# Supplementary material for: Brief communication: Long-term absence of Langerhans cells alters the gene expression profile of keratinocytes and dendritic epidermal T cells
Source: PLoS One. 2020 Jan 10;15(1):e0223397. doi: 10.1371/journal.pone.0223397 (PMC6953782; doi:10.1371/journal.pone.0223397)
Supplement: S1 File — (CSV) [file pone.0223397.s002.csv]

	Gene.Symbol	baseMean	log2FoldChange	lfcSE	stat	pvalue	padj
ENSMUSG00000000001	Gnai3	4499.36060152767	0.232820047887198	0.103534410373518	2.24872143519492	0.0245302245462983	0.112131166321348
ENSMUSG00000000028	Cdc45	51.17043621038	0.23089525669448	0.27922570647531	0.826912606325149	0.408286597655214	0.636469484829052
ENSMUSG00000000031	H19	16.6696919252914	-0.432788804539501	0.536878812472277	-0.806120104733783	0.420173600260628	NA
ENSMUSG00000000037	Scml2	252.177106712051	-0.0117198592437498	0.162193805675442	-0.0722583652004681	0.942396297800451	0.974541910986091
ENSMUSG00000000056	Narf	394.065010233484	-0.472734387475999	0.128110277723503	-3.69005825197172	0.000224202706100185	0.0032916641202411
ENSMUSG00000000058	Cav2	1733.92340948512	-0.423764550103622	0.256566055775866	-1.65167815680894	0.0986001778300473	0.278775891501667
ENSMUSG00000000078	Klf6	36544.0023198689	0.207197019861718	0.103075347386701	2.01015107021071	0.0444152022484581	0.167825187102393
ENSMUSG00000000085	Scmh1	586.82148589215	0.101576938431969	0.111104955206909	0.914243097824063	0.360589122749265	0.59433027768891
ENSMUSG00000000088	Cox5a	490.123822783785	0.0534626930006251	0.113723219732239	0.470112375700432	0.638274732793214	0.807046659495964
ENSMUSG00000000120	Ngfr	252.142075989293	-0.416001254550285	0.16136871694169	-2.57795477608344	0.00993870042912768	0.0604621897914539
ENSMUSG00000000125	Wnt3	1532.42668265778	0.0192597767322227	0.10070396104491	0.19125143174491	0.848328610500727	0.927476753493626
ENSMUSG00000000126	Wnt9a	10.3833701992494	-0.747125503339914	0.636796870459426	-1.17325561415038	0.240693315891186	NA
ENSMUSG00000000127	Fer	558.987349907713	-0.106554762669059	0.117644679825319	-0.905733797969217	0.365076768834002	0.597935415316409
ENSMUSG00000000131	Xpo6	1505.99647642721	0.198523723161368	0.0945569339740223	2.09951523191212	0.0357715065246863	0.14524803596843
ENSMUSG00000000134	Tfe3	1018.23362008737	0.316287489791825	0.0992053866020938	3.18820883245416	0.00143157105353533	0.0142127128079629
ENSMUSG00000000142	Axin2	752.179232603746	-0.602514766342074	0.119554338548481	-5.03967295254405	4.66328044771769e-07	1.93806975557853e-05
ENSMUSG00000000148	Brat1	100.379968193459	-0.284612314841083	0.20955402058868	-1.35818112218295	0.174406219188659	0.39057840784427
ENSMUSG00000000149	Gna12	382.90521033644	0.0326374663253736	0.136235898748194	0.239565831218229	0.810666856197619	0.907848569826786
ENSMUSG00000000154	Slc22a18	45.1913865824195	-0.174656614308761	0.353333038849177	-0.494311584553841	0.621086144971904	0.795627491044317
ENSMUSG00000000159	Igsf5	0	NA	NA	NA	NA	NA
ENSMUSG00000000168	Dlat	511.888441953964	-0.0992434403524148	0.125841243196557	-0.788640018419096	0.430322434418207	0.657089143183049
ENSMUSG00000000171	Sdhd	380.711504888604	-0.287976998415657	0.131634158884458	-2.1877072095582	0.0286909365754028	0.125483075186571
ENSMUSG00000000184	Ccnd2	5346.7416789562	-0.11237398675554	0.0922507165386122	-1.21813673619007	0.223172015725861	0.45220603804857
ENSMUSG00000000194	Gpr107	1017.39412820487	-0.0271962200949274	0.104721076967652	-0.259701493552518	0.795094040473423	0.90034559810837
ENSMUSG00000000216	Scnn1g	69.4640471970105	-0.370467568976176	0.253726455254836	-1.46010619430319	0.144260890486984	0.35037314495487
ENSMUSG00000000223	Drp2	16.7980786966416	0.00282476353001139	0.473610346648475	0.00596431971978854	0.995241189594186	NA
ENSMUSG00000000244	Tspan32	0.169754367789304	1.13810240080824	4.0804728567969	0.278914341731862	0.780310562022079	NA
ENSMUSG00000000247	Lhx2	508.626690627397	-0.251510365000607	0.139689711317565	-1.80049312600291	0.0717828080242195	0.229802255256871
ENSMUSG00000000248	Clec2g	41.5672408044516	0.0771744721738714	0.302504203363665	0.255118677081963	0.79863143912653	0.902053424895561
ENSMUSG00000000266	Mid2	1247.35163720414	0.172819720143598	0.119254068926643	1.44917252467004	0.14728940838815	0.354689124047031
ENSMUSG00000000275	Trim25	1432.62321194253	0.0050445032665835	0.115834759629394	0.0435491322529014	0.965263799775734	0.984541921201107
ENSMUSG00000000276	Dgke	265.068500769936	-0.157366965707584	0.147420341856056	-1.06747117613687	0.285759122750473	0.522081004296671
ENSMUSG00000000278	Scpep1	429.413936649373	0.264247500158406	0.12272548017367	2.15315922809564	0.0313061667589968	0.133081570543774
ENSMUSG00000000282	Mnt	895.763648225997	0.141378683717099	0.10740149062502	1.31635681119833	0.188054311061036	0.410586783518728
ENSMUSG00000000290	Itgb2	1.13455132930473	-0.23623385477484	1.77728622201517	-0.13291829523496	0.894257997782188	NA
ENSMUSG00000000295	Hddc2	43.9894513916494	0.29058900272284	0.295893155090918	0.982074095744295	0.326063346163879	0.562217170221059
ENSMUSG00000000296	Tpd52l1	22.5484776034546	0.0687405953617223	0.453661781730766	0.151523884378071	0.87956247134499	NA
ENSMUSG00000000303	Cdh1	31947.7957129024	0.646649650943137	0.0873624398561244	7.40191839889193	1.34230982642516e-13	2.9523072086201e-11
ENSMUSG00000000305	Cdh4	962.308394403759	-0.0128173350935638	0.106083696734095	-0.120822854860451	0.90383134715836	0.955901527413553
ENSMUSG00000000308	Ckmt1	2960.43412630054	-0.0993814047974425	0.0823603934530577	-1.20666500766641	0.227561180296804	0.458036437399403
ENSMUSG00000000320	Alox12	80.1274341114389	0.134732464166318	0.246680323110607	0.546182453741581	0.584940526063594	0.771355332248279
ENSMUSG00000000325	Arvcf	698.224876293596	-0.156994178331132	0.10501927642036	-1.49490820811536	0.134938399815388	0.337700323564244
ENSMUSG00000000326	Comt	585.721231266563	-0.219187840601854	0.116497670362077	-1.88147831558017	0.0599068823190869	0.205530089430392
ENSMUSG00000000339	Rtca	122.718306646179	-0.259396267789239	0.187659246596412	-1.38227277628961	0.166887961658683	0.380673637313594
ENSMUSG00000000340	Dbt	218.966545511216	-0.0865622628759768	0.147770507401802	-0.585788493238408	0.55801765727189	0.751982642422493
ENSMUSG00000000346	Dazap2	2497.33379070595	-0.0844263422458614	0.0840740182656202	-1.0041906404322	0.31528673260828	0.552105924698508
ENSMUSG00000000355	Mcts1	226.029345966919	-0.148935898875878	0.189418953031749	-0.786277700790134	0.431704813537878	0.657258880977091
ENSMUSG00000000365	Rnf17	3.10828855152632	-0.278196421055602	1.09471996944075	-0.254125647491131	0.799398489786888	NA
ENSMUSG00000000374	Trappc10	2327.54104659708	0.133696116279039	0.0914038674608389	1.46269649187787	0.143550446531627	0.349762179760684
ENSMUSG00000000378	Ccm2	271.038430005905	0.133354472007396	0.160371688897646	0.831533750901048	0.405672169885308	0.633830191413984
ENSMUSG00000000384	Tbrg4	748.667654539721	0.260730858014044	0.112012028997369	2.32770408988992	0.0199278218288231	0.0978173812258585
ENSMUSG00000000385	Tmprss2	72.6154843484122	0.312098845459072	0.237582918548698	1.3136417692213	0.188966785431689	0.411816525339602
ENSMUSG00000000386	Mx1	1.77256258985077	-0.57459053481753	1.53919481119155	-0.37330591984826	0.70892077100024	NA
ENSMUSG00000000392	Fap	2.50668221519616	-0.508114281735987	1.37320910161434	-0.370019599446762	0.711367886969955	NA
ENSMUSG00000000399	Ndufa9	488.755303004134	-0.166392488328509	0.122269974788034	-1.36086139395191	0.173557495778286	0.389516695293615
ENSMUSG00000000402	Egfl6	277.259510799982	0.120830841566774	0.143838434296318	0.840045584185473	0.400882828521689	0.629545577224656
ENSMUSG00000000409	Lck	4.28263736409557	-0.0553370151035497	0.916614329677639	-0.0603710997219637	0.951860075741508	NA
ENSMUSG00000000416	Cttnbp2	922.125843194697	-0.167615020664963	0.126691932497371	-1.32301258147153	0.185831193859241	0.408093579909398
ENSMUSG00000000420	Galnt1	1015.28873848453	-0.213605202235685	0.117563179596081	-1.81693964870279	0.0692263548199355	0.223967112625165
ENSMUSG00000000439	Mkrn2	228.701815342351	0.0938510662635992	0.152086198386405	0.61709127625869	0.537174522449564	0.738954175277323
ENSMUSG00000000441	Raf1	1602.89411585912	0.0570472501777802	0.0857358036772864	0.66538421209077	0.505804780343738	0.713205616298202
ENSMUSG00000000486	Sept1	22.7811030197929	-0.560778820120052	0.416060917894846	-1.34782863758855	0.17771350482118	NA
ENSMUSG00000000489	Pdgfb	732.616121849724	-0.134820262111525	0.126354601507004	-1.06699922680735	0.285972185088167	0.522136634874419
ENSMUSG00000000530	Acvrl1	116.369946681767	-0.106216922433804	0.197860493901725	-0.536827338996542	0.591386885344941	0.775297089373004
ENSMUSG00000000531	Grasp	56.7008588555241	-0.0419764868264377	0.266614018905934	-0.15744290941148	0.874895798301163	0.940165671819074
ENSMUSG00000000532	Acvr1b	1463.43006659404	0.015217093300241	0.0925043695166938	0.164501346041766	0.869336487195025	0.938246806081863
ENSMUSG00000000538	Tom1l2	1048.10016027154	-0.0953380480370127	0.0959532377987667	-0.993588650306474	0.320423171960266	0.556925650994012
ENSMUSG00000000552	Zfp385a	1588.62036179376	-0.112412243032717	0.108640999646688	-1.03471289290686	0.300803013103801	0.538682996502396
ENSMUSG00000000555	Itga5	440.58739450881	0.623717729545834	0.130016988757482	4.7972017772942	1.60897502008503e-06	5.28788715652657e-05
ENSMUSG00000000561	Wdr77	374.877252209878	0.208174968284048	0.145716407019356	1.42863094515085	0.153110335033483	0.362251324323117
ENSMUSG00000000562	Adora3	0.144580072429545	-0.785450950834252	4.0804728567969	-0.192490179055086	0.847358260048669	NA
ENSMUSG00000000563	Atp5f1	1200.87848019122	-0.194077755108892	0.0994770694351722	-1.95097982088596	0.0510594462824986	0.18381079229869
ENSMUSG00000000567	Sox9	3667.4232509871	0.371056052522388	0.10031384470294	3.69895156168323	0.000216491908485302	0.00320312801726571
ENSMUSG00000000568	Hnrnpd	2026.86947632881	0.144087570409666	0.0930678569687687	1.5481990786359	0.121574373180552	0.318325573733053
ENSMUSG00000000579	Dynlt1c	6.90738635021406	-0.241872461582277	0.767705252108725	-0.315059016358041	0.752716845201162	NA
ENSMUSG00000000581	C1d	142.141589142055	-0.493178671090508	0.17991876690648	-2.74111855905981	0.00612304091720329	0.0421062254302969
ENSMUSG00000000594	Gm2a	161.020422393117	-0.0993316519444044	0.170491386698568	-0.582619766710119	0.560149295744799	0.754052200498266
ENSMUSG00000000600	Krit1	415.913999242252	-0.34280341415453	0.128077169205102	-2.67653803001819	0.0074387123155212	0.0487544714914705
ENSMUSG00000000605	Clcn4	1405.48398640992	-0.100781573559589	0.0896105780224674	-1.1246615721452	0.260732471492092	0.495759950520477
ENSMUSG00000000627	Sema4f	0	NA	NA	NA	NA	NA
ENSMUSG00000000628	Hk2	2854.54749118758	0.164796029329964	0.0919809280672331	1.79163260028761	0.0731918374586243	0.232010821788882
ENSMUSG00000000631	Myo18a	2453.19866214721	0.102282185856022	0.0998020272348949	1.0248507839955	0.305433599938393	0.542656928265612
ENSMUSG00000000673	Haao	0	NA	NA	NA	NA	NA
ENSMUSG00000000682	Cd52	4.28805461560392	-1.01981467139459	0.972413687808097	-1.04874569761902	0.294295175951092	NA
ENSMUSG00000000686	Abhd15	4.47739776541295	0.708005573374231	0.955750581181443	0.740784873496007	0.458823888238998	NA
ENSMUSG00000000690	Hoxb6	107.046517546412	-0.328743724585939	0.204917672242308	-1.6042721986282	0.108654066410682	0.296680330002281
ENSMUSG00000000693	Loxl3	0.516032236706882	-0.812888282461222	2.86102321442593	-0.284125021552589	0.776314572369983	NA
ENSMUSG00000000708	Kat2b	486.196290993331	-0.167253147676858	0.126893823794071	-1.3180558570627	0.187484950112673	0.410204761598609
ENSMUSG00000000711	Rab5b	793.048063331491	-0.23729090450873	0.102809531608781	-2.30806327774831	0.0209956172775264	0.101436846795508
ENSMUSG00000000732	Icosl	46.686275596644	-0.0118825753930923	0.297502233964133	-0.039941129969884	0.968140060275531	0.985546761848799
ENSMUSG00000000738	Spg7	497.818245401342	-0.230554844929731	0.11571804033877	-1.9923846295251	0.0463288724858409	0.172145326387447
ENSMUSG00000000739	Sult5a1	1697.12686282983	0.0699602396421511	0.109037214356425	0.641618002212184	0.521121241365622	0.726571210227796
ENSMUSG00000000740	Rpl13	9598.35805803395	0.1284865736095	0.0837448201621794	1.53426293543498	0.124964980190931	0.323061590968283
ENSMUSG00000000743	Chmp1a	865.820117001606	-0.110309211029824	0.126853340867133	-0.869580653341738	0.384529614287622	0.614055459174467
ENSMUSG00000000751	Rpa1	490.561784926319	-0.197888038964528	0.120772674699558	-1.63851665500335	0.101313962625381	0.283584872869919
ENSMUSG00000000759	Tubgcp3	494.359648333187	0.0197557207402116	0.11378665739886	0.17362071434229	0.862163551575542	0.935005171569265
ENSMUSG00000000776	Polr3d	477.791691494336	0.508205976732164	0.119683514968158	4.24624875754505	2.17379281015675e-05	0.000489499698924813
ENSMUSG00000000782	Tcf7	228.931774795108	0.371909673883098	0.151145800086138	2.46060210519345	0.0138704098030635	0.0762020715979363
ENSMUSG00000000787	Ddx3x	22056.1730255404	0.0295622163958073	0.122986849330792	0.240368922016167	0.810044268665649	0.907748020843526
ENSMUSG00000000791	Il12rb1	0	NA	NA	NA	NA	NA
ENSMUSG00000000804	Usp32	1626.78548552171	0.226371524871756	0.120319162648149	1.88142536807489	0.0599140787060354	0.205530089430392
ENSMUSG00000000811	Txnrd3	461.539794250015	0.299705459128958	0.120337164640964	2.49054778732035	0.012754634234849	0.0720857725061333
ENSMUSG00000000817	Fasl	0.345045871364709	2.00797609590455	3.25439479230022	0.61700445829601	0.537231785075328	NA
ENSMUSG00000000823	Zfp512b	586.003975289644	0.0910496848543444	0.123121042159623	0.739513597816213	0.459595185860336	0.678418964982533
ENSMUSG00000000826	Dnajc5	2668.47192591223	0.354184136979627	0.085540236711151	4.14055596053144	3.46465070375086e-05	0.000717848009036206
ENSMUSG00000000827	Tpd52l2	1097.44055220028	0.0450872040605281	0.0964720506485181	0.467360274374148	0.640242139471258	0.808495392473164
ENSMUSG00000000838	Fmr1	1708.07057046449	0.0792536946326509	0.128885670562025	0.614914709191902	0.538611048274465	0.7399512983922
ENSMUSG00000000861	Bcl11a	528.522524898761	-0.242294340345873	0.124739796837593	-1.94239806772599	0.0520889290495042	0.186488840263945
ENSMUSG00000000876	Pxmp4	160.993200950383	-0.382088892404547	0.216149479440712	-1.76770674346848	0.0771099420584438	0.240432499270017
ENSMUSG00000000881	Dlg3	361.132616222925	-0.143465144170037	0.133743743445795	-1.07268677004081	0.28341167828906	0.519974920218314
ENSMUSG00000000884	Gnb1l	57.7081887864237	-0.262886456998932	0.264298737522358	-0.994656499169593	0.319903358355174	0.556417434101552
ENSMUSG00000000902	Smarcb1	483.599744923156	-0.230755945003089	0.121555833377817	-1.8983535268592	0.057649527204889	0.20016321877423
ENSMUSG00000000915	Hip1r	1416.82768057723	0.0809703135191056	0.107780224254724	0.751253897261736	0.452499869136411	0.67428992926496
ENSMUSG00000000916	Nsun5	130.172312915451	-0.00779296484018731	0.205173797391051	-0.0379822615718045	0.969701825037341	0.986603295896426
ENSMUSG00000000934	Top1mt	137.806088881137	0.135776677590603	0.1852588744256	0.732902421066639	0.46361794636779	0.681279513376387
ENSMUSG00000000942	Hoxa4	20.7480648056252	-0.861926385295458	0.439503132174519	-1.96113820857413	0.0498629026412131	NA
ENSMUSG00000000948	Gm38393	3.16239596923846	0.0356902571398544	1.0793887959363	0.033065246993689	0.973622556468414	NA
ENSMUSG00000000957	Mmp14	1979.54899476756	0.120926292460745	0.0947127771404243	1.27676852175347	0.201683981896469	0.427080114969434
ENSMUSG00000000958	Slc7a7	4.13549472226443	0.54083153721986	0.953872677504997	0.566985038961897	0.570724346283274	NA
ENSMUSG00000000959	Oxa1l	440.051196592743	-0.114421045129054	0.121729597229198	-0.939960763310638	0.34723768721742	0.58342556832127
ENSMUSG00000000976	Heatr6	210.572020845208	-0.256533876817451	0.152679236286321	-1.68021456654636	0.092915576210066	0.269760674551557
ENSMUSG00000000982	Ccl3	0	NA	NA	NA	NA	NA
ENSMUSG00000001016	Ilf2	965.440329501275	0.173314477173904	0.0940147440117792	1.84348188143968	0.0652586847215065	0.216399993377753
ENSMUSG00000001017	Chtop	2173.95875012221	0.0324200606465522	0.0910969400711499	0.355885286829952	0.721926474808622	0.858997845353343
ENSMUSG00000001018	Snapin	306.927939806792	-0.132637213714383	0.145003669872019	-0.914716253950323	0.360340609162858	0.594177558678721
ENSMUSG00000001020	S100a4	78.5427409921941	0.133037314661378	0.238872975311075	0.556937487332458	0.577570140800014	0.766585783953784
ENSMUSG00000001021	S100a3	14.7559949501614	0.0795733571405125	0.529788613951331	0.150198315035556	0.88060815522261	NA
ENSMUSG00000001025	S100a6	2714.47406757412	0.255288755616944	0.0934920104596039	2.73059435091782	0.00632202338577846	0.0430899770340574
ENSMUSG00000001029	Icam2	1.0595973363816	3.61946908907998	2.02018020692549	1.79165654463491	0.0731879994801626	NA
ENSMUSG00000001034	Mapk7	300.636438256041	0.0995964295032441	0.142415402580076	0.699337485264234	0.484341146034423	0.697570795516396
ENSMUSG00000001036	Epn2	1038.42583916407	-0.0984475960985098	0.0944697332099403	-1.04210727344524	0.297361946783003	0.534569095466394
ENSMUSG00000001039	B9d1	28.396820391691	-0.159772119882449	0.377719714283525	-0.422991212374266	0.672301672541021	NA
ENSMUSG00000001052	Sec24b	1601.30553124739	0.263898349336684	0.0889876865600124	2.96556028747543	0.0030213212184715	0.0249854307850026
ENSMUSG00000001053	N4bp3	1017.1297159702	0.143939036349545	0.114978261266349	1.25188044039132	0.210613432992202	0.437324951548985
ENSMUSG00000001054	Rmnd5b	262.042901267151	0.147783692946718	0.154926044336392	0.953898316966216	0.340135115494454	0.5770416084944
ENSMUSG00000001056	Nhp2	755.085970815962	0.255868508525792	0.101069861840978	2.53160045799184	0.0113543287528321	0.0664479268402503
ENSMUSG00000001062	Vps9d1	253.436637823151	-0.0322830801681873	0.145278576533061	-0.222215008837457	0.824146510824977	0.91584289796077
ENSMUSG00000001065	Zfp276	252.444540958775	0.0374942242036831	0.147539126563468	0.254130718250889	0.799394572462993	0.902249708340577
ENSMUSG00000001082	Mfsd10	385.088781895103	0.0896321148628082	0.132200278853414	0.678002464444071	0.497770130645842	0.707644124822436
ENSMUSG00000001089	Luzp1	6319.94666380776	0.293730976340849	0.0830620130823727	3.53628530589015	0.000405796187533713	0.00531017276524379
ENSMUSG00000001098	Kctd10	1537.5054973783	0.185152217026608	0.0871497366532778	2.1245298509992	0.0336258626578114	0.139401699597452
ENSMUSG00000001100	Poldip2	326.227837704849	-0.0339881431251415	0.136603135667868	-0.248809391958463	0.803508225798818	0.904548434033683
ENSMUSG00000001105	Ift20	219.010821740247	-0.362144869532111	0.158279521073574	-2.2880083732612	0.0221370335041969	0.104706886760753
ENSMUSG00000001119	Col6a1	931.700501039722	-0.185223450642642	0.102681842049094	-1.80385788710415	0.0712535883155606	0.228527002121443
ENSMUSG00000001120	Pcbp3	50.3542485257355	0.258207391774546	0.306005377214994	0.843800178037833	0.398781076012254	0.627785157102842
ENSMUSG00000001123	Lgals9	320.541610555415	-0.0419662427397746	0.156604237298372	-0.267976419180905	0.788717469874664	0.897005603547075
ENSMUSG00000001127	Araf	740.278387589704	-0.0453843376668938	0.104392972299524	-0.43474514296496	0.663747427157653	0.822724539330452
ENSMUSG00000001128	Cfp	24.4766340591753	-0.52113347425303	0.395537018493331	-1.31753401044008	0.187659688623098	NA
ENSMUSG00000001131	Timp1	1.2116611152224	1.41501364513797	1.9840823770243	0.713182910913301	0.475732579548745	NA
ENSMUSG00000001134	Uxt	59.2974003950048	-0.0589769740260546	0.256738230976462	-0.229716368309252	0.818312174941168	0.912364627101008
ENSMUSG00000001138	Cnnm3	205.291347732311	-0.413201093493178	0.169217639012437	-2.44183228122459	0.0146129336990731	0.0790951834909128
ENSMUSG00000001143	Lman2l	243.370160379822	-0.224832371534808	0.153840489224057	-1.46146422615282	0.143888086126075	0.349988949601004
ENSMUSG00000001150	Mcm3ap	412.767302491422	-0.318991780379315	0.11923618868754	-2.67529333074573	0.00746638915413431	0.0488518837275939
ENSMUSG00000001151	Pcnt	818.155714142848	-0.0250836846558255	0.105945552724563	-0.236760147177089	0.812842870512348	0.908836045561612
ENSMUSG00000001156	Mxd1	1501.79355114751	0.635812809434491	0.0973648057434346	6.53021186228129	6.56767220644641e-11	7.7178674648925e-09
ENSMUSG00000001157	Gmcl1	227.584283906393	-0.357480695853287	0.146842437568356	-2.43445084250169	0.0149144055300495	0.0803088776116649
ENSMUSG00000001158	Snrnp27	191.419518108623	-0.213408277830569	0.157486317113784	-1.35509091673266	0.175388592306806	0.392164091928238
ENSMUSG00000001166	Oas1c	33.9564610954639	-0.484757440538146	0.340641553569845	-1.42307195190369	0.154715298224045	0.364690615372712
ENSMUSG00000001173	Ocrl	626.00841742568	-0.107789462608889	0.110531905429078	-0.97518867688435	0.329466677768688	0.566032521844108
ENSMUSG00000001175	Calm1	4608.83602191743	0.0573241703906141	0.0938568986147985	0.610761395663417	0.541357553882141	0.742208864031413
ENSMUSG00000001211	Agpat3	1071.81536348181	-0.264345626400984	0.117738943247372	-2.24518429595201	0.0247563038239684	0.112579660769275
ENSMUSG00000001228	Uhrf1	249.542051609683	-0.0141356200979802	0.156678855921418	-0.0902203428461968	0.928112118995291	0.968063684901882
ENSMUSG00000001229	Dpp9	390.441149061098	-0.251143373361633	0.128406539907132	-1.95584565664077	0.0504833386355167	0.182593140361512
ENSMUSG00000001247	Lsr	2046.73558031734	0.187509993246592	0.0916065966650594	2.04690491812706	0.0406674211207515	0.158687579446617
ENSMUSG00000001248	Gramd1a	970.4380706814	0.0162779043321817	0.113528219413934	0.143382010360182	0.885988489823828	0.946296787795382
ENSMUSG00000001249	Hpn	16.327648208819	0.116669210356729	0.50531801494103	0.230882744939034	0.817405896149624	NA
ENSMUSG00000001270	Ckb	98.6142966006568	0.259981238610041	0.210592621317995	1.23452206911594	0.217008428296414	0.445263481503898
ENSMUSG00000001280	Sp1	3730.486228455	0.159495004945737	0.0928438933324292	1.71788363478751	0.0858178424090219	0.257273568448751
ENSMUSG00000001281	Itgb7	4.99642783871056	0.190525465286328	0.865058408666623	0.220245781530519	0.825679743376863	NA
ENSMUSG00000001285	Myg1	122.835807049377	-0.354814005710088	0.189704455677898	-1.87035146033961	0.0614350277843527	0.208682035274619
ENSMUSG00000001288	Rarg	3866.99820985691	-0.384633768233181	0.0863153090665617	-4.45614772619967	8.34455415325552e-06	0.000218926795533239
ENSMUSG00000001289	Pfdn5	1105.27292935378	0.101740971280029	0.101449113939168	1.00287688408038	0.315920267071089	0.552596157561727
ENSMUSG00000001300	Efnb2	2996.17435447818	-0.0334462728727065	0.0842945455501728	-0.396778613069324	0.691530723227233	0.840917586122429
ENSMUSG00000001305	Rrp15	300.602704654546	0.707450238123477	0.144919367897351	4.88168178200017	1.05184897475746e-06	3.81904657914319e-05
ENSMUSG00000001313	Rnd2	66.6095394853551	0.168303122094586	0.249959741324664	0.673320916411027	0.500743148717578	0.709753301757708
ENSMUSG00000001323	Srr	100.113823100545	-0.195942092496542	0.205205650160488	-0.954857199805651	0.339649916507588	0.576603249977332
ENSMUSG00000001348	Acp5	335.620288281536	-0.487427271161034	0.148010102371579	-3.29320271623993	0.000990530296249011	0.0106773751161168
ENSMUSG00000001366	Fbxo9	336.167047037913	-0.2409893410101	0.153564098557178	-1.56930782177821	0.116576230635208	0.309849488676475
ENSMUSG00000001376	Vps50	294.070634969379	-0.137706658353867	0.144084863637619	-0.955732995661547	0.339207147899041	0.57627928557952
ENSMUSG00000001380	Hars	684.613413020971	0.315347729819758	0.109287098921807	2.88549822376916	0.00390794666949842	0.0301180499050225
ENSMUSG00000001383	Zmat2	491.325308657239	-0.0684500688023332	0.118120545152925	-0.579493336351556	0.562256341631411	0.755327502438585
ENSMUSG00000001403	Ube2c	197.247972041132	-0.106077628512174	0.159106949836867	-0.666706442559144	0.504959662771747	0.712649849845282
ENSMUSG00000001415	Smg5	1463.62135777818	0.268535509998833	0.0932574825951227	2.8795063144121	0.00398298321836775	0.0305727376298469
ENSMUSG00000001416	Cct3	1772.37260695916	0.269986525041435	0.0917455782364605	2.94277424842846	0.00325285527674937	0.026254697106692
ENSMUSG00000001418	Glmp	698.176481151052	0.0451644325558297	0.111104271654728	0.406504915456218	0.684371646025816	0.836177659863214
ENSMUSG00000001419	Mef2d	2521.86787629864	0.313195331969185	0.0940784941892198	3.32908529912538	0.000871317146041288	0.00971272339110547
ENSMUSG00000001420	Tmem79	867.864988065975	-0.092810699100146	0.109362711031499	-0.848650314396597	0.396075901012347	0.625293878137169
ENSMUSG00000001424	Snd1	1087.88805514689	-0.105092690907167	0.0980908745413004	-1.07138091487724	0.28399819067201	0.520362224503775
ENSMUSG00000001435	Col18a1	2223.07791689321	0.0179280592816057	0.109278467857322	0.164058479526024	0.869685107402983	0.938384347033656
ENSMUSG00000001436	Slc19a1	107.46979617441	0.147665161108229	0.210460503970609	0.701628848749931	0.48291065573636	0.69656314411108
ENSMUSG00000001440	Kpnb1	4878.91250213438	0.0967384916076788	0.0844938095167461	1.14491809708859	0.252243086629174	0.486411091178194
ENSMUSG00000001441	Npepps	5675.90831961436	0.24150596761204	0.0798377253120744	3.02496052671876	0.00248665578938629	0.0214599678851198
ENSMUSG00000001444	Tbx21	5.58753298148291	-0.345378403865272	0.801759111159497	-0.430775776736468	0.66663141426147	NA
ENSMUSG00000001445	Mrpl10	254.485751506541	-0.373520163804216	0.147809023443734	-2.52704574525792	0.0115026519085907	0.0669495317448102
ENSMUSG00000001467	Cyp51	1390.55030701103	0.281049205026921	0.129038464095084	2.17802658298711	0.0294040577180472	0.127580933252568
ENSMUSG00000001472	Tcf25	2742.75826860352	0.143817780117705	0.0850915306638697	1.69015387307836	0.0909985204591117	0.265972419752328
ENSMUSG00000001473	Tubb6	1006.75489868176	0.929327598512005	0.102143155250706	9.09828559956862	9.17689107376411e-20	6.55975645066501e-17
ENSMUSG00000001482	Def8	369.680466639328	-0.361789985084528	0.1233529304755	-2.93296627562801	0.00335740358876202	0.0269464033997693
ENSMUSG00000001504	Irx2	1538.16966723941	-0.207315197034901	0.0956857025162238	-2.16662669116893	0.030263330492804	0.130098152408295
ENSMUSG00000001506	Col1a1	27.7319022362021	-0.436459392103919	0.409363930839048	-1.06618917599637	0.28633813410711	NA
ENSMUSG00000001507	Itga3	5977.52785937763	-0.0400593845648192	0.080407289135016	-0.498205884015732	0.618338935626891	0.793638849669384
ENSMUSG00000001510	Dlx3	39.7784788023504	-0.43533768314606	0.330759721036833	-1.31617502210186	0.188115305205748	0.410586783518728
ENSMUSG00000001517	Foxm1	263.109626326288	0.0920560263265762	0.158362031562368	0.581301120087749	0.561037525838657	0.754389235952217
ENSMUSG00000001518	Itfg2	132.789885074092	0.00984363155106389	0.181186040774776	0.0543288628029577	0.956673154313811	0.981292276001616
ENSMUSG00000001521	Tulp3	226.082080353904	-0.0403336594554499	0.15549907763068	-0.259381985218233	0.795340527914948	0.900535552694116
ENSMUSG00000001524	Gtf2h4	75.1708869644784	-0.317620972074657	0.230259609810273	-1.37940376228539	0.167770299914562	0.382128919697124
ENSMUSG00000001525	Tubb5	2486.79231929738	-0.126054259159136	0.0966680164175066	-1.30399136995541	0.19223652486216	0.415984230228843
ENSMUSG00000001542	Ell2	995.308506707376	0.598781357440215	0.124955284017933	4.79196507891798	1.6515565429483e-06	5.38143936800562e-05
ENSMUSG00000001552	Jup	31410.1957233518	0.280194894138027	0.0849190201505615	3.29955401794841	0.000968385885572857	0.0105169829292464
ENSMUSG00000001555	Fkbp10	44.8347792028717	0.0941507276752104	0.298132001394576	0.315802152183598	0.752152684447653	0.876774405767675
ENSMUSG00000001569	Nom1	494.721866523474	0.289586808043861	0.11735095134562	2.46769885308366	0.0135984668226517	0.0752786374882226
ENSMUSG00000001576	Ergic1	618.288596484965	0.00479420550560236	0.107507617701704	0.0445941004748575	0.96443084512267	0.984541921201107
ENSMUSG00000001583	Tnk1	1774.20115881954	0.204351331579445	0.0900467625537965	2.26939121167582	0.023244546149356	0.108156173437829
ENSMUSG00000001588	Acap1	2.28410108764624	-0.22427716423116	1.26490764303587	-0.177307146071849	0.859267137974451	NA
ENSMUSG00000001604	Tcea3	67.5547355325725	0.39105571060492	0.262859660278306	1.48769769462109	0.136830635857794	0.340498690667014
ENSMUSG00000001627	Ifrd1	22734.1837435793	0.456503793685804	0.110792737172155	4.12034042426868	3.78313012595388e-05	0.000767157078910187
ENSMUSG00000001630	Stk38l	585.200539072098	0.458983565138346	0.117815416566453	3.89578527594017	9.78810774176227e-05	0.00170131593073762
ENSMUSG00000001632	Brpf1	1534.72182300851	0.252315367497109	0.100851437551683	2.50185196782949	0.0123545570553609	0.0703680622719932
ENSMUSG00000001642	Akr1b3	396.975106541229	-0.157306997948098	0.120206175551827	-1.30864323089853	0.19065522978243	0.414159371630117
ENSMUSG00000001655	Hoxc13	43.9867580625767	-0.72194055374625	0.321312189764387	-2.24685080972383	0.0246495633028309	0.11232125870089
ENSMUSG00000001657	Hoxc8	178.008327289918	-0.276566398345744	0.178555015756841	-1.54891419416846	0.121402348327182	0.31817140497687
ENSMUSG00000001661	Hoxc6	112.04542705025	-0.534002573400686	0.200964106244297	-2.65720373344452	0.00787918107287596	0.0511141202101431
ENSMUSG00000001665	Gstt3	155.279375023199	-0.559563249978042	0.177586310393215	-3.15093685284099	0.00162747672633906	0.0156284226021325
ENSMUSG00000001666	Ddt	78.3312029196006	-0.218178011529043	0.242591798706764	-0.899362685350994	0.368459508012692	0.60051803242879
ENSMUSG00000001672	Marveld3	639.507916258585	0.354010324406115	0.110706840302237	3.19772765115184	0.00138515031556481	0.0139331259095116
ENSMUSG00000001674	Ddx18	473.144486378386	0.174714575899833	0.113365619006943	1.54116016328666	0.123277810277391	0.321378207801702
ENSMUSG00000001687	Ubl3	751.026847628856	-0.0629703532228063	0.106462522213784	-0.591479066185915	0.554199477387132	0.750114618069222
ENSMUSG00000001700	Gramd3	2178.2706809629	0.655375282087178	0.0837326133940646	7.82700139792405	4.99643536689288e-15	1.29873252934441e-12
ENSMUSG00000001707	Eef1e1	212.27512842537	0.379629340533451	0.159246452567592	2.38391081504511	0.0171297531631892	0.0888897399852063
ENSMUSG00000001729	Akt1	2273.35297632503	0.200843783744979	0.0932840849455265	2.15303375556787	0.0313160257440803	0.133081570543774
ENSMUSG00000001741	Il16	1.53434095600451	-0.144996584305106	1.6534821367507	-0.0876916545285714	0.930121752792341	NA
ENSMUSG00000001750	Tcirg1	335.629615775995	0.0295422286878964	0.137367781421941	0.215059371142888	0.829721029850725	0.918367861412881
ENSMUSG00000001751	Naglu	43.6593915479454	-0.114087114339217	0.301227625544716	-0.378740542581084	0.704880543673835	0.848244820917261
ENSMUSG00000001755	Coasy	219.715795968013	-0.362660083879529	0.168060109325078	-2.15791888590312	0.0309341388663928	0.132209633066789
ENSMUSG00000001761	Smo	998.989751129334	-0.26072516464304	0.0990657935239275	-2.63183845168582	0.00849242333491023	0.0539899086611274
ENSMUSG00000001763	Tspan33	2.84964129281147	-0.782651588456791	1.22401680841795	-0.639412451752498	0.522554650717974	NA
ENSMUSG00000001767	Crnkl1	395.350540661363	0.228005181327083	0.131061125125127	1.7396858230036	0.0819142000499955	0.249827388259146
ENSMUSG00000001768	Rin2	916.392800004369	-0.273014004173334	0.0949467928992648	-2.87544208536872	0.00403462154283025	0.0308861891468204
ENSMUSG00000001774	Chordc1	441.957072575932	0.0151387388080078	0.132433789281652	0.114311754501049	0.908990664835987	0.958377329417145
ENSMUSG00000001783	Rtcb	1115.97814831417	-0.008338034114192	0.103589330175869	-0.0804912446101939	0.935846559430931	0.971964865620374
ENSMUSG00000001785	Pwp1	534.445181185419	0.343333577156314	0.123406528123757	2.78213464373622	0.00540026307812914	0.0384575397413219
ENSMUSG00000001786	Fbxo7	296.583984088649	0.355726840911633	0.143071661940788	2.48635429326916	0.0129059407573841	0.0726046455692091
ENSMUSG00000001794	Capns1	1509.88202410081	0.443483629561764	0.0934827933020965	4.74401345848336	2.09524919144015e-06	6.65467005340414e-05
ENSMUSG00000001829	Clpb	306.357891067162	-0.0380211187659204	0.132358460570053	-0.287258695833782	0.773914246372627	0.888047430257651
ENSMUSG00000001833	Sept7	1631.27753495069	-0.0692672423134751	0.126813670290913	-0.546212739955989	0.584919709783469	0.771355332248279
ENSMUSG00000001844	Zdhhc4	166.456884237776	-0.158325618392597	0.183497359813589	-0.862822323729545	0.388235163278755	0.618114709418967
ENSMUSG00000001847	Rac1	4409.25335358033	0.0843154920023534	0.0769918033702476	1.09512296519263	0.273462768829718	0.508945118258228
ENSMUSG00000001855	Nup214	648.755039723019	-0.110304288331466	0.106659396040849	-1.03417319454182	0.301055203121809	0.538921326984525
ENSMUSG00000001864	Aif1l	34.4047329732173	0.0860441654186442	0.397924299612095	0.216232498247838	0.828806522770711	0.91806453945712
ENSMUSG00000001870	Ltbp1	330.141450105817	0.0097160064722382	0.147509305363987	0.0658670749500409	0.947483654020376	0.976174976627952
ENSMUSG00000001891	Ugp2	1202.33319550998	-0.332238303099249	0.107417245913326	-3.09296985111059	0.00198164265996618	0.0181602941522702
ENSMUSG00000001909	Trmt1	726.242132477545	0.15109320185496	0.113055776722457	1.33644831104812	0.181402784581063	0.401685120475047
ENSMUSG00000001910	Nacc1	1315.53873246264	0.226793829800343	0.101235618384396	2.24025726735028	0.0250742257505754	0.113638796882685
ENSMUSG00000001911	Nfix	7268.82698266345	-0.243002232599146	0.0842073963020719	-2.88575877263131	0.00390471314354753	0.0301134215932253
ENSMUSG00000001918	Slc1a5	155.090796991356	0.502892780269568	0.182426869319315	2.75668152474469	0.00583911922488919	0.0407150386072661
ENSMUSG00000001924	Uba1	4019.45498169269	0.179192894380506	0.080917545457924	2.21451223423088	0.0267935620505041	0.119236563880006
ENSMUSG00000001930	Vwf	14.3805772356357	-0.415271780003981	0.521583704571301	-0.796174758460486	0.425930466656813	NA
ENSMUSG00000001942	Siae	197.80758642392	-0.348928937330265	0.160066721144265	-2.17989682574794	0.029265110288197	0.127290763658548
ENSMUSG00000001948	Spa17	12.2322113780194	0.46447304207021	0.548293688718348	0.847124545890597	0.39692570487536	NA
ENSMUSG00000001962	Fam50a	282.376711089732	-0.250540934544465	0.135763750108431	-1.84541848869352	0.064976685682559	0.215763061891048
ENSMUSG00000001964	Emd	975.134864190516	0.377392095737447	0.0951567943219	3.96600262153421	7.30880586229766e-05	0.00132683829598569
ENSMUSG00000001983	Taco1	27.0019303759169	-0.558611905256831	0.373276614416265	-1.49650924725192	0.134520999964158	NA
ENSMUSG00000001995	Sipa1l2	1173.57405184658	-0.0648684626918368	0.107034989985542	-0.606049131228948	0.544482128483814	0.743892027651038
ENSMUSG00000001998	Ap4e1	214.706822729517	0.041970142608452	0.15857524981381	0.264670197005719	0.791263538293253	0.898507320192862
ENSMUSG00000001999	Blvra	102.682483104173	-0.3077736146637	0.213163348866938	-1.4438392730254	0.148784191919249	0.356213523659586
ENSMUSG00000002006	Pdzd4	114.826508413571	-0.327252456678424	0.207937087100734	-1.57380514097463	0.115532505176742	0.30800588850965
ENSMUSG00000002007	Srpk3	0.169754367789304	1.13810240080824	4.0804728567969	0.278914341731862	0.780310562022079	NA
ENSMUSG00000002010	Idh3g	601.155192639191	-0.00938567899083017	0.110497631960939	-0.084940091694888	0.932309018378033	0.96987613636434
ENSMUSG00000002014	Ssr4	492.090014054536	0.198254802443568	0.128839222705073	1.53877676596509	0.123858803871305	0.321929321567808
ENSMUSG00000002015	Bcap31	1275.99031201027	-0.0548056293772102	0.0912791807964538	-0.600417629726793	0.54822794137713	0.746260767142376
ENSMUSG00000002017	Fam98a	281.870614767312	0.242862858837065	0.134426730344967	1.80665599924828	0.0708159322763049	0.227695706921962
ENSMUSG00000002020	Ltbp2	613.362237243356	-0.120338391602914	0.114382523699543	-1.05206973679839	0.292767555639803	0.529243968482245
ENSMUSG00000002028	Kmt2a	4917.35586679855	0.411490638390097	0.0833565491425947	4.93651239911788	7.95319832805504e-07	3.02195113880284e-05
ENSMUSG00000002031	Ift46	233.289207903062	-0.184026984254624	0.145780015506402	-1.26236084977329	0.206818970038985	0.433459512614234
ENSMUSG00000002033	Cd3g	3.67680977083192	2.77225965468212	1.20542745642787	2.29981459265691	0.021458726364884	NA
ENSMUSG00000002043	Trappc6a	223.132910299784	-0.0626313454933746	0.15129535652574	-0.413967400795404	0.678897981197989	0.832689005736698
ENSMUSG00000002052	Supt6	3985.41141332516	0.527469281737409	0.084404520726331	6.24930130754073	4.12292866170756e-10	3.92949459199578e-08
ENSMUSG00000002055	Spag5	140.415663967004	-0.0437151952793389	0.192733160021073	-0.226817197801142	0.820565890283538	0.913630460199847
ENSMUSG00000002057	Foxn1	101.779595660293	-0.62811113699965	0.224271851506017	-2.80066862061286	0.00509968569545165	0.0369146236068864
ENSMUSG00000002058	Unc119	49.7281636378145	0.0174740945372814	0.277496282294351	0.0629705536694215	0.949789952537798	0.977302447037768
ENSMUSG00000002059	Rab34	232.244426833688	0.0239378226354125	0.1525400377814	0.156928128402047	0.875301491245503	0.940463763166098
ENSMUSG00000002064	Sdf2	500.598693490553	0.19868915729937	0.112328738475628	1.76881855877406	0.0769241586129032	0.240049550356282
ENSMUSG00000002068	Ccne1	46.3329970268002	-0.149774015472863	0.322948498074815	-0.463770589941453	0.642812116441551	0.809674248429738
ENSMUSG00000002083	Bbc3	306.133722521676	-0.412622112313351	0.148201852045212	-2.78418998561147	0.00536615920103501	0.0383579767388983
ENSMUSG00000002102	Psmc3	1099.09395196755	0.0467308422508648	0.09840936810071	0.474861724577293	0.634885534366473	0.804563529811562
ENSMUSG00000002103	Acp2	122.823794062118	0.00539447888540274	0.18902148097143	0.028538972701299	0.977232284957125	0.990570384033913
ENSMUSG00000002104	Rapsn	0.789505457940019	-1.70075275549942	2.18126059534037	-0.779710942898152	0.435561036268962	NA
ENSMUSG00000002105	Slc39a13	257.703382059112	0.0625929922678365	0.157782825836043	0.396703455754295	0.691586151531657	0.840917586122429
ENSMUSG00000002107	Celf2	48.0818423676033	-0.217164272008463	0.294902890301331	-0.736392484273604	0.461491877184717	0.680077644551167
ENSMUSG00000002109	Ddb2	270.184885622724	-0.0179230236866403	0.146249217878314	-0.122551244694881	0.902462464404157	0.955157982125683
ENSMUSG00000002111	Spi1	5.98474222536679	-0.721236988008538	0.828508282135831	-0.870524777554721	0.384013684588835	NA
ENSMUSG00000002129	Sf3a1	890.758984272412	0.0282082825937286	0.0998174165925585	0.282598804463865	0.777484396889148	0.889840016399121
ENSMUSG00000002147	Stat6	1506.60370224256	-0.141252930964636	0.0984084132272286	-1.43537454098033	0.151180396800888	0.359320490068943
ENSMUSG00000002190	Clgn	0	NA	NA	NA	NA	NA
ENSMUSG00000002204	Napsa	0.299263515369329	-1.63110596450156	3.42855984040479	-0.475740847594186	0.634259016178496	NA
ENSMUSG00000002205	Vrk3	138.290828572859	0.0144895095724258	0.17853857970427	0.0811561825820842	0.935317745753274	0.971592103376948
ENSMUSG00000002210	Smg9	215.848372923208	0.134429958533083	0.149876454779051	0.896938473299629	0.369751749002727	0.601282067376742
ENSMUSG00000002221	Paxip1	412.211165222113	0.00849957205450718	0.128100412037769	0.0663508564828128	0.94709849477766	0.975954333145436
ENSMUSG00000002222	Rmnd5a	2157.59522664653	-0.230451989430616	0.106800942683623	-2.15777111737005	0.0309456315222342	0.132209633066789
ENSMUSG00000002227	Mov10	42.2835879396016	-0.0446489493629293	0.304618465069063	-0.14657335152945	0.883468788869393	0.94469994967606
ENSMUSG00000002228	Ppm1j	2.21347802859474	-2.41530606539137	1.49176430071947	-1.61909362238155	0.105427120819715	NA
ENSMUSG00000002233	Rhoc	26.5253270246469	-0.244027886790287	0.407375338289433	-0.599024692596658	0.549156418461359	NA
ENSMUSG00000002249	Tead3	1776.90583586144	0.27214534722319	0.101163344425148	2.69015767291633	0.00714182665506111	0.0474338394041428
ENSMUSG00000002250	Ppard	340.726564791698	0.23822753668834	0.158684699087266	1.50126343660476	0.133287438004177	0.335329614706065
ENSMUSG00000002257	Def6	310.195474656105	-0.416711112973473	0.14953417264988	-2.78672831493283	0.00532430967301284	0.0381064641616069
ENSMUSG00000002265	Peg3	171.95935058133	-0.108332715167362	0.180669426895298	-0.599618413746023	0.548760572464212	0.746719175166353
ENSMUSG00000002274	Metrn	6.23135718713062	0.0361992298295364	0.850559226432914	0.042559328856321	0.966052816965449	NA
ENSMUSG00000002279	Lmf1	119.146428611791	-0.210656787495376	0.191442328038795	-1.10036682928703	0.271172325020955	0.505991037520423
ENSMUSG00000002280	Narfl	103.314444911414	-0.250005957831508	0.201618999810528	-1.23999205464987	0.214978332946551	0.442452257316844
ENSMUSG00000002289	Angptl4	518.413036455549	-0.541138394386863	0.14336868920723	-3.77445310673578	0.000160359067822146	0.00253948369123264
ENSMUSG00000002297	Dbf4	206.850166914394	0.0403267753709967	0.183063588208881	0.220288347702344	0.825646594471127	0.916777932785146
ENSMUSG00000002307	Daxx	666.398064964299	0.15186029232572	0.117521272261336	1.29219408030253	0.196289941229479	0.421036770037801
ENSMUSG00000002308	Cd320	69.5393170352802	0.125593629034769	0.247617742328248	0.507207714010569	0.612009083021597	0.789126029596167
ENSMUSG00000002319	Ipo4	424.415616883467	0.0179983297146427	0.131512885633935	0.136856017019814	0.891144604965244	0.949534822501422
ENSMUSG00000002320	Tm9sf1	533.297290124682	-0.030452156966317	0.111312656012645	-0.273573177185331	0.784412649360726	0.894984783593239
ENSMUSG00000002324	Rec8	49.0468875966756	0.162148818981225	0.376745971287892	0.430392973883503	0.666909805456994	0.824665627244924
ENSMUSG00000002325	Irf9	392.238428170256	0.0112667357616965	0.135908388576964	0.0828994875126219	0.933931461545643	0.970816563355701
ENSMUSG00000002326	Gmpr2	85.8710949294606	-0.29015123615631	0.234523531236695	-1.23719455624038	0.216014862044764	0.443665255769973
ENSMUSG00000002329	Mdp1	248.306999900621	-0.3548180319168	0.163733117759751	-2.16705109370379	0.0302309584342076	0.130030639944352
ENSMUSG00000002332	Dhrs1	289.290063955739	0.0712556802161614	0.142890738622094	0.498672488527144	0.618010128986911	0.793638849669384
ENSMUSG00000002342	Tmem161a	238.866923354685	-0.0406348072231501	0.154141901253225	-0.263619475903539	0.792073149652131	0.898882775607404
ENSMUSG00000002343	Armc6	35.0775355710896	0.0656925257196295	0.345709534415854	0.190022314052258	0.849291645009645	0.928167260537922
ENSMUSG00000002345	Borcs8	184.316027183607	-0.246003113606485	0.163771915331618	-1.50210805746735	0.133069204308618	0.335075405036913
ENSMUSG00000002346	Slc25a42	60.1431909549197	-0.565631378036167	0.2893714413513	-1.95468970743897	0.0506197056729965	0.182918664702073
ENSMUSG00000002365	Snx9	461.285878863345	0.291354044723112	0.118593379730126	2.45674796844582	0.0140201007226107	0.0767214794088512
ENSMUSG00000002372	Ranbp3	632.641996390072	0.191778436724138	0.108110855004441	1.77390546690487	0.0760787883206757	0.238321857579723
ENSMUSG00000002379	Ndufa11	288.694812618254	0.0268801933545948	0.144674063682896	0.185798288029789	0.852602947112434	0.929463245854623
ENSMUSG00000002393	Nr2f6	390.458887079085	-0.272221893994921	0.127841963000165	-2.12936259430379	0.0332242727183374	0.138277295152702
ENSMUSG00000002395	Use1	997.35880220211	0.15868665597349	0.112736558970835	1.40758825195776	0.159253028163048	0.370424422025785
ENSMUSG00000002396	Ocel1	82.7245253210055	0.0362656979808214	0.234968331252824	0.154342918415673	0.877339358718787	0.941639410706088
ENSMUSG00000002409	Dyrk1b	234.66354525531	0.0207379890544555	0.178297802619553	0.116310962612959	0.907406097673489	0.957733807594288
ENSMUSG00000002413	Braf	853.455663746838	0.110710625437527	0.108013620170518	1.02496912206767	0.305377757507649	0.542656928265612
ENSMUSG00000002416	Ndufb2	246.650932094202	-0.0941515312227711	0.152685429766512	-0.616637300407434	0.537473985749564	0.739204843541629
ENSMUSG00000002428	Hltf	447.669335836054	-0.364296259135147	0.128644028145367	-2.83181632592766	0.0046284427223149	0.0343291176492318
ENSMUSG00000002455	Prpf6	513.580140682032	0.0866256317075729	0.112733983252962	0.768407442085986	0.442245160392563	0.667100751702682
ENSMUSG00000002458	Rgs19	114.233116568202	-0.0822520465214542	0.212532996777595	-0.387008359965521	0.698750018932194	0.844689141372741
ENSMUSG00000002459	Rgs20	41.0588863777731	0.0338519720532963	0.31024783075183	0.10911267927728	0.913113118326951	0.960442443080487
ENSMUSG00000002475	Abhd3	21.6180149947734	-0.393887917682851	0.426525154318409	-0.923481097644259	0.355756546507047	NA
ENSMUSG00000002477	Snrpd1	473.675607647861	0.290919662576574	0.115636623053343	2.51580904816265	0.0118759506454733	0.0685448479724891
ENSMUSG00000002486	Tchp	59.7451380263282	-0.12582530149623	0.26030448400217	-0.483377387748654	0.628827800754559	0.800612663612367
ENSMUSG00000002489	Tiam1	8139.65339673272	0.203017903057122	0.0886209566471201	2.29085659575443	0.0219717090515822	0.1042408645007
ENSMUSG00000002496	Tsc2	1013.59468911823	-0.113920396902516	0.103217327005027	-1.1036945075798	0.269725678981822	0.50430809065148
ENSMUSG00000002504	Slc9a3r2	6.7428239221577	-0.466483792087885	0.785022194974874	-0.594230067727977	0.552358244827799	NA
ENSMUSG00000002524	Puf60	1318.41210238415	0.132681859959435	0.089935049294185	1.4753075803119	0.140129869392147	0.344585103469789
ENSMUSG00000002546	Golga2	1051.75950744417	0.0950956592942381	0.0989475863160816	0.961071036037819	0.336516451744812	0.573326181827114
ENSMUSG00000002550	Uck1	246.297806466143	0.225218721333071	0.141265078000899	1.59429863714539	0.110869162801164	0.301047154548176
ENSMUSG00000002565	Scin	2932.52848743681	-0.348654425913381	0.12323770295192	-2.82912142600876	0.00466759858211999	0.0345554600400771
ENSMUSG00000002578	Ikzf4	114.279645959408	0.0411962811444752	0.192003724380564	0.214559802302696	0.830110537095355	0.918517789167127
ENSMUSG00000002580	Mien1	253.736273635917	0.0107414807377782	0.148255049139602	0.0724527144277135	0.942241634938328	0.974541910986091
ENSMUSG00000002602	Axl	1837.17426183071	0.146747995317693	0.102749783562106	1.42820734244168	0.153232187867646	0.362464639636457
ENSMUSG00000002603	Tgfb1	936.190846317489	0.0157552960520491	0.115866366026826	0.135978166851296	0.891838540961986	0.949982061374894
ENSMUSG00000002608	Ccdc97	413.499410290067	0.0911245607926159	0.127108794979359	0.716902090114327	0.473434512224301	0.689637257691732
ENSMUSG00000002617	Zfp40	70.8484944279188	-0.38045740214349	0.240366898959814	-1.58281944722804	0.113462622876579	0.305109039455409
ENSMUSG00000002625	Akap8l	489.948670431592	-0.0882570605408816	0.123578949645787	-0.714175519324707	0.475118652656288	0.690664872520487
ENSMUSG00000002635	Pdcd2l	137.803785873277	0.152462438086022	0.181269198967525	0.841082980199722	0.400301449155398	0.629121999651296
ENSMUSG00000002658	Gtf2f1	529.494026938335	0.215737155335346	0.124094670638395	1.73848848000888	0.0821247782157237	0.25026940806108
ENSMUSG00000002660	Clpp	77.9598731051392	0.0115157570334454	0.248509071112108	0.0463393830330258	0.963039749888137	0.984541921201107
ENSMUSG00000002661	Alkbh7	29.460473222288	-0.335058606998769	0.365499381476457	-0.916714566370208	0.359292231067761	0.593666866113638
ENSMUSG00000002668	Dennd1c	0.870539401322276	0.689650773345173	2.10845604542215	0.327088048547434	0.743601290973495	NA
ENSMUSG00000002679	Med6	167.540447214754	0.344067069108801	0.173614836209834	1.98178379578664	0.0475034438350025	0.17514406419759
ENSMUSG00000002688	Prkd1	32.5437925268271	-0.169122984266731	0.371970685044731	-0.454667507592415	0.649348460071892	0.814600016021456
ENSMUSG00000002699	Lcp2	0.464050328819353	-2.25485096167583	3.13814217375563	-0.718530530749438	0.472430229947451	NA
ENSMUSG00000002718	Cse1l	1871.23471547222	0.348155956224153	0.10570390296854	3.29369064383338	0.000988812606448671	0.0106773751161168
ENSMUSG00000002728	Naa20	326.871473563002	0.187569857919867	0.133367517228014	1.40641335925287	0.159601415597413	0.370831925490022
ENSMUSG00000002731	Prkra	187.739195814406	-0.107927160010137	0.159482613382068	-0.676733079057206	0.498575324593269	0.70808468736784
ENSMUSG00000002732	Fkbp7	10.583432887575	0.104521466059806	0.600798329555854	0.173970966492324	0.861888279639034	NA
ENSMUSG00000002733	Plekha3	386.94538143348	-0.126904133140494	0.12341805588733	-1.02824608788479	0.303834083919375	0.541185238714513
ENSMUSG00000002741	Ykt6	1249.87170200507	0.173597453909445	0.0915401185282171	1.89640844583278	0.0579060559352558	0.200688352039855
ENSMUSG00000002748	Baz1b	1657.0857208128	0.192540890959874	0.098208975341586	1.96052234829034	0.0499347684869749	0.181187800503024
ENSMUSG00000002763	Pex6	388.476991724168	-0.180190020011284	0.136242817834182	-1.3225652762892	0.185979988108557	0.408318228518661
ENSMUSG00000002767	Mrpl2	160.036010151206	-0.358887091078563	0.179676938399164	-1.99740208329503	0.0457815216996312	0.170777320182219
ENSMUSG00000002768	Mea1	255.896311813321	-0.0266523641784206	0.141472990387166	-0.18839189095729	0.850569455968304	0.928506525523479
ENSMUSG00000002771	Grin2d	17.009312930708	-0.74977941024361	0.479330763026177	-1.56422134375436	0.117765596451333	NA
ENSMUSG00000002778	Kdelr1	1305.47026958335	-0.128257594074667	0.0983183156215392	-1.30451374460456	0.19205847629935	0.415781335119376
ENSMUSG00000002781	Tmem143	66.4958609985647	-0.278505854948243	0.266691833606652	-1.04429839932413	0.296347353224053	0.533499870741932
ENSMUSG00000002797	Ggct	1137.29722953823	0.679638703626371	0.112891946338341	6.02025853633057	1.74138701814483e-09	1.34569211665692e-07
ENSMUSG00000002799	Jag2	3727.81335049712	-0.198620828833386	0.0866463903102545	-2.29231509959255	0.0218874671369049	0.104216053973681
ENSMUSG00000002803	Btbd6	131.756481085467	-0.517812207085879	0.186688973770079	-2.77366250737231	0.00554291484589738	0.0391564651590663
ENSMUSG00000002804	Nudt14	138.936619961856	-0.0775550679428964	0.177319116270348	-0.437375673724048	0.661838923118957	0.821248970783499
ENSMUSG00000002808	Epdr1	45.6345585357411	-0.31882966799896	0.291596337494937	-1.09339393881961	0.27422087362691	0.509771972819807
ENSMUSG00000002812	Flii	1818.68034559768	0.170090603734639	0.0948578670601649	1.79311014474694	0.0729553138282729	0.231603618966023
ENSMUSG00000002814	Top3a	127.706788548438	0.333425166059376	0.185964524118865	1.79295039007686	0.0729808569789727	0.231603618966023
ENSMUSG00000002820	Atg4d	419.831130543819	-0.0545387997389778	0.13538749009007	-0.402834853520768	0.687069719144263	0.83750549387951
ENSMUSG00000002825	Qtrt1	92.091364723512	0.777401243765348	0.220626488801167	3.52360792210204	0.000425713687149216	0.00548298135126755
ENSMUSG00000002833	Hdgfl2	373.862317394655	-0.0888767051269782	0.128176628361398	-0.693392440284727	0.488063305138334	0.700373904751208
ENSMUSG00000002835	Chaf1a	105.189577098571	-0.0131965118733435	0.208256822370366	-0.0633665285158089	0.949474640041575	0.977157614680819
ENSMUSG00000002844	Adprh	193.1950734705	-0.460265015588279	0.158015490217372	-2.91278415144693	0.00358222119949054	0.0283136585062704
ENSMUSG00000002845	Tmem39a	315.558639599591	0.185015296657641	0.135309610357669	1.36734778977327	0.1715163189449	0.387597735580482
ENSMUSG00000002846	Timmdc1	127.004015490135	-0.235943609298995	0.192940090876834	-1.22288534345935	0.221373005072415	0.450216202269705
ENSMUSG00000002870	Mcm2	202.639096529516	0.106876103283213	0.167484170993799	0.638126592196999	0.523391277477014	0.728138430909209
ENSMUSG00000002871	Tpra1	291.253084965604	-0.0515982422889014	0.145868146578413	-0.353732075845389	0.723539681751041	0.859942460287789
ENSMUSG00000002881	Nab1	2184.50769670284	0.0606463932600663	0.102859473100035	0.589604354681899	0.555455931527179	0.750516732523025
ENSMUSG00000002885	Adgre5	125.06433548097	0.0642974672566659	0.211307600508027	0.304283741342392	0.760911730791874	0.881130112333645
ENSMUSG00000002897	Il17ra	2028.33764168076	0.52727698209827	0.0844189211548932	6.24595736222232	4.21212076318681e-10	3.96376741743686e-08
ENSMUSG00000002900	Lamb1	183.899533079947	-0.0792600858457539	0.178045601101998	-0.44516733553191	0.656198830411575	0.818458020242223
ENSMUSG00000002908	Kcnn1	20.0108782063856	0.137566332020456	0.454875572423526	0.302426290529337	0.762327115540166	NA
ENSMUSG00000002910	Arrdc2	68.9577257156057	-0.485203374379691	0.261853008824735	-1.85296085218731	0.0638879699688473	0.213713574885553
ENSMUSG00000002948	Map2k7	549.632985836468	0.0284408695771241	0.114891074628925	0.247546379638127	0.804485402337721	0.904881000563741
ENSMUSG00000002949	Timm44	357.820318337454	0.118370053113794	0.128693900350649	0.919779824772383	0.3576878284234	0.592799045420028
ENSMUSG00000002957	Ap2a2	1122.6322113617	0.204413754562667	0.0928920945513188	2.2005506017494	0.027767853933687	0.122278042586719
ENSMUSG00000002963	Pnkp	185.176011265676	0.0578765479042164	0.164160946197437	0.352559785045391	0.724418490798206	0.86052911084951
ENSMUSG00000002968	Med25	622.540966773896	-0.126274471497223	0.117589020803373	-1.07386276911322	0.282884192127867	0.519567449071208
ENSMUSG00000002980	Bcam	4647.12438339798	-0.1185656065791	0.0823548878249951	-1.43969119150587	0.149954786573429	0.357887431789973
ENSMUSG00000002981	Clptm1	1604.43502213513	0.0507858232561888	0.0886374296645044	0.572961371380182	0.566670849194844	0.757857423533485
ENSMUSG00000002983	Relb	842.525436620732	0.4694890754107	0.108251421489921	4.33702457620305	1.44424481583504e-05	0.00034995398217596
ENSMUSG00000002984	Tomm40	498.717841611189	0.0879418796018925	0.113082188731693	0.777681088314884	0.436757043849853	0.661526991194646
ENSMUSG00000002985	Apoe	40015.6198422914	-0.148845561669665	0.0802118188400357	-1.85565623398347	0.0635025727881574	0.212985021987729
ENSMUSG00000002996	Hbp1	1572.12317191408	0.201644480756265	0.0953713206512743	2.11430941062019	0.0344888491273247	0.141740005896296
ENSMUSG00000002997	Prkar2b	32.3083184726143	-0.734459483562244	0.383131831000681	-1.91698894253696	0.0552393364286773	0.194458169846183
ENSMUSG00000003031	Cdkn1b	1054.03602464718	-0.422194746872776	0.118983528685271	-3.54834615797573	0.000387658383375476	0.00513153811419598
ENSMUSG00000003032	Klf4	16852.8547447546	-0.0561559357099148	0.0749083363237893	-0.749662033170544	0.453458279475687	0.675023082436995
ENSMUSG00000003033	Ap1m1	218.938064938582	-0.158846176942593	0.153941323020235	-1.03186184077237	0.302136844267039	0.540037371617871
ENSMUSG00000003037	Rab8a	597.907526267104	-0.0845456202446336	0.10791812449397	-0.783423735735486	0.433378322281972	0.658677458064972
ENSMUSG00000003038	Hmgn2	721.651586025616	-0.169572943439421	0.102249501160777	-1.65842318558391	0.0972320799889867	0.276696516256293
ENSMUSG00000003039	Fam32a	537.355823420289	-0.173415566830528	0.1117416051667	-1.55193373651489	0.120678079593613	0.316703808240511
ENSMUSG00000003051	Elf3	236.913369444111	-0.280937781278616	0.153515039118529	-1.83003426173578	0.0672448157560103	0.22017719948511
ENSMUSG00000003062	Stard3nl	69.6652267308443	-0.358244991369845	0.254346871491242	-1.40848986767341	0.1589860651617	0.37012357535962
ENSMUSG00000003068	Stk11	1722.60837790875	-0.00452524003953482	0.0857943121821033	-0.0527452219668099	0.957934907231349	0.981648646137067
ENSMUSG00000003070	Efna2	40.6022484164777	-0.285845351132722	0.352704496105577	-0.810438637128003	0.417688119195979	0.645553921519516
ENSMUSG00000003072	Atp5d	1530.86097246857	0.0507879110579793	0.0933757432257596	0.543909042150129	0.586504066357657	0.772170715659321
ENSMUSG00000003099	Ppp5c	710.167155229416	0.00334147575200467	0.101390908106816	0.0329563647707386	0.973709384591238	0.98910331570921
ENSMUSG00000003119	Cdk12	2004.42021315795	0.382109510638189	0.0900528577142445	4.2431691823784	2.2038516074001e-05	0.000494224526153627
ENSMUSG00000003123	Lipe	124.286805183396	0.29793908435809	0.193096283869319	1.54295607552823	0.12284143369348	0.320902236018968
ENSMUSG00000003131	Pafah1b2	1424.68156041292	0.101028149249888	0.101335958473047	0.996962487671728	0.318782718515422	0.555526123976974
ENSMUSG00000003134	Tbc1d8	1045.01774719531	-0.0658582335889384	0.106629935195026	-0.617633626696702	0.536816873184865	0.738954175277323
ENSMUSG00000003135	Cnot11	235.180992575019	-0.123975328644395	0.149441532486852	-0.829590854572523	0.406770149241671	0.634943291357522
ENSMUSG00000003153	Slc2a3	23.164720002891	-0.641378589430008	0.410631174050706	-1.56193350617557	0.118303654152463	NA
ENSMUSG00000003154	Foxj2	1515.59871490375	0.0658860910806768	0.0865681870069406	0.761088956101095	0.446603936422007	0.669449485251084
ENSMUSG00000003161	Sri	416.496042366756	-0.204727269879379	0.121440771960437	-1.6858198986587	0.0918304938939968	0.267583530870227
ENSMUSG00000003166	Dgcr2	676.126673168655	-0.0338312789104765	0.10846712378073	-0.311903531053958	0.755113838892519	0.877859808002485
ENSMUSG00000003184	Irf3	534.399805895479	-0.0754300226867858	0.112221863859692	-0.672150863410127	0.501487658620907	0.710104537779784
ENSMUSG00000003190	Bcl2l12	89.8109911510822	-0.183791641907504	0.220032357231875	-0.835293700525241	0.403552363391878	0.631768496215038
ENSMUSG00000003198	Zfp959	62.9851867319767	0.130527929639979	0.297194099049188	0.439200946645901	0.660515939192352	0.820854155877749
ENSMUSG00000003199	Mpnd	390.620192940939	-0.129665769182335	0.139110497183578	-0.9321062882208	0.351281598621141	0.58642645503284
ENSMUSG00000003200	Sh3gl1	733.324050684247	0.014278323838262	0.103725099440018	0.13765543648882	0.890512740539776	0.949100196957732
ENSMUSG00000003206	Ebi3	0.778384769038202	-1.69087405261776	2.3164626975683	-0.729937958592106	0.465428108570175	NA
ENSMUSG00000003208	Yju2	64.7840415723707	0.0230566489657706	0.247202459324864	0.0932703057596625	0.925688821796239	0.966417439971117
ENSMUSG00000003226	Ranbp2	5104.67745426046	0.374146493744242	0.116107737087272	3.22240793878374	0.00127118008434185	0.0130507061262278
ENSMUSG00000003228	Grk5	73.0706032858101	-0.297843710401762	0.247367997369721	-1.20405110430109	0.228569826865401	0.459106622736141
ENSMUSG00000003233	Dvl3	601.093067513281	0.213472454468506	0.109454458644882	1.9503312803465	0.0511366466851259	0.183972893406035
ENSMUSG00000003234	Abcf3	451.455160524708	0.149553897801593	0.125901032081797	1.18786871980865	0.234885135074743	0.46695311834692
ENSMUSG00000003235	Eif2b5	603.000434959426	0.0397364582502402	0.106515395125488	0.373058356526078	0.709105011614129	0.850087886706121
ENSMUSG00000003269	Cyth2	1508.71101080752	0.386180643041964	0.0935912291259392	4.12624822484495	3.68729273143243e-05	0.000751592694888131
ENSMUSG00000003271	Sult2b1	277.685055314181	0.0554612092803429	0.153573664498934	0.361137500113035	0.71799666118181	0.85674504018028
ENSMUSG00000003273	Car11	31.2684358877187	-0.36480260560017	0.360245070768659	-1.01265120664049	0.311226791706272	0.548389856185223
ENSMUSG00000003282	Plag1	39.149450253001	0.211613243294847	0.314879890906388	0.672044323585462	0.501555479487555	0.710112653986033
ENSMUSG00000003283	Hck	0.28916014485909	-1.58741491776604	3.7804148633263	-0.41990495095274	0.674554890820436	NA
ENSMUSG00000003299	Mrpl4	532.951976287473	0.117500013345077	0.118672562163011	0.990119461511891	0.322115731992873	0.558644448710047
ENSMUSG00000003308	Keap1	390.508363101969	-0.282654283265787	0.126609011858257	-2.23249734846858	0.0255821102786986	0.115508328171131
ENSMUSG00000003309	Ap1m2	385.115375989953	-0.303539297392365	0.135016179044843	-2.24816980853496	0.0245653640626202	0.11220210414704
ENSMUSG00000003316	Glg1	2440.45098063727	-0.134030424479744	0.0845964785669292	-1.58434992508234	0.113114110461431	0.304755260623648
ENSMUSG00000003344	Btbd2	372.105576499181	-0.265140729550805	0.125851796140136	-2.106769531168	0.0351375617859336	0.143626981467378
ENSMUSG00000003345	Csnk1g2	966.126833496597	-0.044847607313185	0.11367677372523	-0.394518650059396	0.693198160688957	0.841572791300167
ENSMUSG00000003346	Abhd17a	284.977018259852	-0.209186532497081	0.145276285017667	-1.43992209376528	0.149889441531534	0.357887431789973
ENSMUSG00000003348	Mob3a	1151.54847308811	0.493124283414801	0.0984176518755748	5.01052681116835	5.42812349003082e-07	2.19369075461069e-05
ENSMUSG00000003352	Cacnb3	629.570232759884	-0.17312593371202	0.130401684206844	-1.32763571854951	0.184298478716711	0.405830128846775
ENSMUSG00000003355	Fkbp11	15.5166613923419	0.0634143592964071	0.494543069826174	0.128228183075534	0.897968397300895	NA
ENSMUSG00000003360	Ddx23	1085.15030677988	0.0632176957587386	0.0957994888171117	0.659895961234468	0.509320596182914	0.716230131383744
ENSMUSG00000003363	Pld3	869.579580716933	-0.0144872417230636	0.104447383147652	-0.138703730878387	0.889684269786627	0.948570802046206
ENSMUSG00000003378	Grik5	71.22475221683	0.20132836449389	0.251063631012613	0.801901747703853	0.422609795083765	0.649810966405802
ENSMUSG00000003379	Cd79a	2.38786635841969	-0.788483230382696	1.29020252335022	-0.611131365900039	0.541112616286967	NA
ENSMUSG00000003380	Rabac1	649.836460078396	-0.158513076635447	0.111600583779657	-1.42036064030287	0.155502715350729	0.366018636646694
ENSMUSG00000003382	Etv3	5911.56718362662	0.221217841377413	0.100180161617021	2.20820008479432	0.0272303284994885	0.120617067021166
ENSMUSG00000003402	Prkcsh	687.57715655312	-0.0620126617463208	0.10511472914552	-0.589952162274715	0.55522272163342	0.750516732523025
ENSMUSG00000003418	St8sia6	2.52549065705641	-1.39633983997797	1.32819185894683	-1.05130883808095	0.293116769225655	NA
ENSMUSG00000003420	Fcgrt	82.9030686833851	0.0550557029224624	0.228233905653944	0.24122490812535	0.80938080692455	0.907666355069624
ENSMUSG00000003421	Nosip	236.985757728951	-0.170387608027293	0.150307123492068	-1.13359635969805	0.256963900726282	0.492359881488773
ENSMUSG00000003423	Pih1d1	162.683198438151	-0.3297006330328	0.173534812886141	-1.89991061476017	0.0574448507988039	0.199695063399976
ENSMUSG00000003429	Rps11	7382.48011353109	0.107589934464506	0.077170285624956	1.39418862575407	0.163260651774777	0.376226490902302
ENSMUSG00000003435	Supt5	3201.45123745406	0.238464457613834	0.0817060631550656	2.91856501715503	0.00351646534700064	0.0279678819010058
ENSMUSG00000003437	Paf1	767.322173278938	-0.00863637837784599	0.109543321355693	-0.0788398440996984	0.937160011655804	0.972528306900643
ENSMUSG00000003438	Timm50	248.402416610404	0.123885123196684	0.16506351419279	0.750530023564074	0.452935548337908	0.674508315929773
ENSMUSG00000003444	Med29	77.0387683158249	0.184451755153297	0.236038479251679	0.781447820448896	0.434539154802832	0.659691437040871
ENSMUSG00000003452	Bicd1	5.12693299470027	-0.491842909174641	0.842290260685222	-0.583935173101154	0.559263927870495	NA
ENSMUSG00000003458	Ncstn	1272.65359801649	0.00819238567137862	0.0975991894517863	0.0839390748775186	0.933104871910147	0.970174583639668
ENSMUSG00000003464	Pex19	513.429838380371	-0.319698476027798	0.121125331897518	-2.63940227052	0.00830523655206995	0.0532396548545102
ENSMUSG00000003469	Phyhip	752.732154416297	-0.303859011284182	0.108167789505763	-2.80914505762358	0.00496732595854142	0.0361709345692175
ENSMUSG00000003500	Impdh1	247.515176346703	0.188911437001681	0.152531073568834	1.23851116091719	0.215526586287183	0.443022567822882
ENSMUSG00000003518	Dusp3	119.230628219335	0.0982738831101905	0.190556811600607	0.515719602383804	0.606050261681051	0.785360758647444
ENSMUSG00000003526	Prodh	172.548128395491	-0.319434940961219	0.196898926985744	-1.62232951622102	0.104732812009393	0.289400621152798
ENSMUSG00000003527	Ess2	162.265092670626	0.266928550875666	0.172996408001373	1.54297163715415	0.122837657758899	0.320902236018968
ENSMUSG00000003528	Slc25a1	356.934829308695	0.0468337318634811	0.12969121793861	0.361117218327382	0.71801182216735	0.85674504018028
ENSMUSG00000003531	Dgcr6	572.885085034255	-0.192736699236486	0.130826275254123	-1.47322622204221	0.140690046716962	0.345112976362633
ENSMUSG00000003534	Ddr1	4919.29411234081	-0.138930456621847	0.0843197199720411	-1.64766268991304	0.0994219083104046	0.280347230114915
ENSMUSG00000003541	Ier3	7174.65870610926	0.190727047728529	0.085782368423868	2.22338286098733	0.0261899943974591	0.117143123161416
ENSMUSG00000003545	Fosb	59990.3252843434	-0.0400237992844791	0.099820036982602	-0.400959571788728	0.688449889233918	0.838530498739971
ENSMUSG00000003546	Klc4	237.616291636453	-0.169752126975284	0.14564367492089	-1.16553037450812	0.243804372510607	0.477218998528805
ENSMUSG00000003549	Ercc1	325.465046692325	0.348960332742361	0.129569571503157	2.69322749696566	0.00707639657191171	0.0470654377257113
ENSMUSG00000003555	Cyp17a1	37.1400638477143	-1.20286391317737	0.393189447635046	-3.05924769958183	0.00221893601983173	0.019703393834484
ENSMUSG00000003559	As3mt	6.42903648147014	-1.21650379170395	0.777042488305762	-1.56555633702396	0.117452518644781	NA
ENSMUSG00000003573	Homer3	204.237532118907	0.246092715841262	0.150293839687594	1.63741053094923	0.101544719278985	0.283650261497474
ENSMUSG00000003575	Crtc1	211.562970591868	-0.12027568728716	0.157155690535787	-0.765328235185803	0.444076114877856	0.668012432705253
ENSMUSG00000003581	Rnf215	180.246667998119	-0.208723821197175	0.170612759750762	-1.2233775568843	0.22118712609681	0.449967477973892
ENSMUSG00000003585	Sec14l2	534.180656825007	-0.324470028329687	0.138084814975717	-2.34978790670608	0.0187841109665498	0.0944200762729265
ENSMUSG00000003604	Aven	160.839775325532	-0.336435454639988	0.166404111960969	-2.02179772287658	0.0431972531279252	0.164802592526254
ENSMUSG00000003623	Crot	380.789925573122	-0.331490558147955	0.154116144907334	-2.15091389904199	0.0314829962756909	0.133656654938781
ENSMUSG00000003644	Rps6ka1	1044.23116825503	0.169783334589957	0.10812718860977	1.57021870977061	0.11636423826547	0.309717894587429
ENSMUSG00000003660	Snrnp200	2055.64578837383	0.00226497771756192	0.0837686914215789	0.0270384755822801	0.978429046163081	0.991168556330129
ENSMUSG00000003662	Ciao1	178.258258448719	-0.39413523881927	0.167214849714454	-2.35705883474056	0.018420328132863	0.093178672291838
ENSMUSG00000003665	Has1	390.514663185438	0.631574902567475	0.144517080089155	4.37024400283928	1.24107776544954e-05	0.000307233904836502
ENSMUSG00000003680	Taf6l	175.85697468956	-0.216850018706437	0.166870798723532	-1.29950848419986	0.193769483737904	0.41836249567796
ENSMUSG00000003721	Insig2	781.476729980603	0.116966505875045	0.109257154882462	1.07056152066999	0.284366633028662	0.520841579780341
ENSMUSG00000003731	Kpna6	1220.15329451528	0.175518553250623	0.0940382694119497	1.86645877628539	0.0619772064366496	0.209776060969506
ENSMUSG00000003746	Man1a	910.526739186656	0.399041367310899	0.152732973875435	2.61267332905038	0.00898371254383061	0.0562312513913309
ENSMUSG00000003752	Itpkc	39069.0578030855	0.470197850632941	0.0906841981274101	5.18500312449496	2.16011243874652e-07	9.76490354227033e-06
ENSMUSG00000003762	Coq8b	171.958659074841	-0.00697020212862638	0.162912935011583	-0.0427848293822145	0.965873057315036	0.984541921201107
ENSMUSG00000003778	Brd8	941.981554710612	0.245755573107467	0.0984402010691245	2.49649604976831	0.0125427065747229	0.0712976814588003
ENSMUSG00000003779	Kif20a	163.617120215944	-0.354750928823228	0.189988808430209	-1.86722013656685	0.0618708527074065	0.20971344856146
ENSMUSG00000003808	Farsa	414.572439094004	0.237384645616024	0.124105550781002	1.91276412797132	0.0557782553886504	0.195446049901959
ENSMUSG00000003809	Gcdh	189.985267667767	-0.317276435875645	0.156734342260305	-2.02429430142829	0.0429398796217939	0.164138837979431
ENSMUSG00000003810	Mast2	1013.63876644949	0.155957697019529	0.0960369875524485	1.62393366341647	0.104389967062313	0.288732298256754
ENSMUSG00000003812	Dnase2a	876.121907174713	0.066201298010863	0.104470702293267	0.633682903987996	0.526287784228021	0.730834554178712
ENSMUSG00000003813	Rad23a	504.434162060351	-0.306712365471447	0.115660613465956	-2.65183069914916	0.00800566726744919	0.0518464419806435
ENSMUSG00000003814	Calr	6357.34097924099	-0.0623302742081472	0.0818801339142091	-0.761238058958899	0.44651488979843	0.669449485251084
ENSMUSG00000003824	Syce2	47.2123038525278	0.160385916152677	0.32728885201977	0.490043932639015	0.624102811347098	0.797437588356247
ENSMUSG00000003847	Nfat5	9712.7425302052	0.320123843808597	0.103306142090673	3.09878810039794	0.00194313943030094	0.017836023807666
ENSMUSG00000003848	Nob1	621.342489792193	0.321419463670082	0.107438412460976	2.99166244462918	0.00277462874576659	0.0232991402094952
ENSMUSG00000003849	Nqo1	98.3258811008888	-0.209534104881396	0.209171211387731	-1.00173491127798	0.316471640696563	0.553099962507119
ENSMUSG00000003863	Ppfia3	265.520669930393	-0.107343028486331	0.184519696010427	-0.581742929384973	0.560739850613395	0.754225764020392
ENSMUSG00000003865	Gys1	151.121988295874	-0.468397783111888	0.173359654647009	-2.70188461130492	0.00689476857101221	0.0462766831846635
ENSMUSG00000003868	Ruvbl2	236.831081090516	-0.284460119011033	0.159366030441637	-1.78494826170127	0.0742697093995093	0.234323494179914
ENSMUSG00000003872	Lin7b	15.9931474115665	-0.0398023269543202	0.489618691727789	-0.0812924988910532	0.935209339265632	NA
ENSMUSG00000003873	Bax	132.544664318541	-0.174413694904285	0.193595835537337	-0.900916563727671	0.367632683711192	0.599888001655714
ENSMUSG00000003882	Il7r	0.70570617054264	1.66868081653301	2.40113612982313	0.694954690742971	0.487083696848737	NA
ENSMUSG00000003923	Tfam	214.618268241429	0.0945965738835297	0.160027687666333	0.591126293599698	0.554435803534657	0.750114618069222
ENSMUSG00000003929	Zfp81	125.150100595974	-0.216668738158823	0.196642059522791	-1.10184331207999	0.270529796937491	0.505150904093728
ENSMUSG00000003934	Efnb3	9.36048461261353	-0.73704695247984	0.663140139302934	-1.1114497657382	0.266374801381057	NA
ENSMUSG00000003948	Mmd	250.005006638818	-0.574636560050925	0.161332396976788	-3.56181753212037	0.000368296323627502	0.00493232441841656
ENSMUSG00000003949	Hlf	965.070850487531	-0.455376525614964	0.13614544557865	-3.34477972200618	0.000823479444228083	0.00926981732641396
ENSMUSG00000003955	Fam162a	475.361577193502	-0.440623364311844	0.122415926905086	-3.59939572775917	0.000318957495912945	0.0043845154816783
ENSMUSG00000003970	Rpl8	12526.0787138591	0.138219113335821	0.0801639755065083	1.72420482470457	0.0846708734650147	0.255240841922796
ENSMUSG00000003992	Ssbp2	1009.35469195624	0.111301750539957	0.0991105812473267	1.12300572894642	0.261435061335562	0.496568318345066
ENSMUSG00000004018	Fancl	51.7109217886046	-0.367263961762663	0.276729709679299	-1.32715768823045	0.18445652561443	0.405854036831905
ENSMUSG00000004032	Gstm5	318.114543182511	-0.111477392055261	0.151116415002474	-0.737692143195933	0.46070154758706	0.679350644630377
ENSMUSG00000004040	Stat3	10403.0973611885	0.393867593423814	0.0767009622571572	5.1351062859327	2.81984616117783e-07	1.2451961600537e-05
ENSMUSG00000004043	Stat5a	447.541634073443	0.292621115413632	0.133960658319153	2.18438098980135	0.0289342639400793	0.12630579262698
ENSMUSG00000004044	Cavin1	3470.64831216759	-0.196399532970008	0.091651003312323	-2.1429065244461	0.0321206049815778	0.135658552132314
ENSMUSG00000004054	Map3k11	2561.0618915321	0.0316230675547506	0.0913062108715176	0.346340815733218	0.729086597928155	0.863741808628995
ENSMUSG00000004056	Akt2	2164.01326469794	0.155134437337466	0.0907394255361017	1.70966959974575	0.087326987352006	0.259462829905204
ENSMUSG00000004069	Dnaja3	354.039540368921	-0.19394166317795	0.13402469746733	-1.44705913792662	0.147880361189841	0.355133511524107
ENSMUSG00000004070	Hmox2	170.966558860606	-0.0528965244915994	0.162165151727582	-0.326189220853436	0.744281196305252	0.872077045604258
ENSMUSG00000004071	Cdip1	625.379431460791	0.273370439155588	0.116376404901753	2.34901945447079	0.0188229233105073	0.0944200762729265
ENSMUSG00000004085	Map3k20	2960.97688982393	0.478237513062729	0.104116669708706	4.59328476795045	4.36323009218019e-06	0.000124444545048042
ENSMUSG00000004096	Cwc15	485.271716926807	-0.179204180227558	0.111659828354034	-1.60491183686369	0.108513208217527	0.296409257794091
ENSMUSG00000004099	Dnmt1	1156.46483315076	0.125042874571481	0.107069600021817	1.16786533755615	0.242861087825112	0.476024380712221
ENSMUSG00000004100	Ppan	823.745819562544	0.375666388947987	0.104061140935086	3.61005448885412	0.000306132688934597	0.00423366331722489
ENSMUSG00000004105	Angptl2	372.794394321775	-0.343373369469519	0.132104312417182	-2.5992593518458	0.00934251583299981	0.0575702336110015
ENSMUSG00000004110	Cacna1e	0.830320259596119	-0.438386773186816	2.24688934578667	-0.195108305626564	0.845308160582086	NA
ENSMUSG00000004127	Trmt10a	196.265275347638	0.406109823604702	0.188289851141273	2.15683331386778	0.0310186544008477	0.132373265068095
ENSMUSG00000004187	Kifc2	84.6309524603976	-0.136850537779981	0.224868561955935	-0.608580126050692	0.542802780882513	0.743299258255903
ENSMUSG00000004207	Psap	6860.49416128958	-0.0386968889534023	0.0814509366193768	-0.475094462501202	0.634719645251783	0.804442440463723
ENSMUSG00000004221	Ikbkg	442.178897841027	-0.277852774661368	0.123027545949674	-2.25845986373675	0.0239170041555133	0.110186412454542
ENSMUSG00000004233	Wars2	102.028061967764	-0.550951931869923	0.215110547375875	-2.56125019712405	0.0104296215520861	0.0627808324690572
ENSMUSG00000004263	Atn1	171.471138412754	0.156942239300445	0.175113291468163	0.896232593109459	0.370128551569568	0.601392324508285
ENSMUSG00000004264	Phb2	1188.09222253674	0.0550618751524675	0.0929292304066408	0.59251405517432	0.553506411741909	0.749698345700167
ENSMUSG00000004266	Ptpn6	243.106334329088	-0.486228658019754	0.146747644851462	-3.3133660067384	0.00092180264004741	0.0100995654916983
ENSMUSG00000004267	Eno2	32.3015258577782	-0.226768349557443	0.376732533987688	-0.601934606382719	0.547217667423191	0.74582114922581
ENSMUSG00000004268	Emg1	593.303243588473	0.00583314702417139	0.113347549963187	0.0514624888324966	0.958956991799227	0.982406943318502
ENSMUSG00000004270	Lpcat3	598.310518628	0.161656566146781	0.113771650038925	1.42088618818021	0.155349848924199	0.365737232620105
ENSMUSG00000004285	Atp6v1f	582.695555871434	0.205228081632493	0.11340740232687	1.80965331558316	0.070349566396172	0.226453135624266
ENSMUSG00000004317	Clcn5	214.392048424469	0.413032435544528	0.162477598674185	2.5420885027528	0.0110192267758477	0.0651515595490148
ENSMUSG00000004319	Clcn3	1430.52437157139	0.0845762520329565	0.111178674210901	0.760723696637355	0.446822117944188	0.669511074072895
ENSMUSG00000004347	Pde1c	26.1700060489617	0.620374024981724	0.419899046399524	1.47743613685527	0.139558765416259	NA
ENSMUSG00000004356	Utp20	829.123153870499	0.0785085583628469	0.100723946777044	0.779442832364661	0.43571890090284	0.660304368573708
ENSMUSG00000004364	Cul3	3615.56005629922	0.113612657824088	0.123417748875155	0.920553638836945	0.357283516424491	0.592553883025943
ENSMUSG00000004383	Large1	149.998738415854	-0.23279669685845	0.184930654583107	-1.25883238440511	0.208090880504852	0.43477080751443
ENSMUSG00000004393	Ddx56	455.797309763891	0.365363668508068	0.121599224084228	3.0046546041691	0.00265882592689735	0.022645132737049
ENSMUSG00000004394	Tmed4	272.72989414311	-0.195533343932647	0.140406535336699	-1.39262281106611	0.163733881302577	0.376785593653434
ENSMUSG00000004446	Bid	27.1303741551498	0.140529247060862	0.411537800476446	0.341473485298722	0.732747162295636	NA
ENSMUSG00000004451	Ralb	996.897489563026	0.615021426740542	0.112632367269572	5.46043239301332	4.74976340817446e-08	2.63704097569375e-06
ENSMUSG00000004455	Ppp1cc	759.988576292082	0.146578811502703	0.10353516308263	1.41573941778331	0.156851812903003	0.367831491525865
ENSMUSG00000004460	Dnajb11	823.121236076411	0.011551308891227	0.103512220094884	0.111593673487426	0.911145588515249	0.959660892143433
ENSMUSG00000004462	Tbccd1	127.48114117821	-0.397937590794602	0.198814213071878	-2.00155504300255	0.0453326082614873	0.169798518736398
ENSMUSG00000004473	Clec11a	15.7223426393073	0.235218782180974	0.482316563120962	0.487685474989552	0.625772641620697	NA
ENSMUSG00000004500	Zfp324	43.4424658168198	-0.350083940279257	0.308746254281032	-1.13388886642361	0.256841167862808	0.492347708769314
ENSMUSG00000004508	Gab2	81.6364844127069	-0.468653024901557	0.249447081838513	-1.87876731789131	0.060276271403414	0.206277593070271
ENSMUSG00000004530	Coro1c	2311.19725487669	0.11001314922468	0.0868017589503764	1.2674069115071	0.205009829752766	0.431278452666237
ENSMUSG00000004535	Tax1bp1	5875.62033958698	0.161883968454649	0.101793839604306	1.59031203738778	0.111764486632968	0.302687765479814
ENSMUSG00000004552	Ctse	0.154683442939784	-0.785450950834252	4.0804728567969	-0.192490179055086	0.847358260048669	NA
ENSMUSG00000004558	Ndrg2	419.034508959953	-0.298598805992109	0.128132924695661	-2.33038312909298	0.0197859106435722	0.0973296602281873
ENSMUSG00000004561	Mettl17	271.644111894531	0.502121540904922	0.158395856965397	3.17004213698984	0.00152416832962863	0.0148768666168091
ENSMUSG00000004562	Arhgef40	96.601424649255	0.0966207965729958	0.217062296244214	0.445129339571204	0.656226287105113	0.818458020242223
ENSMUSG00000004565	Pnpla6	329.976500491679	-0.30995103565909	0.131459809390528	-2.35776270402399	0.018385441329324	0.0931653932137701
ENSMUSG00000004567	Mcoln1	385.280278322658	-0.0298287521582968	0.125805096857271	-0.237102890927689	0.812576969672824	0.908836045561612
ENSMUSG00000004568	Arhgef18	739.846202248697	-0.399473574819876	0.105482332383518	-3.78711359327409	0.00015240743583012	0.002448151465715
ENSMUSG00000004591	Pkn2	2302.73253628895	0.172469301869575	0.114355988826277	1.50817900872319	0.131508718216583	0.333126292412638
ENSMUSG00000004609	Cd33	0	NA	NA	NA	NA	NA
ENSMUSG00000004610	Etfb	78.7402626332365	-0.286743436272555	0.242793549264825	-1.18101752349191	0.237595762046272	0.469351178821197
ENSMUSG00000004612	Nkg7	0.509190607555178	1.07615776643143	2.69952287091489	0.398647397296068	0.690153032404273	NA
ENSMUSG00000004626	Stxbp2	679.240159852879	-0.155882271537271	0.108058673247989	-1.44257065954836	0.149141453511665	0.356623626136924
ENSMUSG00000004631	Sgce	23.2960548477296	-0.52310408515742	0.405210915904619	-1.29094272791149	0.196723537729414	NA
ENSMUSG00000004633	Chn2	17.2632450873783	0.168970590029931	0.477757248287713	0.353674571417854	0.723582781517224	NA
ENSMUSG00000004637	Wwox	123.244666604878	0.0827021906585353	0.196798542672728	0.420237820541524	0.67431172844132	0.829704490390895
ENSMUSG00000004642	Slbp	630.259328225219	0.062765584424369	0.126115022860639	0.497685232105352	0.618705918599073	0.793734110041234
ENSMUSG00000004661	Arid3b	16.3743807197089	-0.217494815125389	0.487528916760909	-0.446116748459561	0.655512915197711	NA
ENSMUSG00000004665	Cnn2	2130.38632596254	0.0842346909962784	0.0892503255289149	0.943802619173511	0.3452705219316	0.581655466096879
ENSMUSG00000004667	Polr2e	406.572764468755	-0.219701165865364	0.12951323456087	-1.69636073572162	0.0898175848033575	0.264134551466166
ENSMUSG00000004668	Abca13	0	NA	NA	NA	NA	NA
ENSMUSG00000004677	Myo9b	1176.55428029511	0.261897820950234	0.100771085379373	2.59893817719903	0.00935126130887961	0.0575930940170469
ENSMUSG00000004698	Hdac9	0	NA	NA	NA	NA	NA
ENSMUSG00000004707	Ly9	0.169754367789304	1.13810240080824	4.0804728567969	0.278914341731862	0.780310562022079	NA
ENSMUSG00000004709	Cd244a	0.715167463793325	1.68702109556423	2.39223638731899	0.705206686306988	0.480681620898553	NA
ENSMUSG00000004730	Adgre1	0.604110583854373	-2.64064377816737	2.62712437921177	-1.00514608256182	0.31482651309165	NA
ENSMUSG00000004768	Rab23	76.9637637004037	-0.0815506673154075	0.236887876065419	-0.34425851027043	0.730651883427519	0.864342737976886
ENSMUSG00000004771	Rab11a	2118.83686880865	0.0268944350739461	0.0945606905645326	0.284414537514319	0.776092719498439	0.888921777936584
ENSMUSG00000004788	Eif2b2	246.474108857686	0.321097877203301	0.147468746614461	2.17739612341571	0.0294510246778817	0.127681759734521
ENSMUSG00000004789	Dlst	1577.57320122925	0.384288233971073	0.0955276872411705	4.02279428162951	5.751172689631e-05	0.00108720929010429
ENSMUSG00000004791	Pgf	0.804175063174395	-1.73649067925366	2.29680119344614	-0.756047447297	0.449620748717345	NA
ENSMUSG00000004798	Ulk2	385.107249905425	-0.341680401570681	0.148155822752712	-2.30622323998012	0.0210981616518695	0.10168461714122
ENSMUSG00000004815	Dgkq	410.82459272	-0.13283784653833	0.123694754210163	-1.0739165729909	0.28286007470126	0.519567449071208
ENSMUSG00000004837	Grap	1.14408511836814	0.58023480175675	1.86483110774906	0.311146033196069	0.755689607288968	NA
ENSMUSG00000004843	Chmp2b	1358.90898213033	-0.0405581166649528	0.113017963849536	-0.358864336991145	0.719696579899154	0.857860321449361
ENSMUSG00000004846	Plod3	572.504609386359	-0.124837844715969	0.118211639831917	-1.05605374304487	0.290943662047084	0.527090553276176
ENSMUSG00000004849	Ap1s1	331.674873670255	-0.189995547696089	0.135967735862968	-1.39735758994746	0.16230606569672	0.374706191637745
ENSMUSG00000004864	Mapk13	571.94940064771	-0.0187366959066351	0.117101658905749	-0.16000367613678	0.872878178390045	0.940165671819074
ENSMUSG00000004865	Srpk1	1435.79364995237	0.116281923824695	0.0894362263882415	1.30016581111011	0.193544145663011	0.418048044182787
ENSMUSG00000004872	Pax3	5.75848360686325	-0.0445129053008336	0.829601263217359	-0.0536557829338442	0.957209412127929	NA
ENSMUSG00000004880	Lbr	921.059913091839	0.174427457747083	0.104019136287843	1.67687854342882	0.0935662347020646	0.270909586673586
ENSMUSG00000004885	Crabp2	225.632992538088	0.0143185805477283	0.19202102036836	0.0745677765916487	0.940558613273504	0.974178721716449
ENSMUSG00000004895	Prcc	597.554461014516	0.0767182045123176	0.115327895469539	0.665218108766937	0.505910999647164	0.713205616298202
ENSMUSG00000004896	Rrnad1	156.330906947379	-0.102059104121949	0.172675807874312	-0.591044601894875	0.554490536714743	0.750114618069222
ENSMUSG00000004897	Hdgf	4819.50555529455	0.0591505234873458	0.0804578190979733	0.73517433296717	0.462233328626281	0.680294795999537
ENSMUSG00000004929	Thop1	243.497157420764	-0.308365116700892	0.153514075327192	-2.00870907793737	0.0445679954309887	0.168114829730942
ENSMUSG00000004931	Apba3	308.157186121944	-0.103748500633088	0.13235574159125	-0.783860974867952	0.433121690774459	0.658444556096532
ENSMUSG00000004933	Matk	4.45070148924939	0.107742966132189	0.922544510364459	0.116788908200889	0.907027333572118	NA
ENSMUSG00000004934	Pias4	323.911773496583	0.0190766575799201	0.134992216908571	0.141316721932499	0.887619739988916	0.947252679504827
ENSMUSG00000004936	Map2k1	500.461018816831	0.0392504986493464	0.11720579249442	0.334885314232357	0.737711600653399	0.867900285985755
ENSMUSG00000004937	Sgta	687.865307974184	-0.0505509181884424	0.11841613498402	-0.426892147723486	0.669457885100329	0.826934856020355
ENSMUSG00000004945	Tmem242	253.156185239186	-0.192101550202204	0.140606856868	-1.36623173635512	0.171866239299996	0.387775533413702
ENSMUSG00000004947	Dtx2	1746.22893228929	0.300389226041314	0.0883211837527558	3.40110054324245	0.000671151378976286	0.00790304377486308
ENSMUSG00000004951	Hspb1	8553.03896944865	0.0795261124166556	0.0886839634566922	0.896736110080277	0.369859747172612	0.601282067376742
ENSMUSG00000004952	Rasa4	2.92888079324058	1.43629844972499	1.15117193456652	1.24768369224171	0.21214691570032	NA
ENSMUSG00000004961	Syt5	7.83640787193472	0.724997842640759	0.703823113750356	1.03008529909962	0.302969965590223	NA
ENSMUSG00000004980	Hnrnpa2b1	8880.82733935023	-0.0325127629662437	0.079346344938822	-0.409757538186691	0.681983817477649	0.834660718191957
ENSMUSG00000004988	Fxyd4	2.59138117977642	-1.38657181901281	1.32011557440073	-1.05034123216238	0.293561254497267	NA
ENSMUSG00000004994	Ccdc130	58.9178410355763	-0.228130644523277	0.27176112246115	-0.839452834376226	0.401215246011691	0.629883152866947
ENSMUSG00000004996	Mri1	164.074099280807	0.0717896158430453	0.1691339313657	0.424454249146627	0.671234564360726	0.827609930206298
ENSMUSG00000005034	Prkacb	381.0542633644	-0.0045627579086121	0.130996447865005	-0.0348311575082869	0.972214375600214	0.98846260234151
ENSMUSG00000005043	Sgsh	124.665165741627	-0.203551476959737	0.230432567377199	-0.883345089960916	0.377049848767393	0.608210150921575
ENSMUSG00000005045	Chd5	8.8172099482644	0.675379555992074	0.653999292687207	1.03269156946182	0.301748260089921	NA
ENSMUSG00000005054	Cstb	2218.08983120252	0.466229275107417	0.0856259957119017	5.44495011393617	5.18199064600314e-08	2.78246136236328e-06
ENSMUSG00000005057	Sh2b2	26.0373055890888	0.50111716060181	0.431498161276328	1.16134251677819	0.24550263564946	NA
ENSMUSG00000005069	Pex5	739.55479237785	0.424288266485261	0.102727059193563	4.13024834757315	3.62371565993439e-05	0.000744065278324409
ENSMUSG00000005078	Jkamp	177.004753034707	-0.508619398809875	0.1651555619284	-3.07963832928845	0.00207252101753131	0.0186935511652252
ENSMUSG00000005087	Cd44	17137.1695779993	0.892728094660273	0.112250129076491	7.95302510567217	1.82011441793265e-15	5.09982865870309e-13
ENSMUSG00000005102	Eif2ak4	275.421640262752	0.216940151832917	0.14633743295012	1.48246520018472	0.138216556554691	0.342209641321833
ENSMUSG00000005103	Wdr1	4511.21952235772	0.612084856093321	0.0780043926571056	7.84679984349017	4.26787583301202e-15	1.16218323576568e-12
ENSMUSG00000005107	Slc2a9	25.4849305652423	0.140023325907854	0.383450459857709	0.365166665753417	0.714986999543665	NA
ENSMUSG00000005125	Ndrg1	10620.709047726	0.58370714623166	0.0882054264049861	6.617587715654	3.65107582008433e-11	4.79969587980512e-09
ENSMUSG00000005131	4930550C14Rik	61.2300842209556	-0.383499919619158	0.281273342680823	-1.36344210924509	0.172743217581697	0.389063446136642
ENSMUSG00000005142	Man2b1	499.237861755355	-0.0130550302501159	0.117207276548186	-0.111384127629215	0.911311746054026	0.959730427220985
ENSMUSG00000005148	Klf5	10440.3069689262	0.419372009058459	0.0832013542285563	5.04044691275617	4.64445954624428e-07	1.93806975557853e-05
ENSMUSG00000005150	Wdr83	92.711881707039	-0.151643249484841	0.222439939440975	-0.681726716281006	0.495411770819793	0.705694908813796
ENSMUSG00000005161	Prdx2	1097.72051565587	-0.168431502540367	0.100392708422993	-1.67772645231067	0.0934005129737358	0.270641415475201
ENSMUSG00000005198	Polr2a	1549.82156054288	-0.0734262862114326	0.0882251993340588	-0.832259793864663	0.405262319691388	0.633627498333616
ENSMUSG00000005204	Senp3	1075.3620086354	0.169406738170676	0.0955525690400498	1.77291662456162	0.0762425234856511	0.238573390179314
ENSMUSG00000005225	Plekha8	92.0453337999033	0.0253783522909024	0.214097525272268	0.118536411192183	0.905642646493614	0.956865751371922
ENSMUSG00000005233	Spc25	32.141646036699	-0.263096640479277	0.379975038234035	-0.692405063506383	0.488682986859713	0.700951498778374
ENSMUSG00000005237	Dnah2	12.2244616373861	0.619766443969575	0.550435321049427	1.12595689315134	0.260183765888754	NA
ENSMUSG00000005251	Ripk4	4748.41687781891	0.0765958002659833	0.0831597306618728	0.921068402414885	0.357014715808274	0.592415234881313
ENSMUSG00000005262	Ufd1	752.819391372812	0.148905603845523	0.105266138639257	1.41456318024372	0.157196610718468	0.368111719243883
ENSMUSG00000005267	Zfp287	21.0382474894517	-0.33025335320784	0.432782096870813	-0.763093842364791	0.44540743207727	NA
ENSMUSG00000005268	Prlr	1017.45645830333	-0.300049819283969	0.131990399610444	-2.27327002698329	0.0230099126038448	0.107370204182037
ENSMUSG00000005299	Letm1	647.518940939232	-0.0107552794614051	0.106661843424619	-0.100835304510804	0.919681200712032	0.962975931817864
ENSMUSG00000005312	Ubqln1	2218.55648910168	0.0921354107936253	0.082998091977176	1.11009070930163	0.266959940334552	0.502422385651846
ENSMUSG00000005338	Cadm3	4.268489951843	-1.02033621491976	0.953126246560337	-1.07051528441481	0.284387432896781	NA
ENSMUSG00000005354	Txn2	670.820976620704	-0.0144575552066984	0.111585258152161	-0.129565100678296	0.896910516069212	0.951798427035266
ENSMUSG00000005355	Casp14	445.299066811343	-0.360692004476279	0.165469112427122	-2.17981470490536	0.0292711994773089	0.127290763658548
ENSMUSG00000005360	Slc1a3	150.794407542449	0.102977734374717	0.174278574433163	0.590880059179101	0.554600787828394	0.750114618069222
ENSMUSG00000005362	Crbn	253.034979502642	-0.0992252194688203	0.148685990381053	-0.667347469755056	0.504550211442934	0.712324499231309
ENSMUSG00000005370	Msh6	1177.90922725842	-0.0238476829977427	0.0990515576989522	-0.24076030253076	0.80974089864678	0.907666355069624
ENSMUSG00000005371	Fbxo11	3267.18695381852	0.202509481107719	0.117625997512371	1.72163879916446	0.0851349701488226	0.255964419976888
ENSMUSG00000005373	Mlxipl	15.0982746199904	0.748208552559816	0.511293608524608	1.46336378958237	0.143367861434112	NA
ENSMUSG00000005374	Tbl2	299.046684674686	0.041391993068554	0.143462605015823	0.288521131091889	0.77294785764343	0.887941879222672
ENSMUSG00000005378	Bud23	203.222753079318	0.147141167955273	0.152834742778821	0.962746855066929	0.335674576762463	0.572830518417233
ENSMUSG00000005410	Mcm5	170.405321739069	0.292305658139684	0.193404103947854	1.51137257262388	0.130693553251089	0.331649027852831
ENSMUSG00000005413	Hmox1	281.154559010986	0.51455400695256	0.145182253361119	3.54419355699546	0.000393816014666013	0.00518305380867111
ENSMUSG00000005417	Mprip	4431.8810203205	0.167239095787297	0.0799382714458042	2.09210297849235	0.0364293047842474	0.147223307002628
ENSMUSG00000005442	Cic	2499.0931307556	0.0177765768660495	0.0852348425259151	0.208559977812414	0.834791756526578	0.920330954250479
ENSMUSG00000005447	Pafah1b3	230.319776132875	-0.0459089599850226	0.150266759778288	-0.30551640331341	0.759972878768867	0.880539946761173
ENSMUSG00000005465	Il27ra	0.144580072429545	-0.785450950834252	4.0804728567969	-0.192490179055086	0.847358260048669	NA
ENSMUSG00000005469	Prkaca	513.062631905454	-0.179679160375879	0.128204625169744	-1.40150294997534	0.161063726021667	0.373042898847673
ENSMUSG00000005470	Asf1b	42.9756486429278	0.145308641216118	0.310921144823384	0.467348855603434	0.640250307740618	0.808495392473164
ENSMUSG00000005481	Ddx39	1223.88816180839	0.469150610415383	0.103622481756306	4.52749830407175	5.96860799786772e-06	0.000164886400172979
ENSMUSG00000005483	Dnajb1	10998.5815261981	0.0943362818834292	0.0911004071307363	1.03551987147598	0.300426191152324	0.538469573453869
ENSMUSG00000005493	Msh4	1.03468413751274	0.141736652123457	1.94536678957863	0.07285857499097	0.94191865865977	NA
ENSMUSG00000005501	Usp40	301.329655025008	-0.349814311822015	0.143688702472058	-2.43452899082335	0.0149111853198004	0.0803088776116649
ENSMUSG00000005505	Kbtbd4	229.690144916574	0.49241947528745	0.15296518763463	3.2191604044159	0.00128566544830381	0.0131521965404746
ENSMUSG00000005506	Celf1	2463.46296059482	0.193190545805331	0.0907676952090378	2.1284064265421	0.0333034007767896	0.138505816248779
ENSMUSG00000005510	Ndufs3	301.41003459248	-0.25158841745254	0.138593164674858	-1.815301772225	0.069477546807626	0.224467430180457
ENSMUSG00000005514	Por	949.713887837642	0.143571246662574	0.128842472673497	1.11431613879688	0.265143585768485	0.500403826804318
ENSMUSG00000005533	Igf1r	2101.54636816843	-0.0560055742250572	0.105266013431902	-0.532038522208196	0.594699315314909	0.776939780345776
ENSMUSG00000005534	Insr	938.297065795405	-0.144421426985844	0.115751782538976	-1.24768209886715	0.212147499443864	0.439100036422397
ENSMUSG00000005566	Trim28	2709.01863521082	0.05465680348938	0.0804876163259113	0.679070967489745	0.497092896880387	0.707208789852095
ENSMUSG00000005575	Ube2m	743.064471629753	0.166815105802904	0.126777000654154	1.31581521050473	0.18823607275669	0.410693621541065
ENSMUSG00000005580	Adcy9	258.653047977521	-0.0427987416548335	0.143040456073462	-0.299207251079046	0.76478191702784	0.883602241886181
ENSMUSG00000005583	Mef2c	3.40928591858383	-2.43415743947882	1.22208913156473	-1.99180025139588	0.0463929786676117	NA
ENSMUSG00000005609	Ctr9	874.819508584792	0.114044765642169	0.100737339305905	1.1321002363965	0.257592295516973	0.493150834253034
ENSMUSG00000005610	Eif4g2	22515.856148627	0.118444606865446	0.100962779916713	1.17315120446519	0.240735175776148	0.473317552922779
ENSMUSG00000005611	Mrvi1	0.325053809505523	-1.72762984104488	3.3254265736894	-0.519521271259992	0.603397283379028	NA
ENSMUSG00000005615	Pcyt1a	888.154912319712	0.214395651926472	0.102135928090578	2.0991208082658	0.035806252584218	0.145269993191097
ENSMUSG00000005621	Zfp592	1035.11890725967	0.348247213253671	0.0988311652259959	3.52365787105048	0.000425633451254066	0.00548298135126755
ENSMUSG00000005625	Psmd4	1157.90369135349	0.278565874546344	0.0918277585889241	3.03356935666231	0.00241679150640034	0.0210606789867298
ENSMUSG00000005628	Tmod4	94.3372553713121	-0.587234165106671	0.239485086741247	-2.45206986830522	0.0142037079813399	0.0775777498484168
ENSMUSG00000005656	Snx6	460.920777363428	-0.308031897674127	0.135393562707309	-2.27508525157894	0.0229008162212148	0.106992089510635
ENSMUSG00000005667	Mthfd2	66.8469239034716	0.956397000245863	0.280472428377512	3.40995015366917	0.000649747535737297	0.00773273940294221
ENSMUSG00000005672	Kit	9.54678660909187	0.191808409827343	0.624340222040809	0.307217768543519	0.758677621747316	NA
ENSMUSG00000005674	Tomm40l	178.662014313457	-0.176244455955329	0.176585307295147	-0.998069763871984	0.318245530668443	0.554843618026673
ENSMUSG00000005682	Pan2	616.388298736609	-0.149671955605085	0.119223890035309	-1.2553856073708	0.209338811557705	0.436308467073351
ENSMUSG00000005683	Cs	4758.52239223663	0.0506689105747404	0.0765707180705066	0.661726987176538	0.508146205905253	0.715370280273065
ENSMUSG00000005686	Ampd3	215.594161718448	-0.34262234280355	0.164783893680106	-2.0792222780503	0.0375969249225118	0.150717150486774
ENSMUSG00000005687	Bcas2	1165.80000598099	0.094289680518303	0.0940905515942529	1.00211635409375	0.316287400171198	0.552862447769829
ENSMUSG00000005696	Sh2d1a	0	NA	NA	NA	NA	NA
ENSMUSG00000005698	Ctcf	1111.60735783194	-0.115168801582614	0.094280085576378	-1.22156021474242	0.221873981626204	0.450645624981363
ENSMUSG00000005699	Pard6a	23.1231192632472	0.147102501198299	0.41154401255081	0.357440508699268	0.720762055442311	NA
ENSMUSG00000005718	Tfap4	75.0340042866574	-0.579682397350825	0.234281338159328	-2.47430035147145	0.0133497412098873	0.0743696981088556
ENSMUSG00000005732	Ranbp1	840.366025559207	0.284512980991876	0.100457200295522	2.83218106969838	0.00462316605091052	0.0343122323973158
ENSMUSG00000005763	Cd247	1.10833363707027	-2.28837193546583	1.95824226971003	-1.16858468988349	0.242570999607412	NA
ENSMUSG00000005774	Rfx5	644.551961158307	0.47427766885712	0.109196847505541	4.34332748326872	1.40340691391205e-05	0.000341505635625789
ENSMUSG00000005779	Psmb4	1122.81687340155	0.223924514678835	0.0958580241697956	2.33600177573233	0.0194911489872792	0.0966711615116473
ENSMUSG00000005802	Slc30a4	1502.19643827004	0.170292028925871	0.124949690280045	1.36288476221271	0.172918831768171	0.389229025572245
ENSMUSG00000005803	Sqor	20.8611881602956	0.0883574464370129	0.437114857095588	0.202137824882239	0.839808978177722	NA
ENSMUSG00000005804	Bloc1s6	108.719501726664	-0.628079170304114	0.202478004253941	-3.10196247053284	0.00192242328594453	0.0176884594701107
ENSMUSG00000005813	Metap1	1117.9714008116	0.400634733946239	0.0945509026269401	4.23723859651539	2.26285633017927e-05	0.000505474372036334
ENSMUSG00000005823	Gpr108	487.976684106599	-0.191716761035649	0.117505603831598	-1.63155419643139	0.102773433945438	0.285642713009472
ENSMUSG00000005824	Tnfsf14	0	NA	NA	NA	NA	NA
ENSMUSG00000005836	Gata6	243.992697955123	-0.0388923153568937	0.174343972137468	-0.22307806160472	0.823474752452405	0.915508475874175
ENSMUSG00000005846	Rsl1d1	1631.04263465428	0.368178536347836	0.109555111362653	3.36066963712061	0.000777537665757581	0.00883088210850989
ENSMUSG00000005871	Apc	1727.03741741923	0.0198771970171295	0.100635497847943	0.197516755441139	0.843423170762323	0.924588402569605
ENSMUSG00000005873	Reep5	3262.913307746	-0.21817663391918	0.0792553813670804	-2.75283053536353	0.00590824707584423	0.0409779392398002
ENSMUSG00000005881	Ergic3	836.542642585986	-0.0760973858993821	0.107117925718335	-0.710407575474144	0.477451426817865	0.692422151522263
ENSMUSG00000005882	Uqcc1	176.684162579278	-0.184600845294744	0.179334518847347	-1.02936593847768	0.30330774870459	0.540753035375588
ENSMUSG00000005886	Ncoa2	1515.96378524646	0.102717437550984	0.101434571109282	1.01264723089645	0.311228691397454	0.548389856185223
ENSMUSG00000005893	Nr2c2	1259.12963815401	0.235198587873293	0.0955620920210244	2.46121221186271	0.013846843673013	0.0761376687924277
ENSMUSG00000005897	Nr2c1	167.464081447935	-0.260020139535857	0.171740406594815	-1.5140300683538	0.130018213507996	0.330612919166013
ENSMUSG00000005899	Smpd4	398.502895992519	0.0379871423428071	0.124504477299624	0.305106636859249	0.760284936576732	0.880723064886872
ENSMUSG00000005907	Pex1	138.354688159879	0.1544997953563	0.183523402338605	0.841853373398365	0.399870032075072	0.628979996815101
ENSMUSG00000005936	Kctd20	1749.00988119633	0.268689377265243	0.0998231631915521	2.69165360698549	0.00710987484814033	0.04724906370609
ENSMUSG00000005947	Itgae	2.75028113097702	0.901964891049648	1.1897522990675	0.7581114924145	0.448384240298725	NA
ENSMUSG00000005949	Ctns	182.645621803775	-0.160838623462	0.161933455032778	-0.993239003203157	0.320593495107928	0.557068946148492
ENSMUSG00000005950	P2rx5	7.89640158808187	0.736898477677902	0.677127355002756	1.08827161129076	0.276475219189406	NA
ENSMUSG00000005951	Shpk	36.6478596792336	-0.187549424340836	0.324420754700372	-0.578105505346145	0.563192890393374	0.755531013676696
ENSMUSG00000005958	Ephb3	844.599940453645	-0.20981943439914	0.121015796225461	-1.73381856702602	0.0829502801993371	0.251578455221378
ENSMUSG00000005968	Tuft1	1874.54018146668	0.328674628370252	0.0959050430614736	3.42708389338376	0.000610100550290721	0.00736097258615502
ENSMUSG00000005973	Rcn1	1186.54893569901	0.0527454626281102	0.098244785502028	0.536877986537223	0.591351897737318	0.775297089373004
ENSMUSG00000005981	Trap1	736.547960676624	-0.169166015461177	0.108365992870707	-1.56106183295909	0.118509162326356	0.313167580759367
ENSMUSG00000005982	Naa60	375.548223290271	-0.198997597724048	0.138402137323065	-1.43782170978717	0.150484647864163	0.358441932589125
ENSMUSG00000005983	1700037C18Rik	13.2334002188376	-0.141572763406177	0.53580393163679	-0.264224943205803	0.791606591939326	NA
ENSMUSG00000005986	Ankrd13d	69.3964697877884	0.0938156199151192	0.244135469258796	0.384276894299492	0.700773231450878	0.84553557461278
ENSMUSG00000006005	Tpr	2542.38956989038	0.0698969108299316	0.0938984236043541	0.744388543991387	0.456641447615298	0.676810361948901
ENSMUSG00000006010	Odr4	254.648218413607	-0.300016532000782	0.15010215926143	-1.99874894190063	0.0456355246815284	0.170366828520208
ENSMUSG00000006019	Dhx34	85.2358765056837	-0.73834943146605	0.245972445859189	-3.00175667598447	0.00268426638477605	0.0227744470643054
ENSMUSG00000006021	Kptn	94.4005751579157	-0.132582078333024	0.218212437700672	-0.607582591212743	0.54346434984201	0.743646190681196
ENSMUSG00000006024	Napa	1264.63956154615	0.284110080594633	0.100617925718654	2.82365272952511	0.00474797983398617	0.0349888178874354
ENSMUSG00000006050	Sra1	435.367363975853	0.0272425226493869	0.127631998386296	0.213445867759067	0.83097920739575	0.918784724959899
ENSMUSG00000006057	Atp5g1	387.798501134315	-0.0963266073145291	0.126737747106939	-0.760046706789338	0.44722666662973	0.669844340786305
ENSMUSG00000006058	Snf8	247.637200681082	0.101480025292073	0.150121176935068	0.675987408065462	0.499048639777652	0.708382647468839
ENSMUSG00000006095	Tbcb	273.303209597166	-0.27118905311487	0.15072483803567	-1.79923267225996	0.0719818832189538	0.230152865075531
ENSMUSG00000006127	Inpp5k	498.691415080488	-0.339679670307807	0.126083179102666	-2.69409189017367	0.0070580703058102	0.0470414627549833
ENSMUSG00000006134	Crkl	1281.32573285554	0.149738064784665	0.0956295999364313	1.5658129374608	0.117392416554902	0.311151116602182
ENSMUSG00000006154	Eps8l1	889.071746519192	0.463842319752058	0.12512684785001	3.70697678173805	0.0002097481642184	0.00310737014788321
ENSMUSG00000006169	Clint1	1235.18152940235	0.275655764781707	0.0982156724804655	2.80663724861766	0.00500615812099105	0.0363987887977672
ENSMUSG00000006179	Prss16	22.8166395390847	-0.807051960064121	0.432048726171493	-1.8679651418386	0.0617669298501839	NA
ENSMUSG00000006191	Cdkal1	269.273654801475	0.0314344139732533	0.154542231895764	0.20340339069553	0.838819749814559	0.922579958264253
ENSMUSG00000006205	Htra1	2740.1493609931	0.0993343021560112	0.0872696289214939	1.13824595547863	0.255017794133379	0.490365153423762
ENSMUSG00000006215	Zbtb17	762.904745794456	0.327177731168321	0.111788319138126	2.92676134403683	0.00342511600165385	0.0274129123239434
ENSMUSG00000006219	Fblim1	53.9651599402071	0.605426506030312	0.291171261922589	2.0792797408395	0.037591646095788	0.150717150486774
ENSMUSG00000006241	Ccdc159	9.92073659296612	0.484005732241314	0.626024933343949	0.773141302305595	0.439438759936571	NA
ENSMUSG00000006262	Mob1b	1226.59730533765	0.148516797181095	0.129982116605601	1.14259408185922	0.253207163845805	0.487776710949043
ENSMUSG00000006269	Atp6v1b1	27.5862105554945	-0.559377122183246	0.436191630212044	-1.28241140691149	0.199698364807059	NA
ENSMUSG00000006273	Atp6v1b2	1126.64909484706	0.292081569184179	0.0974618982967624	2.99687954255536	0.00272758467383632	0.0230394282973899
ENSMUSG00000006276	Eps15l1	1211.96041389227	0.293871265534578	0.0943751396176091	3.11386310764986	0.00184655141499669	0.017211905895124
ENSMUSG00000006281	Tep1	493.075362720628	-0.0828798121204558	0.113233066834755	-0.731940010433574	0.464205183918442	0.681616984012738
ENSMUSG00000006288	Ttc5	232.973409661126	-0.240580390399785	0.166707131990667	-1.44313196158431	0.148983301311979	0.356355058769634
ENSMUSG00000006289	Osgep	349.194180546443	-0.0815952792225782	0.13446241015408	-0.606825945846711	0.543966427493126	0.743646190681196
ENSMUSG00000006299	Aamp	2053.89603278431	0.190682422730036	0.0952643804861824	2.00161300327455	0.0453263694034599	0.169798518736398
ENSMUSG00000006301	Tmbim1	2823.23644279559	0.088705131073116	0.0866720124583912	1.02345761402161	0.306091530716928	0.543260216761251
ENSMUSG00000006304	Arpc2	4748.70761884215	0.0381781369187149	0.0809675465008153	0.471523944699627	0.637266624534035	0.80650070009859
ENSMUSG00000006307	Kmt2b	1563.9944687849	0.239768064412186	0.102725379224635	2.33406842809383	0.0195921391571672	0.0968952489353904
ENSMUSG00000006310	Zbtb32	8.68070447367483	0.748173730343068	0.668668225101199	1.11890127608477	0.263182258525447	NA
ENSMUSG00000006315	Tmem147	260.127831111571	-0.017293139881489	0.140445177220842	-0.123130891524289	0.902003449503508	0.95485130062677
ENSMUSG00000006333	Rps9	10633.974709203	0.140539012336421	0.0792119176316981	1.77421550365525	0.0760275107112589	0.238226476713608
ENSMUSG00000006335	Tfpt	134.82103038924	-0.195813820125938	0.180666573414549	-1.08384089223098	0.278435350742794	0.514287000394918
ENSMUSG00000006342	Susd2	3602.70332912796	-0.0468704116365515	0.119850658952397	-0.391073457970455	0.695742938954679	0.842750571226865
ENSMUSG00000006344	Ggt5	19.3727366919639	-0.149302316599136	0.443942618357167	-0.336309942829181	0.736637152876034	NA
ENSMUSG00000006356	Crip2	2443.01022146802	-0.0760818843687022	0.0892231703391726	-0.852714424733898	0.393817689643859	0.62344554921086
ENSMUSG00000006360	Crip1	312.458490944671	0.0574141843532998	0.144431909072911	0.397517312634262	0.690986022417158	0.840620573150083
ENSMUSG00000006362	Cbfa2t3	7.11366526348082	0.726312016347609	0.725336055242191	1.00134552956297	0.316659788412204	NA
ENSMUSG00000006369	Fbln1	264.638957363961	-0.25350362443934	0.151863167270544	-1.6692897230816	0.09505997592913	0.273372125899286
ENSMUSG00000006373	Pgrmc1	1154.02256907393	-0.19740346059448	0.124751298521915	-1.58237599875405	0.113563760530381	0.305202614356357
ENSMUSG00000006378	Gcat	316.686219402427	-0.224486413156666	0.14555283848291	-1.54230185750053	0.123000257790123	0.320956867064941
ENSMUSG00000006390	Elovl1	1862.37134195242	0.28588931851946	0.106793034759568	2.6770408684715	0.00742755743868559	0.0487544714914705
ENSMUSG00000006392	Med8	274.684518889908	0.506791682207985	0.137957870883813	3.67352496063672	0.000239227296393437	0.00347654712687642
ENSMUSG00000006395	Hyi	112.711663494996	-0.0367043882191456	0.214155209272595	-0.17139152647193	0.863915917095945	0.935890814347092
ENSMUSG00000006398	Cdc20	297.473446633976	-0.206245203712842	0.152725675625774	-1.35042914603441	0.17687836700873	0.394582834034515
ENSMUSG00000006411	Nectin4	1323.60626197597	0.0433086908104297	0.146059732751398	0.296513556437513	0.766837915667058	0.884724448208137
ENSMUSG00000006412	Pfdn2	602.312780427206	0.310874883446281	0.123360359833678	2.5200549338979	0.0117336520501962	0.0679826638794803
ENSMUSG00000006418	Rnf114	866.786039980514	0.0499721049597686	0.101324474891194	0.493188886628137	0.621879129642013	0.796025793242666
ENSMUSG00000006423	C330007P06Rik	502.92211526915	0.0939487435045979	0.113980868081823	0.824250113950307	0.40979745751047	0.63818811567909
ENSMUSG00000006442	Srm	473.085785892005	0.376540358117575	0.122125239635959	3.08323127340422	0.00204765952224166	0.0185531990946306
ENSMUSG00000006445	Epha2	13422.2815362524	0.397872104188708	0.0967561875213869	4.11211018520921	3.92059092677957e-05	0.000790825369128359
ENSMUSG00000006456	Rbm14	469.440850023339	0.0403042703228306	0.119725213035147	0.336639787903311	0.736388458671446	0.867257527542807
ENSMUSG00000006463	Zdhhc24	24.5406317493333	-0.0821872757459077	0.407676625325277	-0.2015991858261	0.840230081776372	NA
ENSMUSG00000006464	Bbs1	52.3574192936611	-0.449042126222915	0.298143634437838	-1.5061268273247	0.132034618970691	0.333700845007384
ENSMUSG00000006471	Ndor1	688.189635530215	-0.174629049441431	0.111845244519662	-1.56134532309714	0.11844229518524	0.313114064409593
ENSMUSG00000006476	Nsmf	125.376614375162	0.0762637977046588	0.186412575443495	0.409112944892368	0.682456776897136	0.834965477174779
ENSMUSG00000006494	Pdk1	605.862881178038	-0.399223676288778	0.109996855912889	-3.62940988608748	0.000284069874568876	0.00398638914778433
ENSMUSG00000006498	Ptbp1	6352.86851160429	0.133542821114478	0.0787282651998376	1.69625001612196	0.0898385420305487	0.264134551466166
ENSMUSG00000006517	Mvd	43.2275298395967	0.24957597555123	0.316665187623972	0.788138340762586	0.430615790653049	0.657197849278675
ENSMUSG00000006519	Cyba	5.50159852278221	0.81222764442329	0.823148186541702	0.986733200294964	0.32377344966074	NA
ENSMUSG00000006526	Tmem110	126.345238955542	-0.139470367764798	0.198267693710524	-0.703444747627059	0.481778628323726	0.695719971229602
ENSMUSG00000006527	Sfmbt1	531.189444674959	0.691960628388945	0.122614354744272	5.64339004052274	1.66734030514821e-08	1.02523500376237e-06
ENSMUSG00000006576	Slc4a3	61.3803371217204	-0.0631935943395847	0.265045664040143	-0.238425308968698	0.811551239620684	0.908457622349199
ENSMUSG00000006585	Cdt1	444.211354377336	0.175846645150902	0.118368267684461	1.48558941167969	0.13738775742395	0.341212641209562
ENSMUSG00000006587	Snai3	5.56549014868089	0.219193052413546	0.85005043715364	0.25785887852432	0.79651582202162	NA
ENSMUSG00000006589	Aprt	366.332687177316	0.185021367212176	0.135899560583304	1.36145669947742	0.173369408435031	0.389431456346379
ENSMUSG00000006599	Gtf2h1	834.605261124655	0.344831285827434	0.111619005382143	3.08935995843053	0.0020058824713691	0.0183237043331058
ENSMUSG00000006611	Hfe	35.4019203390178	-0.330770032918397	0.346733131822536	-0.953961426125527	0.340103168328898	0.5770416084944
ENSMUSG00000006638	Abhd1	34.6434463405535	-0.193299571109553	0.333947519592269	-0.578832181013233	0.562702414669881	0.75535534232153
ENSMUSG00000006641	Slc5a6	169.433224973713	-0.0239801969329772	0.180595215367956	-0.132784231764493	0.894364025151891	0.950812544679511
ENSMUSG00000006651	Aplp1	27.3301639137943	0.00332688202860339	0.38270436824769	0.00869308611196778	0.993064008164165	NA
ENSMUSG00000006673	Qrich1	1969.40112553652	0.249283264334018	0.089916404346629	2.77238915574324	0.00556464673551174	0.0392614834756618
ENSMUSG00000006675	P4htm	5.65995693124343	1.14499473051866	0.850103011773119	1.34688939418114	0.178015857813613	NA
ENSMUSG00000006676	Usp19	2496.20484755579	0.0293734763932013	0.0830651472884922	0.353619747295274	0.723623873201861	0.859942460287789
ENSMUSG00000006678	Pola1	292.239195824977	0.159333272123053	0.140757420061067	1.13197067731085	0.257646762437072	0.493172555982056
ENSMUSG00000006699	Cdc42	4676.9632364821	0.0721166810040398	0.103083551966839	0.699594451569144	0.484180608577395	0.697570795516396
ENSMUSG00000006705	Pknox1	360.212725563158	-0.249301039659894	0.129321346180896	-1.92776403140105	0.0538844835232931	0.191212174389048
ENSMUSG00000006715	Gmnn	69.9178760793684	-0.110611972697437	0.243288167913815	-0.454654139763268	0.649358078697877	0.814600016021456
ENSMUSG00000006717	Acot13	96.04677488161	-0.132322291885971	0.210132222007702	-0.6297096686158	0.528884555541936	0.732661417361085
ENSMUSG00000006724	Cyp27b1	12.0453857921493	0.132518742280265	0.566438907721026	0.2339506352299	0.815023302552205	NA
ENSMUSG00000006728	Cdk4	956.123642809945	-0.0473659547319488	0.099487501030836	-0.476099552618854	0.634003455718111	0.803801964643391
ENSMUSG00000006731	B4galnt1	265.660470236795	-0.432595939813663	0.138003882799957	-3.13466498939548	0.00172050472332716	0.016356951388772
ENSMUSG00000006732	Mettl1	128.597930843784	0.0723557698519714	0.221939418991425	0.326015856853113	0.744412357970146	0.872139554451283
ENSMUSG00000006736	Tspan31	718.608570935983	-0.0489475187644567	0.107381193574372	-0.455829527826546	0.648512568967439	0.8141708103063
ENSMUSG00000006740	Kif5b	5863.40698195188	0.170120437478317	0.0903678609074179	1.88253252616664	0.0597637479161509	0.205199034799465
ENSMUSG00000006763	Saal1	88.6578633775396	-0.0324035329263409	0.219065853561372	-0.147916858787227	0.882408383176039	0.944334675623127
ENSMUSG00000006777	Krt23	241.198415953765	-0.135763995121408	0.441539811498449	-0.307478491374691	0.758479192003545	0.879937899505332
ENSMUSG00000006782	Cnp	9.34700453624464	0.160503874334917	0.661661504500045	0.242577017467858	0.808333086911878	NA
ENSMUSG00000006800	Sulf2	251.091393597012	-0.210542367889735	0.161230525723145	-1.30584681123763	0.191604657396193	0.41527050722764
ENSMUSG00000006818	Sod2	585.850246956671	-0.230191974699433	0.122539335298071	-1.87851496125307	0.0603107523088973	0.206333854070254
ENSMUSG00000006850	Tmco6	47.2099501331435	-0.053082969020035	0.290342142350333	-0.182829018861423	0.854932178606578	0.930078005954891
ENSMUSG00000006906	Stambp	191.528845967746	-0.0703970778354308	0.15807908145188	-0.445328231849954	0.656082568439788	0.818458020242223
ENSMUSG00000006920	Ezh1	621.00785453716	-0.00952134356872937	0.126442161895788	-0.0753019675239084	0.939974456071582	0.974087513335241
ENSMUSG00000006930	Hap1	15.7409787391253	-0.146322842698131	0.502426860107788	-0.2912321261382	0.770873793824635	NA
ENSMUSG00000006931	P3h4	195.025968921229	-0.217806164951167	0.163668328646172	-1.33077771828436	0.183262161627092	0.404464396923522
ENSMUSG00000006932	Ctnnb1	7865.42494584341	0.0613187460859183	0.0778673406805057	0.787477080250021	0.431002640268577	0.657240455448979
ENSMUSG00000006941	Eif1b	134.645452729076	-0.272139468839363	0.187045216757862	-1.45493947162337	0.145686019108175	0.352562632361446
ENSMUSG00000006998	Psmd2	2433.07565115928	0.201572770204214	0.0849687783900874	2.37231573789143	0.017676977725266	0.0908228186180895
ENSMUSG00000007029	Vars	799.935323203903	-0.0541000043177517	0.111240639254578	-0.486333094454286	0.626731018636773	0.799128025905597
ENSMUSG00000007030	Vwa7	40.1032859273914	-0.233894651343053	0.315726756871673	-0.740813523885528	0.458806514080477	0.67789610562808
ENSMUSG00000007033	Hspa1l	10.33982456636	-0.435576822471707	0.598375760586295	-0.727931930339097	0.466655255941856	NA
ENSMUSG00000007034	Slc44a4	0	NA	NA	NA	NA	NA
ENSMUSG00000007035	Msh5	14.8798997735331	0.12526345409402	0.507453250532474	0.246847278961322	0.80502641909535	NA
ENSMUSG00000007036	Abhd16a	403.839097125038	-0.0998452948591824	0.125448545975452	-0.795906354137578	0.426086467727999	0.65358783951249
ENSMUSG00000007038	Neu1	156.584799087847	-0.139153359443767	0.169400037809952	-0.821448219509145	0.411391007046439	0.640059712636393
ENSMUSG00000007039	Ddah2	95.2918242027553	0.000349127012196612	0.224941480023512	0.00155207928817806	0.99876162039602	0.999364236808887
ENSMUSG00000007041	Clic1	4760.06203643902	0.261524011250327	0.0769004646323659	3.40081184815439	0.000671860540637159	0.00790304377486308
ENSMUSG00000007050	Lsm2	142.377815789031	0.235160146178712	0.186845584636573	1.25858016198838	0.208182016169087	0.434839211490353
ENSMUSG00000007080	Pole	114.45848823379	0.334568622519044	0.197740869769136	1.69195484428513	0.0906545836884154	0.265705519809629
ENSMUSG00000007207	Stx1a	48.8186107974484	0.61416312882066	0.292441984909344	2.10011954682584	0.035718326247008	0.14517075241188
ENSMUSG00000007216	Zfp775	8.58162406792314	-0.174765935057613	0.660254412063202	-0.264694838632723	0.791244553896899	NA
ENSMUSG00000007279	Scube2	250.227718439278	-0.0686834956966926	0.194099791919392	-0.353856616833553	0.723446340857732	0.859942460287789
ENSMUSG00000007338	Mrpl49	173.329992596328	-0.178306003466948	0.173047748702049	-1.03038614951272	0.302828772413762	0.540391784782256
ENSMUSG00000007379	Dennd2c	10363.1340675456	0.79113961576753	0.0994822539750966	7.95257027414735	1.8268114324106e-15	5.09982865870309e-13
ENSMUSG00000007411	Mark3	2186.66054073769	0.39325952306504	0.100456749433384	3.91471479301472	9.05111325741201e-05	0.0015950320851313
ENSMUSG00000007415	Gatad1	462.889335545859	-0.215037195260424	0.11657504747026	-1.84462455668554	0.0650921722618065	0.215987834955336
ENSMUSG00000007458	M6pr	1977.75752773736	0.146570302616838	0.0842813446898263	1.73905984955803	0.082024236062608	0.250096291081858
ENSMUSG00000007476	Lrrc8a	278.802642433275	0.153537648358642	0.152088662223783	1.00952724623698	0.312721841482579	0.549782720933241
ENSMUSG00000007564	Ppp2r1a	3328.32457560541	0.157524176625826	0.0822265421513609	1.91573392853926	0.0553989714754122	0.194833912756869
ENSMUSG00000007570	Fance	159.568296019237	-0.429689598260326	0.180100087923011	-2.38583780394383	0.0170402646257241	0.0885861393292756
ENSMUSG00000007589	Tinf2	190.453611117503	0.32445152093304	0.159731659006898	2.03122864277663	0.0422318060938298	0.162354677746263
ENSMUSG00000007603	Dus3l	298.648932138601	-0.312954526529238	0.157823182007163	-1.9829439664639	0.0473736888499279	0.174834746491328
ENSMUSG00000007610	Gtpbp3	63.6427972445371	-0.180072044831218	0.250445581952384	-0.719006673735031	0.472136807699751	0.688512724933012
ENSMUSG00000007613	Tgfbr1	1223.00187288463	0.0274608923331839	0.106306063806022	0.258319152737064	0.796160606007229	0.901196442092704
ENSMUSG00000007617	Homer1	1864.89658933544	0.367010387435868	0.142285906939439	2.57938678067448	0.00989758973884048	0.0602775812015052
ENSMUSG00000007646	Rad51c	26.4876935731272	-0.0791982463560909	0.374852696833106	-0.211278315522836	0.832670102710306	NA
ENSMUSG00000007655	Cav1	4110.56737208712	-0.283324530311752	0.112587331891764	-2.51648676233065	0.0118531352801475	0.0685405912533296
ENSMUSG00000007656	Arpp19	820.094001952116	-0.0952856013236323	0.100446554939102	-0.948619904200806	0.342813963970649	0.579601899792231
ENSMUSG00000007659	Bcl2l1	210.494626656035	-0.384630160846505	0.162929447715827	-2.36071604144486	0.0182396908320873	0.0926944437791036
ENSMUSG00000007670	Khsrp	2259.71662925062	0.0908209305006241	0.0888663596200321	1.02199449700594	0.306783504964426	0.543418419295064
ENSMUSG00000007682	Dio2	281.58194507394	0.454237469750354	0.179010727554272	2.53748742299614	0.0111651379866618	0.0657208868520078
ENSMUSG00000007721	Ccdc124	276.829504036418	-0.171017287621201	0.144339698895184	-1.18482502686519	0.236086635241372	0.46807092837373
ENSMUSG00000007739	Cct4	2960.74712276745	0.107315298744442	0.0895148739560588	1.19885438030244	0.23058457305545	0.461936549664596
ENSMUSG00000007777	0610009B22Rik	44.3288918143985	-0.502571563933391	0.298458668190931	-1.68388999046221	0.0922029311393527	0.268395246485308
ENSMUSG00000007783	Cpt1c	44.7540724040372	-0.157368112957871	0.304398655984373	-0.516980314676388	0.605169900628126	0.78482006502822
ENSMUSG00000007812	Zfp655	2501.75006684909	0.466401145561947	0.107339962229196	4.34508393589772	1.39222417960041e-05	0.000339506779149037
ENSMUSG00000007815	Rhoa	5320.5649128012	0.106061608163846	0.0868428420449436	1.22130512620667	0.221970513229337	0.450679346672098
ENSMUSG00000007817	Zmiz1	2173.72421554022	-0.0268029908432925	0.09180079195735	-0.291969059000547	0.770310281071047	0.887035711297781
ENSMUSG00000007827	Ankrd26	184.748924054701	0.0463803521291786	0.18146355179147	0.255590456988723	0.798267087926099	0.901973985833906
ENSMUSG00000007833	Aldh16a1	295.386362943056	-0.205405236940619	0.14710170101084	-1.39634848223463	0.162609580763354	0.375099304168436
ENSMUSG00000007836	Hnrnpa0	3333.6711749915	0.0488439988591972	0.0953723259379348	0.512140166225822	0.608552915213007	0.786321650946511
ENSMUSG00000007837	Prrg2	238.525994834384	-0.26709494925379	0.175623631297477	-1.52083718620632	0.12830070007998	0.327766956600014
ENSMUSG00000007850	Hnrnph1	6310.05906456881	0.139637525336558	0.11014485296859	1.267762601457	0.204882741402338	0.431278452666237
ENSMUSG00000007867	Ift43	159.664047563059	-0.0645957432520424	0.180603581604591	-0.357665903843848	0.720593352141102	0.858213700764113
ENSMUSG00000007872	Id3	2193.49901496486	0.240075710238254	0.0946997253213585	2.53512572949467	0.0112406973496188	0.0659619577155415
ENSMUSG00000007880	Arid1a	4056.34560573384	0.0917894527770802	0.0830168459885575	1.10567260998728	0.268868249374711	0.503559010281779
ENSMUSG00000007888	Crlf1	785.170041001034	-0.325126187453606	0.111899397416295	-2.90552223658587	0.0036664079642724	0.0288395515043902
ENSMUSG00000007891	Ctsd	1485.04461317426	-0.23054701470723	0.0957951078138226	-2.40666793919474	0.0160988002687062	0.0849228268021471
ENSMUSG00000007892	Rplp1	9754.33704414542	0.176512667667894	0.0968612865395819	1.82232421201387	0.0684058065399169	0.222576730980663
ENSMUSG00000007908	Hmgcll1	23.7729096801589	-0.357757258022665	0.402899467067668	-0.887956642450905	0.374564074235286	NA
ENSMUSG00000007950	Abhd8	32.3318731434627	-0.300126599422254	0.406049721539081	-0.739137557550001	0.459823472885249	0.678493234342484
ENSMUSG00000007987	Ift22	79.7710036901951	-0.355685813171777	0.240563235735992	-1.4785543272378	0.139259467131562	0.343456345723183
ENSMUSG00000007989	Fzd3	339.473572049657	-0.391665427917583	0.142548217459701	-2.74759961855229	0.00600332687081091	0.0414613825008843
ENSMUSG00000008035	Mid1ip1	534.681061372499	-0.0597734990204003	0.111481332534898	-0.536174960069558	0.591837637418568	0.775532431159047
ENSMUSG00000008036	Ap2s1	382.73411670321	-0.182655537685748	0.134347183468404	-1.35957846655346	0.173963356216398	0.389968425136603
ENSMUSG00000008090	Fgfrl1	83.8852221314517	0.472275767500163	0.222757419095707	2.12013485080491	0.0339946746537909	0.140461377895739
ENSMUSG00000008136	Fhl2	42.394000904129	1.10581437229929	0.358954436830516	3.08065386254414	0.00206546607701005	0.0186446215649281
ENSMUSG00000008140	Emc10	536.910859699932	-0.121037559873894	0.122702499794552	-0.986431083935167	0.323921617951308	0.559959423293396
ENSMUSG00000008167	Fbxw9	148.837700297257	-0.0459431237389921	0.193203428047744	-0.237796628161478	0.812038834005874	0.90876092696003
ENSMUSG00000008200	Fnbp4	1801.55199422933	0.272147478433773	0.0925397303617235	2.94087174632983	0.00327290015596867	0.0263978554892903
ENSMUSG00000008206	Cers4	142.668471930016	-0.213214609726606	0.18485042208484	-1.15344399716192	0.24872819154447	0.48313592504995
ENSMUSG00000008226	Scrn3	129.722287586501	-0.537558000849503	0.188145452305024	-2.85714054878141	0.00427476504974626	0.032292264117535
ENSMUSG00000008301	Phax	402.561413219949	0.194382673674542	0.126486311165509	1.53678822540875	0.124345177752049	0.322500360957735
ENSMUSG00000008305	Tle1	365.681081846457	0.00851829758725385	0.124602787555579	0.0683636197420884	0.945496181290493	0.975419093013544
ENSMUSG00000008307	1700109H08Rik	47.1611011378239	0.697171544730718	0.334081666237877	2.08682970419068	0.0369035310252911	0.148562366890621
ENSMUSG00000008318	Relt	20.0170768139425	0.754605120129445	0.437505086354996	1.72479165080415	0.0845650269458166	NA
ENSMUSG00000008333	Snrpb2	386.179424659218	0.0690370390051981	0.128331659795495	0.537957968557512	0.590606066580237	0.774806329832321
ENSMUSG00000008348	Ubc	5837.88382609681	0.393544742288699	0.0888181441717224	4.43090481070865	9.3838508534359e-06	0.000241718698672852
ENSMUSG00000008373	Prpf31	202.417022192749	-0.0669387444491603	0.163658983661368	-0.409013565596041	0.682529705876279	0.834965477174779
ENSMUSG00000008384	Sertad1	2793.17271766992	0.34197713141042	0.0839224071004632	4.07492043216826	4.60300826220238e-05	0.000906103364798772
ENSMUSG00000008393	Carhsp1	1956.01565210222	0.255627461502362	0.0844219403087481	3.02797425133183	0.00246199063947484	0.021299384980086
ENSMUSG00000008398	Elk3	22.0530707882414	-1.19042137288283	0.43421553388124	-2.74154487805223	0.00611510065120571	NA
ENSMUSG00000008429	Herpud2	683.879175231988	-0.0922976935199718	0.12735907065731	-0.72470451490904	0.468633324716754	0.685391219282035
ENSMUSG00000008435	Rdh13	436.648031522139	0.0135628438209769	0.118661142811747	0.114298948245376	0.909000816215072	0.958377329417145
ENSMUSG00000008450	Nutf2	158.562375957428	0.0928960354006169	0.173494305946502	0.535441407680906	0.592344663499673	0.775920672918927
ENSMUSG00000008461	Fut1	99.8658689501857	-0.621331691104926	0.241467613535324	-2.57314710659545	0.0100778362352753	0.0610488416434551
ENSMUSG00000008475	Arpc5	2668.99734578595	0.213320475540173	0.0931203205727634	2.29080478061162	0.0219747070307936	0.1042408645007
ENSMUSG00000008496	Pou2f2	0.175291503575406	1.13810240080824	4.0804728567969	0.278914341731862	0.780310562022079	NA
ENSMUSG00000008540	Mgst1	124.836443591974	-0.339769981790528	0.195614476764341	-1.73693679225926	0.0823983283018426	0.250768941135757
ENSMUSG00000008575	Nfib	7372.79574558424	-0.0685381116710935	0.101400536280278	-0.675914686305498	0.499094812739696	0.708382647468839
ENSMUSG00000008601	Rab25	1170.04245965532	-0.142345334073894	0.123900475972582	-1.14886833933869	0.250610274547934	0.484242221659862
ENSMUSG00000008604	Ubqln4	1525.88478550625	0.0822596022469318	0.0984964119817161	0.835153287230418	0.403631406998626	0.631768496215038
ENSMUSG00000008658	Rbfox1	3.52721894045634	-1.58245624081789	1.08685775632931	-1.45599203907086	0.145394820346707	NA
ENSMUSG00000008668	Rps18	8004.78432111129	0.155338377160525	0.0787218701294791	1.97325567729819	0.0484664399269572	0.177549863371111
ENSMUSG00000008682	Rpl10	6245.01157992136	0.0367845232924345	0.0796331402995858	0.461924811128236	0.64413524076063	0.810626622863042
ENSMUSG00000008683	Rps15a	4997.86297236671	0.147788344240509	0.0799447147374773	1.84863182920619	0.0645109934135152	0.214886884917916
ENSMUSG00000008690	Ncaph2	1538.95329809613	-0.16958085286007	0.0957634345837723	-1.77083093977507	0.0765888192431157	0.23922874013757
ENSMUSG00000008730	Hipk1	3391.14447979931	0.103962209626094	0.0849425871739986	1.22391150405079	0.220985613361947	0.44981734684432
ENSMUSG00000008734	Gprc5b	27.6924544097221	-0.506183858275614	0.387038755401445	-1.30783765504462	0.190928379348555	NA
ENSMUSG00000008763	Man1a2	1300.89535691561	-0.0306866414186711	0.0984541647294547	-0.311684543797572	0.755280275486968	0.877859808002485
ENSMUSG00000008822	Acyp1	60.4735049637485	-0.116369957336597	0.256783306483551	-0.453183499076297	0.65041661337937	0.81512325303746
ENSMUSG00000008855	Hdac5	2464.96745992045	-0.025403936044434	0.0972812248806968	-0.26113914658855	0.793985204110904	0.899514613498791
ENSMUSG00000008859	Rala	669.444600943833	-0.210111131874562	0.114186812902997	-1.8400647722172	0.0657587284409666	0.217427747088562
ENSMUSG00000008892	Vdac3	292.409159881607	-0.116571819380796	0.13972797927456	-0.83427685697606	0.404124990052425	0.632241181374465
ENSMUSG00000008958	Vps72	521.230185169025	-0.279784085090503	0.116636507303978	-2.39876940383109	0.016450270554296	0.0861849493034736
ENSMUSG00000008976	Gabpa	906.75246782912	-0.156233034768229	0.122624140147068	-1.2740805732122	0.202634862499165	0.428617518476596
ENSMUSG00000008999	Bmp7	546.844145917563	-0.267288191993998	0.108252312343603	-2.4691222405079	0.0135444941107681	0.0751452158166968
ENSMUSG00000009013	Dynll1	1946.86314517657	-0.148307742169195	0.0847859690280849	-1.7492014760139	0.0802561990492702	0.246149141465943
ENSMUSG00000009030	Pdcl	289.958489861536	-0.249386044917956	0.149515815648759	-1.6679576259933	0.09532413884892	0.273787588150452
ENSMUSG00000009035	Tmem184b	495.095001899315	-0.172383649801461	0.12055127445109	-1.429961239202	0.152728144083583	0.361571472548941
ENSMUSG00000009073	Nf2	1115.35293417313	-0.204715241810459	0.101948586092164	-2.00802433518196	0.0446407057650289	0.168251785797703
ENSMUSG00000009076	Zmat5	38.8801707870081	-0.41048634932484	0.320379690700989	-1.28124959614855	0.200106010760186	0.425667151611545
ENSMUSG00000009079	Ewsr1	4079.37491072767	0.230739111840884	0.0820101289261235	2.81354406903493	0.00489986694529181	0.0358394946636297
ENSMUSG00000009090	Ap1b1	1538.19788239916	-0.151857462269868	0.100096755747748	-1.51710673473334	0.129239738167964	0.329495070313643
ENSMUSG00000009092	Derl3	0.644309386734039	0.194456553592221	2.35986341009984	0.0824016139069651	0.934327352704157	NA
ENSMUSG00000009097	Tbx1	220.996332053069	-0.276362598855399	0.162031158666655	-1.70561391481472	0.0880799869074721	0.260998194154564
ENSMUSG00000009112	Bcl2l13	1888.64078488757	0.053467146227114	0.0912743901825176	0.585784754301815	0.558020170170473	0.751982642422493
ENSMUSG00000009145	Dqx1	31.0460782809498	-0.171916760583319	0.356054399398232	-0.482838467587752	0.629210434953501	0.800654177187716
ENSMUSG00000009207	Lnpk	443.46360730591	0.0946021962294146	0.148020210377304	0.639116752964161	0.522746982201202	0.727577995631155
ENSMUSG00000009248	Ascl2	53.8781439087923	-0.572716571672927	0.285062000138042	-2.00909476322901	0.0445270849236501	0.168015925526818
ENSMUSG00000009291	Pttg1ip	1237.89020896966	0.276487195098607	0.100727394990772	2.74490564482421	0.0060528297816157	0.04172767583625
ENSMUSG00000009293	Ube2g2	628.139920971316	0.212202639394435	0.10797404138028	1.96531163121946	0.0493781802042935	0.179910241158492
ENSMUSG00000009356	Lpo	23.0667681556125	-0.0629482369431775	0.439970445812572	-0.143073784937804	0.886231908506396	NA
ENSMUSG00000009376	Met	3204.76932878373	0.647330044607561	0.110645116515111	5.85050714388422	4.90076412465859e-09	3.43865271740615e-07
ENSMUSG00000009406	Elk1	255.130988507165	-0.0355213063797093	0.147194012499703	-0.241323038732848	0.809304756134835	0.907666355069624
ENSMUSG00000009418	Nav1	10.9207548586985	-0.0987149003110436	0.619801158012565	-0.159268660658169	0.873457210729859	NA
ENSMUSG00000009470	Tnpo1	2520.95481972889	0.147163541349502	0.115772943752446	1.27113932305443	0.203679088085859	0.430110363817941
ENSMUSG00000009535	Rnmt	340.7263963258	0.186766065484342	0.135445006377292	1.37890698579238	0.167923434028091	0.382128919697124
ENSMUSG00000009549	Srp14	363.34442228896	-0.139722690973862	0.123915001176877	-1.12756881448454	0.259502063260842	0.494725621317545
ENSMUSG00000009555	Cdk9	1560.24566213271	0.325090702938161	0.0891976710146007	3.64460976660419	0.000267797823752163	0.00381420138263199
ENSMUSG00000009563	Tor2a	221.300136375863	0.102555654528552	0.152548519305756	0.672282202379147	0.501404057858108	0.710074072526397
ENSMUSG00000009566	Fpgs	352.441813271525	-0.0687925653155869	0.132134718856532	-0.520624449886484	0.602628413557482	0.782944583194016
ENSMUSG00000009569	Mkl2	652.078341433784	-0.0526700461545386	0.106057493820452	-0.496617865058222	0.619458552537329	0.794343252087614
ENSMUSG00000009575	Cbx5	598.551570494362	-0.200545153029073	0.109535162704671	-1.83087465319044	0.0671192543717205	0.220081110163236
ENSMUSG00000009585	Apobec3	2.41220647927414	2.09848122549947	1.37782570760744	1.52303822893784	0.127749141409704	NA
ENSMUSG00000009614	Sardh	110.299691246436	0.267981975396866	0.205889233580351	1.30158323840806	0.193058892768953	0.417472973454059
ENSMUSG00000009621	Vav2	361.533242213761	0.0835867079975325	0.148548561172515	0.56268944874168	0.573646370304435	0.763751477943091
ENSMUSG00000009628	Tex15	50.0264953128109	0.287152600936047	0.310545574270228	0.924671367836576	0.355136877293284	0.590706873996987
ENSMUSG00000009630	Ppp2cb	1296.26446730436	0.238116235392459	0.0924815534173117	2.57474303354301	0.0100314583545429	0.0608646096556538
ENSMUSG00000009633	G0s2	1.44715387805971	-0.775987318367156	1.7014580117437	-0.456071976511429	0.648338220988605	NA
ENSMUSG00000009640	Dmap1	103.713869742412	-0.166004998893129	0.20967565195521	-0.791722822107119	0.42852231207436	0.655478090570343
ENSMUSG00000009647	Mcu	416.635105218416	-0.0567934762367053	0.122399716621497	-0.464000063107423	0.642647700417735	0.809656137681323
ENSMUSG00000009681	Bcr	2795.33408627842	0.47054402123825	0.0939565812492786	5.00810070972929	5.49697716875681e-07	2.21369464362928e-05
ENSMUSG00000009687	Fxyd5	7.10218938944875	-0.889848500334933	0.745219277334449	-1.19407606244138	0.23244821594969	NA
ENSMUSG00000009733	Tfcp2	78.2700734419477	-0.225180044734902	0.236201546756908	-0.953338569652346	0.34041855537387	0.577171409309111
ENSMUSG00000009739	Pou6f1	481.426674117504	0.092355616778626	0.121672060030961	0.759053613090176	0.447820486144801	0.670113726121249
ENSMUSG00000009741	Ubp1	2253.1031932357	0.200991755094173	0.0918222554545047	2.18892200043767	0.0286025097215265	0.125192079481477
ENSMUSG00000009772	Nuak2	291.406493374562	-0.490642217210563	0.132706202784904	-3.69720636198006	0.000217985136938668	0.00321275259171076
ENSMUSG00000009828	Ick	173.527349568044	-0.527455376112952	0.165689150950564	-3.18340321672796	0.00145554764249162	0.0143722371108326
ENSMUSG00000009863	Sdhb	378.199354585782	-0.0672024022967188	0.13426976593971	-0.500502863220109	0.616721040568982	0.792595601734629
ENSMUSG00000009894	Snap47	118.743600335971	-0.4109775544837	0.190036545913416	-2.16262378643184	0.030570127236784	0.130898743993672
ENSMUSG00000009900	Wnt3a	89.0763960646298	-0.492493515396258	0.216965657287147	-2.26991461023925	0.0232127644773364	0.108052253694463
ENSMUSG00000009905	Kdsr	564.273613011606	0.0959780098135224	0.109423997408866	0.877120303464129	0.380421297785537	0.610563904402637
ENSMUSG00000009907	Vps4b	1741.56312152425	0.0441641774205102	0.10726701472785	0.411721884239625	0.68054328279659	0.833566970391666
ENSMUSG00000009927	Rps25	5799.23717182001	0.160789818030219	0.0867080236667622	1.85438222704936	0.0636844956786253	0.213382528940935
ENSMUSG00000009995	Taz	378.194011627669	-0.205031018873321	0.13275732870065	-1.54440452274871	0.122490365069435	0.320430536436214
ENSMUSG00000010025	Aldh3a2	371.315238764589	-0.319655873446954	0.128521848041864	-2.48717146786459	0.0128763321012767	0.0725094092773517
ENSMUSG00000010044	Zmynd10	4.81402293212477	0.0739065929114462	0.874958862486003	0.0844686488476234	0.932683828330095	NA
ENSMUSG00000010045	Tmem115	812.004792078754	0.0437259428123902	0.112688383067222	0.388025292600982	0.697997316389012	0.844062638195944
ENSMUSG00000010047	Hyal2	428.886981943228	0.0163398759456008	0.119847755465214	0.136338606277391	0.891553605414917	0.949855480682851
ENSMUSG00000010048	Ifrd2	374.657424215459	0.414345318657854	0.145280355321302	2.85203954616911	0.00434396960018398	0.0326640238772546
ENSMUSG00000010051	Hyal1	504.977480197631	0.191745512931734	0.126638977909684	1.51411134310072	0.129997602218715	0.330612919166013
ENSMUSG00000010054	Tusc2	135.763040665533	-0.0188776980353561	0.195490725387126	-0.096565696392875	0.923071299453225	0.964863056694546
ENSMUSG00000010057	Nprl2	202.000804636932	0.157506423300203	0.159237689501086	0.989127786227574	0.322600624342802	0.559027778880094
ENSMUSG00000010064	Slc38a3	10.4941581583602	0.287219906680191	0.629095309446218	0.456560241933811	0.647987161532393	NA
ENSMUSG00000010066	Cacna2d2	229.747720228133	0.292158646936581	0.149671071448173	1.95200478028078	0.0509376370751214	0.183661335191729
ENSMUSG00000010067	Rassf1	2457.99307067548	0.140376093676119	0.0824428827843493	1.70270724330819	0.0886228686828854	0.262177896825184
ENSMUSG00000010080	Epn3	1414.48096433327	0.339778014165475	0.0936718162502328	3.62732386076298	0.000286374005443976	0.00400888555723715
ENSMUSG00000010095	Slc3a2	2945.97641959089	0.24353288021246	0.0922390935073957	2.64023496927508	0.00828485643881342	0.053202640702251
ENSMUSG00000010097	Nxf1	3079.98621289928	0.268836312757915	0.0842241457282499	3.19191498392062	0.00141332925311972	0.0141428149248781
ENSMUSG00000010110	Stx5a	906.653530722376	0.278770604470608	0.112923052166205	2.46867755629117	0.0135613355040211	0.0751822560152637
ENSMUSG00000010142	Tnfrsf13b	1.66461109398643	-0.442729028652611	1.46050115971547	-0.303135006574634	0.761786977080327	NA
ENSMUSG00000010175	Prox1	9.00812273285483	-0.375292583786987	0.657810408069364	-0.570517856183592	0.568326514696508	NA
ENSMUSG00000010277	2610507B11Rik	2948.53432207663	-0.075286395024469	0.0858589451349118	-0.876861402223963	0.380561923077004	0.610655065217422
ENSMUSG00000010290	AI597479	171.391124303364	-0.435956488571567	0.164760946064349	-2.6459940840671	0.00814512409269899	0.0525413334733211
ENSMUSG00000010307	Tmem86a	17.3036658172056	-0.806841101218432	0.531608437693479	-1.5177356941871	0.129081041934912	NA
ENSMUSG00000010342	Tex14	1.38893020563723	2.88698195920368	1.8304002185764	1.57724082957608	0.114740121520794	NA
ENSMUSG00000010358	Ifi35	142.296847517965	-0.143183760761715	0.180247186921276	-0.794374454366664	0.426977471271659	0.654077329083038
ENSMUSG00000010362	Rdm1	123.286831072236	-0.310575122081799	0.196616178507196	-1.5796010503298	0.114198258578729	0.306012803976416
ENSMUSG00000010376	Nedd8	363.298673212586	-0.110570055791405	0.135282109765325	-0.817329475295825	0.413740166741807	0.642142256347679
ENSMUSG00000010392	Gosr1	446.128865476168	0.115167102871091	0.117138588129255	0.983169634450531	0.325523957027026	0.561625810305943
ENSMUSG00000010406	Mrpl52	310.529847614501	0.0929518713694025	0.144077972011314	0.645149775998394	0.518830129656795	0.724348168076754
ENSMUSG00000010453	Kansl3	1602.19646768721	0.374798455819688	0.0979004953256129	3.82836118012605	0.000128999357214688	0.00212895475968887
ENSMUSG00000010517	Faf1	808.009505917574	-0.0457718792550926	0.101630231844144	-0.450376609641965	0.652438907731331	0.816852084041952
ENSMUSG00000010554	Mettl16	457.749485839674	-0.03292657168544	0.121848316597111	-0.270225905494542	0.786986464088089	0.896401176901798
ENSMUSG00000010601	Apol7a	65.1681415803008	-0.232508103113537	0.247992764331014	-0.937560028175626	0.348470561274209	0.583949862167491
ENSMUSG00000010607	Pigyl	75.9294356234954	-0.157489418346439	0.233559612174582	-0.674300735816939	0.500120136340293	0.709133895279435
ENSMUSG00000010608	Rbm25	3062.88838297037	0.0951533863722926	0.0913568259453523	1.04155749050664	0.297616885919331	0.534858777030681
ENSMUSG00000010609	Psen2	41.0573619583518	-0.0801311521062439	0.313383473891063	-0.255696802104181	0.798184964654885	0.901973985833906
ENSMUSG00000010660	Plcd1	457.663058619462	-0.105416646745019	0.118879016917497	-0.886755707427983	0.375210438913663	0.606370183673247
ENSMUSG00000010663	Fads1	32.1432221162583	-0.580557076440082	0.370654553781397	-1.56630229014394	0.11727786512405	0.310991640024057
ENSMUSG00000010721	Lmbr1	170.138623117455	-0.352387273001391	0.189173101342779	-1.86277684565138	0.0624936689864614	0.210810456677135
ENSMUSG00000010751	Tnfrsf22	61.6105201189291	-0.22098706540964	0.259231480203057	-0.852470021143035	0.393953271127807	0.623445905893002
ENSMUSG00000010755	Cars	562.754123701786	0.684046520902817	0.110995196817302	6.16284794763467	7.14481078488984e-10	6.1905455262716e-08
ENSMUSG00000010760	Phlda2	71.9475255780004	0.0103886807904772	0.244025316552443	0.0425721434859591	0.966042601628789	0.984541921201107
ENSMUSG00000010830	Kdelr3	14.429968422281	1.00554620063933	0.558499783220625	1.80044152361311	0.0717909492058999	NA
ENSMUSG00000010911	Apip	47.6434609584462	-0.141104514344084	0.286132872870796	-0.493143318096833	0.621911324914363	0.796025793242666
ENSMUSG00000010914	Pdhx	190.766125185351	0.434967896043709	0.158155090122232	2.7502617570357	0.00595476757524221	0.0412006513962765
ENSMUSG00000010936	Vac14	282.17091995718	-0.12091695240512	0.13844099012366	-0.873418720113987	0.382434891040854	0.612301383113092
ENSMUSG00000011008	Mcoln2	0.848699343133785	2.05341901199252	2.26032794966935	0.908460656026881	0.363634891520248	NA
ENSMUSG00000011034	Slc5a1	56.8887754982355	0.0962104792891267	0.286743078907878	0.335528514430286	0.73722643867079	0.867811731070176
ENSMUSG00000011096	Akt1s1	371.270355294139	-0.306739967807057	0.129473578325302	-2.3691317701622	0.0178298997962497	0.0914032111025138
ENSMUSG00000011114	Tbrg1	908.478785298267	0.139644875370991	0.100375752982837	1.39122119855846	0.164158360896748	0.377171302825548
ENSMUSG00000011148	Adssl1	5.57099126166043	-1.08939737060341	0.850219428184277	-1.2813131933834	0.200083680613533	NA
ENSMUSG00000011158	Brf1	487.787990253819	-0.096166650690353	0.1335261556582	-0.720208338331256	0.471396730744	0.68788206437271
ENSMUSG00000011171	Vipr2	1.16069652572645	0.604495455552744	1.97523592627852	0.306037090309335	0.759576405740959	NA
ENSMUSG00000011179	Odc1	4736.08449027661	0.432522554739682	0.0935400255191211	4.62393026235884	3.76536504059374e-06	0.000110139334959771
ENSMUSG00000011254	Thg1l	87.9503640359774	0.0167211411655981	0.215711658087213	0.0775161681750076	0.938212929629252	0.973008820835125
ENSMUSG00000011256	Adam19	1.06794623351243	-1.07906596806334	2.09154362811966	-0.515918460201301	0.605911360313673	NA
ENSMUSG00000011257	Pabpc4	709.04568159295	-0.0495255207713125	0.112150168614874	-0.441600056272622	0.658778643276841	0.820043650218004
ENSMUSG00000011263	Exoc3l2	139.001959957185	-0.163958757114395	0.192576668751045	-0.851394710365223	0.39455012914064	0.623996213535953
ENSMUSG00000011267	Zfp296	206.196404578578	-0.465800343907321	0.176145269528168	-2.6444101800465	0.00818334222581944	0.0527283859361673
ENSMUSG00000011306	Sugp1	307.663607004353	-0.0442926098270467	0.13285859853078	-0.333381582500927	0.738846263803187	0.868377835691815
ENSMUSG00000011382	Dhdh	25.290545405057	0.0101629567510301	0.384059348126871	0.0264619434485756	0.978888887690315	NA
ENSMUSG00000011427	Zfp790	125.519776277257	-0.292301021033084	0.189611318906909	-1.54158002126757	0.123175683568109	0.321261456796782
ENSMUSG00000011632	Pinlyp	22.6878723417939	0.113150779427454	0.408674206127925	0.276872818814592	0.781877764429138	NA
ENSMUSG00000011658	Fuz	102.34024762704	-0.371835104797737	0.20464479229648	-1.81697809470294	0.0692204675431812	0.223967112625165
ENSMUSG00000011752	Pgam1	635.921334952257	-0.21581019708608	0.112532240266488	-1.91776327010836	0.0551410350403334	0.194284663510873
ENSMUSG00000011831	Evi5	946.481121374071	-0.0216426592904659	0.114727169690808	-0.188644584790101	0.850371386525448	0.928506525523479
ENSMUSG00000011832	Evi5l	392.951952045779	0.15674297667572	0.125702749397256	1.24693355895	0.212421860450669	0.439325283539657
ENSMUSG00000011837	Snapc2	195.560468986546	-0.0507879674062862	0.163860716948642	-0.30994596113115	0.756602050704383	0.878681727650897
ENSMUSG00000011877	Git1	1351.13885309099	0.11244586813778	0.0916471788015948	1.22694303968933	0.219844000398445	0.448751710254687
ENSMUSG00000011884	Gltp	3971.63828179524	-0.169561333026866	0.134126584790204	-1.26418885034677	0.206162251763124	0.432638105213734
ENSMUSG00000011958	Bnip2	895.864874059062	-0.103378036322219	0.101155234840671	-1.02197416164422	0.306793129772987	0.543418419295064
ENSMUSG00000011960	Ccnt1	2114.74496295419	0.401645850313435	0.10428093867387	3.85157494189374	0.000117360602484423	0.00197100324612973
ENSMUSG00000012017	Scarf2	17.4270357231887	0.124096065253969	0.47857207724717	0.259304859505785	0.795400030268158	NA
ENSMUSG00000012076	Brms1l	174.218185950007	-0.0347339546517462	0.164536148791765	-0.211102270879726	0.832807468256529	0.91956159629754
ENSMUSG00000012114	Med15	737.823696114013	0.148777576795041	0.104908655352533	1.41816303235507	0.156143172055321	0.366922017422787
ENSMUSG00000012117	Dhdds	409.618059618499	-0.19528281843556	0.120072826896837	-1.62636979142117	0.103871013108039	0.287755991954981
ENSMUSG00000012123	Crybg2	3115.35545489838	0.237371158731282	0.101475361268127	2.33919993745161	0.0193250883297203	0.0962216087187684
ENSMUSG00000012126	Ubxn11	10.5752448333846	-0.781532764589305	0.597865643612137	-1.30720467539747	0.191143208083508	NA
ENSMUSG00000012296	Tjap1	706.561891602588	-0.305508696185982	0.114667120791435	-2.66430947317203	0.00771465538169036	0.0501321100002231
ENSMUSG00000012350	Ehf	2615.52464974882	0.397989828790998	0.106453588948349	3.73862293157728	0.000185031009104133	0.00282914391861493
ENSMUSG00000012405	Rpl15	3581.22502761504	0.0382487989428475	0.0825517782702684	0.463331011690915	0.643127120245348	0.809734601393475
ENSMUSG00000012422	Tmem167	283.141779813874	-0.198445792993089	0.151904589020313	-1.30638445008762	0.191421851175636	0.415189021789446
ENSMUSG00000012428	Steap4	430.199601630678	-0.427384530879869	0.147237690851845	-2.90268428149906	0.0036997941530352	0.0290821620125523
ENSMUSG00000012429	Mplkip	163.526198947078	-0.110531125609978	0.176543784505477	-0.626083358978572	0.531260266638449	0.73488433352007
ENSMUSG00000012443	Kif11	325.905196936019	-0.0325682121043838	0.153630044685389	-0.211991164690985	0.832113927234634	0.919212748688858
ENSMUSG00000012483	Rpa3	79.7012081933957	-0.196277722227219	0.248067051851636	-0.791228503592685	0.428810661162174	0.655803097139568
ENSMUSG00000012535	Tnpo3	1432.90402098902	0.094028055116766	0.0874485166725472	1.07523899426283	0.282267741341367	0.519352663726064
ENSMUSG00000012609	Ttll5	179.434582025286	-0.194426305649808	0.177454157842776	-1.09564243528218	0.273235283385919	0.50879061154099
ENSMUSG00000012640	Zfp715	419.077846911099	0.379814656406425	0.123028868629352	3.08719945682577	0.00202051972986345	0.0183737886381283
ENSMUSG00000012777	Acp4	0.314334440218849	0.176319110499938	3.41416704718011	0.0516433754012029	0.958812856860372	NA
ENSMUSG00000012848	Rps5	9335.92027678862	0.202083317813275	0.0871399202743283	2.31906704960355	0.0203914010586866	0.0994950741929175
ENSMUSG00000012889	Podnl1	0.175291503575406	1.13810240080824	4.0804728567969	0.278914341731862	0.780310562022079	NA
ENSMUSG00000013033	Adgrl1	513.551272461604	0.0880959533667183	0.127188297920442	0.692641971054785	0.488534264053989	0.700873855743286
ENSMUSG00000013076	Amotl1	4973.70621481436	0.16532964448925	0.0827246131873938	1.99855445820862	0.0456565820944687	0.170366828520208
ENSMUSG00000013089	Etv5	211.259522115964	-0.0326923060527808	0.163568275339573	-0.199869479487453	0.841582660639536	0.92389910632889
ENSMUSG00000013150	Gfod2	81.4496793956056	-0.131373575776462	0.24708674338601	-0.531690101930009	0.594940648446445	0.777016808985039
ENSMUSG00000013155	Enkd1	20.9700306425179	-0.517562194439526	0.430498234413386	-1.20223999325985	0.229270558424416	NA
ENSMUSG00000013160	Atp6v0d1	674.232605186459	-0.127332122331063	0.114864950979981	-1.10853764568493	0.267629690318456	0.502938016459445
ENSMUSG00000013236	Ptprs	3264.22708441763	-0.0539326433462506	0.0931035213495865	-0.579276084990851	0.562402899499138	0.75535534232153
ENSMUSG00000013275	Slc41a1	1498.62169399619	0.251062761194969	0.0902033977817614	2.78329605501548	0.00538096804266078	0.0383619183946817
ENSMUSG00000013418	B4galnt2	20.346601203893	-0.0528711073466077	0.459264169146148	-0.115121341699494	0.908348944135274	NA
ENSMUSG00000013419	Zfp651	49.6786928504816	0.051274067894479	0.281120753179957	0.182391613975423	0.855275406505388	0.930092690330144
ENSMUSG00000013465	Nelfb	573.720697228949	-0.282877190208126	0.118327987820091	-2.3906194588403	0.0168199763332792	0.0877600681221322
ENSMUSG00000013483	Card14	287.767620230302	0.0137902999702413	0.166721988083689	0.0827143445729489	0.934078678639586	0.970816563355701
ENSMUSG00000013495	Tmem175	119.034802460672	-0.372797004055264	0.201430375166782	-1.850748695407	0.0642057150178077	0.21452549303496
ENSMUSG00000013539	Tango2	72.6584739351534	-0.345728802366031	0.241735409754018	-1.43019511588241	0.152661026851533	0.361487404575774
ENSMUSG00000013593	Ndufs2	1097.31032885359	-0.168943523419458	0.0932405488593546	-1.81191043474331	0.0700000368129019	0.225581972676573
ENSMUSG00000013622	Atraid	204.036088018501	-0.195632846021357	0.156441579202709	-1.25051694708263	0.211110768517926	0.438039524589898
ENSMUSG00000013629	Cad	471.761235045315	-0.153231968285613	0.13612318857816	-1.12568600461213	0.260298449728493	0.495545694108758
ENSMUSG00000013646	Sh3bp5l	286.887720251444	-0.108882768222066	0.154766321173087	-0.703530118159842	0.481725444070797	0.695719971229602
ENSMUSG00000013662	Atad1	1062.64257185429	0.03265014040835	0.104051469611961	0.313788363875225	0.753681782642682	0.877200619349448
ENSMUSG00000013663	Pten	1932.72148209338	-0.234380971092824	0.114802630451077	-2.04159930980594	0.0411912938318592	0.159778796772466
ENSMUSG00000013698	Pea15a	604.824701959227	0.130541121784792	0.116376417464383	1.12171455892036	0.261983824307003	0.496760431305457
ENSMUSG00000013701	Timm23	429.541480530031	0.492321422542331	0.117813452791564	4.17882178033902	2.93023189172935e-05	0.000626412376555301
ENSMUSG00000013707	Tnfaip8l2	0.340740733131476	-1.78642195688274	3.5466101847627	-0.503698422949819	0.614473316761599	NA
ENSMUSG00000013736	Trnt1	296.635693399808	0.328585140097098	0.142214425144253	2.31049093482467	0.0208609898402319	0.101096246102853
ENSMUSG00000013766	Ly6g6e	241.904354909455	-0.20223977888794	0.185443107140709	-1.0905758752979	0.275459549725765	0.510604679126997
ENSMUSG00000013787	Ehmt2	1569.07097252232	-0.0505806380905048	0.0929721833671967	-0.544040553406548	0.586413566633326	0.772140451483462
ENSMUSG00000013822	Elof1	209.719191945133	-0.291589113715167	0.17221232974359	-1.69319533711273	0.0904182918677617	0.26529348488753
ENSMUSG00000013833	Med16	292.686195823695	-0.00645226328946424	0.148177864623412	-0.043544042869442	0.965267856667843	0.984541921201107
ENSMUSG00000013846	St3gal1	39.9894103990137	-0.320965507431638	0.35075253427193	-0.915076802218631	0.360151312267326	0.594036711624086
ENSMUSG00000013858	Tmem259	1276.01306829275	0.12584126937579	0.105205699544921	1.19614497997856	0.231639987328616	0.463320485323081
ENSMUSG00000013878	Rnf170	165.127801248194	-0.256244836994792	0.171182438526238	-1.49691077660116	0.134416475739914	0.337089363509587
ENSMUSG00000013973	Dedd	470.442287811697	0.182448959576617	0.12492442594021	1.46047466861235	0.144159664493798	0.35037314495487
ENSMUSG00000013997	Nit1	248.088755795022	-0.263180731132541	0.151546340406324	-1.73663534485164	0.0824515566596697	0.25079746104166
ENSMUSG00000014039	Prdm15	253.312822840344	0.114231521696706	0.151341074279063	0.754795234808963	0.450371853505993	0.672266103960851
ENSMUSG00000014074	Rnf168	372.406867687903	0.0229323036758992	0.134698239155786	0.170249468884123	0.864813948994527	0.935890814347092
ENSMUSG00000014075	Tctex1d2	24.8381221317314	0.136589869960998	0.403504018515503	0.338509317611047	0.734979406675405	NA
ENSMUSG00000014077	Chp1	2441.19457600056	0.0705207744189279	0.0887006556898065	0.795042312489153	0.426588889474922	0.65367255723118
ENSMUSG00000014158	Trpv4	218.69394407137	-0.0316319790569461	0.149012165985039	-0.212277828778906	0.831890291347227	0.919081265662503
ENSMUSG00000014164	Klhl3	11.1805770202688	-0.430574511723988	0.578727768326388	-0.744001817934464	0.456875375291148	NA
ENSMUSG00000014177	Tvp23b	248.731486435893	-0.159988251880332	0.142478484141862	-1.12289411867293	0.261482465661252	0.496568318345066
ENSMUSG00000014195	Dnajc7	949.879155674631	-0.0896230383651678	0.097461219796935	-0.919576407435712	0.357794160228596	0.592799045420028
ENSMUSG00000014226	Cacybp	664.021176212521	-0.0443935744503918	0.137543343690215	-0.322760616830563	0.746876541187944	0.873430920525368
ENSMUSG00000014232	Cluap1	103.223521006624	-0.0508260568388607	0.204319282197614	-0.248758004101162	0.803547977947253	0.904548434033683
ENSMUSG00000014243	Zswim7	10.0284907710088	-0.154763628306662	0.597205885799758	-0.259146187247315	0.795522449382131	NA
ENSMUSG00000014245	Pigl	45.3159730943081	-0.15482241378384	0.305054998818861	-0.50752295285537	0.611787935622714	0.789018788872009
ENSMUSG00000014294	Ndufa2	150.905142574705	0.0770767345244575	0.177915197125261	0.43322175828629	0.66485367323645	0.823284478691025
ENSMUSG00000014301	Pam16	58.5359960048981	0.254662051034174	0.264282576167509	0.963597580768105	0.335247720200722	0.572362659845861
ENSMUSG00000014303	Glis2	83.6712944570824	0.221573700249567	0.249332867623276	0.88866623306298	0.374182483661012	0.605643034012893
ENSMUSG00000014313	Cox6c	767.333225126889	0.113481744800507	0.10352597019366	1.09616692882205	0.273005729402293	0.508445941568805
ENSMUSG00000014349	Ube2z	2505.03309659166	0.207238918639135	0.0882755314792235	2.34763716702075	0.0188929153180552	0.0946881123981581
ENSMUSG00000014353	Tmem87b	1262.98887950267	0.177507283225491	0.106140943638409	1.67237332871475	0.0944507280480207	0.272304758428337
ENSMUSG00000014355	Anapc1	1443.85528222686	-0.196509021667072	0.0918386275126211	-2.13972080146849	0.0323773369454786	0.136319693713971
ENSMUSG00000014361	Mertk	202.376780536259	-0.24477994240891	0.160870223232751	-1.52159882351103	0.128109632529248	0.327489912212117
ENSMUSG00000014402	Tsg101	657.598689948608	-0.147049171548554	0.10723708403578	-1.37125298464374	0.170296106336179	0.385745278506101
ENSMUSG00000014418	Hps5	460.336087997625	-0.0628537009832658	0.120900985660027	-0.519877490163812	0.603148965334889	0.783113773055453
ENSMUSG00000014426	Map3k4	912.770432906323	-0.195196663474275	0.103473118397892	-1.8864480601007	0.0592346013662493	0.203949193287389
ENSMUSG00000014444	Piezo1	2437.84399386196	0.993940944923462	0.119482183751752	8.31873768719002	8.89050640572832e-17	3.6314543486541e-14
ENSMUSG00000014453	Blk	0.644283308250918	-1.28245927364462	2.46567314190525	-0.520125418024244	0.602976163459743	NA
ENSMUSG00000014470	Rnf166	177.000253878857	-0.103038537211238	0.16847460864268	-0.611596833738749	0.540804533475577	0.741728481528885
ENSMUSG00000014496	Ankrd28	1033.88320649768	0.360555420635825	0.111595699533504	3.23090784092067	0.00123397719835843	0.0127835119724867
ENSMUSG00000014498	Ankrd52	1425.99004443669	0.305926430622985	0.0919554430456797	3.32689855532547	0.000878183370514862	0.00976980200469745
ENSMUSG00000014504	Srp19	232.535207040709	-0.0882669420567129	0.149882412617716	-0.588907934661039	0.555923034713373	0.750516732523025
ENSMUSG00000014547	Wdfy2	1259.78411436307	0.244885756455328	0.10051161153125	2.43639269856091	0.0148345699437873	0.0800674735474729
ENSMUSG00000014550	Rbsn	566.942341877881	0.159985926188845	0.114261849189883	1.40016923691632	0.161462645641875	0.373361964861732
ENSMUSG00000014551	Mrps25	157.339505026839	-0.177330429528962	0.186668297901928	-0.949976142291325	0.342124375288252	0.578999183215705
ENSMUSG00000014554	Dguok	163.078607144907	-0.127002247092443	0.168238946876669	-0.754892071367668	0.450313743447514	0.672266103960851
ENSMUSG00000014592	Camta1	1539.05653215373	-0.347232970074376	0.0975162304444665	-3.56077104797563	0.000369767396619867	0.00494045527469792
ENSMUSG00000014599	Csf1	310.341532324268	0.231163954980625	0.135652184505677	1.70409312480295	0.0883636908653043	0.261681908965947
ENSMUSG00000014601	Strip1	1089.93182707675	0.307424822909974	0.101031889474776	3.04284938654669	0.002343495939042	0.0206332279097947
ENSMUSG00000014606	Slc25a11	513.88455142987	-0.22197007933825	0.1225796126435	-1.81082379484922	0.0701681317455923	0.226059978246293
ENSMUSG00000014609	Chrne	0.355123163391828	0.17631860870203	3.27059063453768	0.0539103264224183	0.957006609336503	NA
ENSMUSG00000014633	Cmc2	33.6587839315756	-0.153176047077272	0.359822698799114	-0.425698677677888	0.670327425726986	0.827245743134284
ENSMUSG00000014668	Chfr	443.603042623721	-0.143407259107109	0.121469928163556	-1.18059886323482	0.237762115440139	0.469530403372901
ENSMUSG00000014704	Hoxa2	31.5301597931495	-0.770344260238617	0.353536622469587	-2.17896594377542	0.0293341982634818	0.127419379240198
ENSMUSG00000014748	Tex261	619.750268655154	-0.307394374737695	0.121617099040665	-2.52755884791259	0.0114858573290324	0.066901564163365
ENSMUSG00000014763	Fam120b	389.511338236629	-0.047167363652389	0.140911221239886	-0.334731068522156	0.737827962794682	0.867900285985755
ENSMUSG00000014767	Tbp	177.76344881226	0.134298853245694	0.167295085053399	0.802766280927065	0.422109834913423	0.649316769590426
ENSMUSG00000014769	Psmb1	1127.23217606339	-0.0135569181989975	0.091611996383786	-0.147981909947733	0.882357044818554	0.944334675623127
ENSMUSG00000014771	Pdcd2	131.923645968933	0.160416498436706	0.188809581155703	0.84962054073102	0.395536088150167	0.624863018731133
ENSMUSG00000014773	Dll1	2327.86309499038	-0.0663567920028866	0.0993269689290105	-0.668064199666781	0.504092612938344	0.71200834660822
ENSMUSG00000014776	Nol3	44.7981936159297	0.230880556891386	0.298442361610461	0.773618582983672	0.439156379531188	0.663666954637711
ENSMUSG00000014778	Fhod1	81.4644554905387	-0.126156250630617	0.230628692492887	-0.547010214847867	0.584371714365367	0.77118773490119
ENSMUSG00000014786	Slc9a5	5.94908386157286	0.503981962263212	0.801538669936905	0.628768119575421	0.529500874282912	NA
ENSMUSG00000014791	Elmo3	620.260284500327	-0.0227338157863341	0.117768014293058	-0.193038966673604	0.846928450990136	0.926477349973619
ENSMUSG00000014837	4931428F04Rik	64.7862268286762	0.356946373245375	0.254524601583909	1.40240421171114	0.160794576392066	0.372721437007714
ENSMUSG00000014846	Tppp3	980.089610158277	-0.13662850861976	0.301598449431611	-0.453014625497076	0.65053821005728	0.815186316251245
ENSMUSG00000014850	Msh3	231.806888593976	-0.167880214965383	0.151396108964355	-1.10888064504292	0.267481674486695	0.502907761154748
ENSMUSG00000014856	Tmem208	129.242424437227	-0.163863883445369	0.18816514181341	-0.870851433300335	0.383835277740228	0.613717890607436
ENSMUSG00000014859	E2f4	543.859607935201	0.237463276507039	0.125903090301371	1.88607980899142	0.0592842007254391	0.203997031286016
ENSMUSG00000014867	Surf4	2020.81994314643	0.221944660616743	0.0850717049157154	2.60891280874921	0.00908303825432721	0.0565194279187924
ENSMUSG00000014873	Surf2	250.680452333219	0.167201247831073	0.151207702234227	1.10577202986704	0.268825204213971	0.503559010281779
ENSMUSG00000014905	Dnajb9	2466.10865581137	0.332412015641532	0.112812309605893	2.94659347727926	0.0032129529118306	0.0260613776259621
ENSMUSG00000014907	Naf1	555.203356434256	0.127917037476157	0.141604641768671	0.903339296497966	0.366345846610574	0.59872784333883
ENSMUSG00000014932	Yes1	875.272216765181	-0.133821719265572	0.129189590255266	-1.03585528060855	0.300269663083403	0.538273375655938
ENSMUSG00000014956	Ppp1cb	5255.67205894241	-0.00667494788441198	0.136378067819498	-0.0489444379960458	0.960963574877816	0.983873039625152
ENSMUSG00000014959	Gorasp2	969.22127665655	0.195591595752753	0.101517460225997	1.92667936448892	0.0540196010907233	0.19151338427607
ENSMUSG00000014980	Tsen15	53.2908442187476	-0.354992049628872	0.284996640450092	-1.24560082205965	0.21291098035001	0.440098117163033
ENSMUSG00000015002	Efr3a	935.469111055283	0.0198292817312798	0.0983030202556691	0.201715895195359	0.840138835463383	0.923022849298243
ENSMUSG00000015013	Trappc2l	121.939623991223	-0.137241582094419	0.189859340784975	-0.722859257421797	0.469766356798809	0.686697063229547
ENSMUSG00000015016	Acsf3	89.0468710834634	0.0369289436131965	0.220640528893924	0.167371533227925	0.867077722402564	0.937046953710491
ENSMUSG00000015023	Ddx19a	392.483587610655	-0.0577096399299189	0.119808740790824	-0.481681382752156	0.630032303394747	0.800954961919904
ENSMUSG00000015027	Galns	27.7789014465546	0.34298066633009	0.367637090863511	0.932932706883553	0.350854713970494	NA
ENSMUSG00000015085	Entpd2	171.787220521319	-0.238764186783732	0.173994183204061	-1.3722538442777	0.169984428676159	0.385441395906795
ENSMUSG00000015087	Rabl6	760.856059420505	-0.136687754621977	0.107145092173136	-1.27572576447182	0.20205247758329	0.427622906387878
ENSMUSG00000015092	Edf1	799.78046079233	-0.0752891225611889	0.124205965275355	-0.606163499428377	0.544406188049227	0.743892027651038
ENSMUSG00000015093	Clic3	264.599830409888	-0.0286236320686387	0.180123758402857	-0.158910919483594	0.87373905751562	0.940165671819074
ENSMUSG00000015094	Npdc1	413.978270553768	-0.278647855309125	0.125925382746602	-2.21280133704134	0.026911345071292	0.119481775458217
ENSMUSG00000015095	Fbxw5	298.001730480949	-0.149565217210808	0.136390468101332	-1.09659582002232	0.272818115551728	0.508262060199562
ENSMUSG00000015112	Slc25a13	244.489990886506	0.147013561913534	0.143472709185896	1.02467962546836	0.30551437974139	0.542656928265612
ENSMUSG00000015120	Ube2i	1794.32588693198	0.199791192303222	0.0844573451787294	2.36558693480623	0.0180015163930078	0.0918711927652077
ENSMUSG00000015126	Tsr3	96.2968050445488	0.0735167312424174	0.216511487144843	0.339551181380209	0.734194547485098	0.866065032947719
ENSMUSG00000015127	Unkl	346.342749265916	0.143922398951411	0.126296308700178	1.13956140470485	0.254469072441951	0.489547986798755
ENSMUSG00000015133	Lrrk1	494.785799532937	-0.352496271076316	0.123162939275005	-2.86203198097799	0.00420934430398403	0.0318611984147355
ENSMUSG00000015134	Aldh1a3	3.95627332158781	-0.0455065775501966	0.971010894402082	-0.0468651565214602	0.962620698633005	NA
ENSMUSG00000015143	Actn1	1376.04066726887	0.0782169639292923	0.0977597024164705	0.800094128724704	0.423656262627368	0.650470757909681
ENSMUSG00000015149	Sirt2	889.510661446948	-0.0398878740212704	0.101215742174542	-0.394087650441623	0.693516328310901	0.841653888676971
ENSMUSG00000015165	Hnrnpl	4310.97082778175	0.00120053782672449	0.0792540524430085	0.0151479677028225	0.987914132649863	0.994412508189647
ENSMUSG00000015176	Nolc1	2534.23449556244	0.404976372891826	0.0951883628518413	4.25447355914886	2.09541417335548e-05	0.000478348341330671
ENSMUSG00000015189	Casd1	173.430329833287	-0.476542047029865	0.173075948628929	-2.75336955137286	0.00589852718804622	0.040960203673154
ENSMUSG00000015202	Cnksr3	961.513048736741	0.458314408387966	0.102859583704242	4.45572878950964	8.36086762079425e-06	0.000218926795533239
ENSMUSG00000015214	Mtmr1	1571.0014815022	0.297609070657878	0.102297208994266	2.90925894835077	0.00362286647537748	0.02861514080034
ENSMUSG00000015217	Hmgb3	93.2143322819988	0.00661496946838717	0.218653347942459	0.0302532274517377	0.975865098567297	0.990062018301621
ENSMUSG00000015222	Map2	278.488864859947	-0.271644074473866	0.146526994805679	-1.85388415857512	0.0637557347405322	0.213458529926073
ENSMUSG00000015224	Cyp2j9	237.078343065034	-0.247769905809247	0.165399203616197	-1.49801148005639	0.134130267815881	0.336783287159216
ENSMUSG00000015243	Abca1	1354.07489468712	0.0483425060285151	0.0993897246276741	0.486393399414396	0.626688269525731	0.799128025905597
ENSMUSG00000015247	Nipsnap3b	99.9641029662541	0.246705155694182	0.211566595426255	1.16608746856814	0.243579082721324	0.476941271885598
ENSMUSG00000015289	Lage3	88.3727878818612	-0.106021486937728	0.222490003931689	-0.476522473208638	0.633702200748441	0.803776430072077
ENSMUSG00000015290	Ubl4a	765.528412179751	0.198636649655121	0.103426797636703	1.92055303068411	0.0547880814520527	0.19339854554541
ENSMUSG00000015291	Gdi1	814.356339123678	-0.0554328672751149	0.102561533627649	-0.540483993505445	0.58886329671181	0.773660521159258
ENSMUSG00000015305	Sash1	961.579846438821	-0.0141886541460539	0.115171560548249	-0.123195813953652	0.901952040300449	0.95485130062677
ENSMUSG00000015312	Gadd45b	4925.76224511779	0.113549966141585	0.122633231550988	0.925931451903182	0.354481604907378	0.589702707683736
ENSMUSG00000015314	Slamf6	0	NA	NA	NA	NA	NA
ENSMUSG00000015316	Slamf1	0	NA	NA	NA	NA	NA
ENSMUSG00000015335	Zdhhc12	19.0064563666641	0.16500452859349	0.457038991429147	0.361029434441743	0.718077443420374	NA
ENSMUSG00000015337	Endog	18.847378897599	-0.74275826821803	0.464919297475935	-1.59760687984021	0.110130494354711	NA
ENSMUSG00000015341	Golga7	722.670930211121	0.00276337481557868	0.103005282658071	0.0268275057770755	0.97859731467226	0.991251216713013
ENSMUSG00000015354	Pcolce2	20.9185307019939	-0.0593444372953466	0.44325810516684	-0.133882351171017	0.893495606357808	NA
ENSMUSG00000015355	Cd48	0.154683442939784	-0.785450950834252	4.0804728567969	-0.192490179055086	0.847358260048669	NA
ENSMUSG00000015357	Clpx	1178.5073589376	0.0555040490949798	0.0960192832574937	0.578051066535617	0.563229642616727	0.755531013676696
ENSMUSG00000015363	Trabd	407.347613774629	0.00600008401153468	0.124501110254368	0.048193016104643	0.96156241606325	0.983874197319
ENSMUSG00000015377	Dennd6b	83.9521198094032	-0.00720586503856362	0.241618964833218	-0.029823259293978	0.9762080087812	0.990089056434933
ENSMUSG00000015396	Cd83	69.2742030991185	-0.089551537755791	0.255648396328736	-0.350291803280618	0.726119716105977	0.861834213692309
ENSMUSG00000015405	Ace2	297.318709939141	-0.171331988940589	0.169446028760221	-1.01113015273457	0.311954140408939	0.548966558437451
ENSMUSG00000015437	Gzmb	0	NA	NA	NA	NA	NA
ENSMUSG00000015452	Ager	3.01890571101322	0.496344270223792	1.07697910781603	0.460867129753622	0.644893935796019	NA
ENSMUSG00000015461	Atf6b	571.352218746823	-0.147352648326769	0.123385007382372	-1.19425083689562	0.232379862516918	0.464232050236855
ENSMUSG00000015467	Egfl8	4.92128496226453	-0.602854208323261	0.858764438569454	-0.702001831058011	0.482678021540306	NA
ENSMUSG00000015468	Notch4	2.21894198027743	0.823467754380036	1.30639140156963	0.630337702307777	0.528473660614831	NA
ENSMUSG00000015474	Ppt2	69.803183305579	-0.185542262205695	0.247744829953882	-0.748924860471289	0.453902495282081	0.675180634761002
ENSMUSG00000015476	Prrt1	0.345661870141144	0.176318714997583	3.30152563188866	0.0534052237228033	0.957409043225535	NA
ENSMUSG00000015478	Rnf5	172.373945572483	-0.292583074370789	0.166255008842891	-1.75984517042297	0.0784340619283174	0.243210190530817
ENSMUSG00000015488	Cacfd1	282.718630258026	-0.0454317212840217	0.138282359319127	-0.328543145399875	0.742501027690366	0.870794119533912
ENSMUSG00000015501	Hivep2	5793.0999481733	0.218727170694386	0.0764790707512808	2.85996114421569	0.00423692917037619	0.0320276000803651
ENSMUSG00000015522	Arnt	888.918001954972	0.0982184336527851	0.100737399018089	0.974994734926089	0.329562871641157	0.566032521844108
ENSMUSG00000015533	Itga2	2338.96265225971	0.706241310594525	0.129962317222937	5.43420066435904	5.50426118485452e-08	2.92801093819447e-06
ENSMUSG00000015536	Mocs2	272.17186716459	0.00138441466820908	0.146868214447728	0.00942623748382128	0.992479062022874	0.997187299688625
ENSMUSG00000015542	Nat9	82.8205874599376	-0.244316001442657	0.223172271255703	-1.09474174398095	0.273629794920549	0.509027970804541
ENSMUSG00000015568	Lpl	28.7637116662963	0.176386741701411	0.405065199106665	0.435452717464784	0.663233852188567	0.822444493926124
ENSMUSG00000015575	Atp6v0e	902.923137654626	0.101360371842728	0.100253023077227	1.01104553989008	0.311994634068675	0.548966558437451
ENSMUSG00000015597	Zfp318	644.546149305249	-0.0137863237046593	0.110554283915906	-0.124701849773148	0.900759592927078	0.954277778840581
ENSMUSG00000015599	Ttbk1	0.644309386734039	0.194456553592221	2.35986341009984	0.0824016139069651	0.934327352704157	NA
ENSMUSG00000015605	Srf	4135.91599164046	0.358831881971353	0.0884636985636821	4.05626135688914	4.98644603652073e-05	0.000964974337050551
ENSMUSG00000015619	Gata3	6336.90607132337	0.104618266248456	0.0929187069508585	1.12591177472783	0.260202864874892	0.495545694108758
ENSMUSG00000015647	Lama5	4314.43036632709	0.153568883075425	0.0928944556587885	1.6531544534746	0.0982994333623358	0.278445546500251
ENSMUSG00000015653	Steap2	70.9096232620347	-0.212704279823628	0.235737443523916	-0.902293147172649	0.36690116491264	0.599292862482985
ENSMUSG00000015656	Hspa8	22965.5074649327	0.111361609085416	0.0796854927851345	1.3975142173707	0.162258994325776	0.374706191637745
ENSMUSG00000015659	Serac1	64.1487521957069	-0.43941872063413	0.263149164336737	-1.66984653643753	0.0949497304071916	0.273166921313516
ENSMUSG00000015668	Pdzd11	204.261173193266	-0.232389336056425	0.170306924860731	-1.36453251238294	0.172400028773808	0.388552075201868
ENSMUSG00000015671	Psma2	899.404836704692	0.0260843929468996	0.0965296975660876	0.270221430343147	0.786989906727385	0.896401176901798
ENSMUSG00000015672	Mrpl32	288.781568516357	0.0246449249084225	0.136448076406707	0.180617606033258	0.856667735554284	0.930928191243721
ENSMUSG00000015697	Setdb1	548.761457506414	-0.151920868609433	0.110549121679732	-1.37423858553627	0.169367625454349	0.384528520431644
ENSMUSG00000015702	Anxa9	93.8151011385535	-0.0578734890755992	0.277350010922071	-0.208665897950371	0.834709063575576	0.920328502854898
ENSMUSG00000015709	Arnt2	4.82619741242433	-1.25183084802433	0.954344041505769	-1.3117186188423	0.189615092241112	NA
ENSMUSG00000015711	Prune1	180.522637403795	-0.231894466688797	0.169725107952486	-1.36629441269063	0.171846574008959	0.387775533413702
ENSMUSG00000015714	Cers2	323.088314966245	0.214160622491915	0.134273400813413	1.59495939772549	0.110721315589129	0.300906122286316
ENSMUSG00000015733	Capza2	2603.1797588166	0.233010577322837	0.123011096670458	1.89422404668957	0.0581952776011448	0.201446546587256
ENSMUSG00000015745	Plekho1	7.65484500894511	-0.248497061995705	0.721433282243937	-0.344449123864626	0.730508550916604	NA
ENSMUSG00000015747	Vps45	154.499467224374	-0.376660728099104	0.171754303612182	-2.19302061245346	0.0283058940287508	0.124183686160349
ENSMUSG00000015748	Prpf3	504.879436636981	0.471945289421285	0.11793833576667	4.00162751452577	6.29082774726767e-05	0.00116988938122765
ENSMUSG00000015749	Anp32e	1140.57256955044	0.0130184411106451	0.0945563059295884	0.137679248175572	0.890493920749341	0.949100196957732
ENSMUSG00000015750	Aph1a	613.573558039586	-0.0592094951519355	0.108596250160735	-0.545225963735382	0.585598116578211	0.771688634555248
ENSMUSG00000015755	Tab2	2989.76449158992	0.172083997684725	0.080425543570091	2.1396684442021	0.0323815709694738	0.136319693713971
ENSMUSG00000015757	Ppil4	726.395649280247	0.263789415829569	0.109373769309158	2.41181608255574	0.0158732863601739	0.0841644766348211
ENSMUSG00000015759	Cnih1	546.574248458294	-0.116160010841607	0.111857219329844	-1.0384668199115	0.299052774857884	0.536563008680852
ENSMUSG00000015766	Eps8	107.649420615415	0.0157155805661592	0.216169383535895	0.0727003070883515	0.942044604176449	0.974541910986091
ENSMUSG00000015776	Med22	1453.2053551663	0.346665753024086	0.0968408837170128	3.57974586474353	0.000343928523100629	0.00465504203396674
ENSMUSG00000015790	Surf1	229.774982490154	-0.00803719249698689	0.148356068440402	-0.0541750167787415	0.956795725168619	0.981292276001616
ENSMUSG00000015804	Med28	277.87783761875	-0.0625915160317355	0.139338397962535	-0.4492050787649	0.653283724121865	0.817283521415638
ENSMUSG00000015806	Qdpr	252.426827476752	-0.089463287601357	0.144313186159647	-0.619924554242661	0.535307459166102	0.737983535496951
ENSMUSG00000015812	Gnrh1	24.8510439941869	0.722018960983837	0.411014965894176	1.75667316496143	0.0789735340874029	NA
ENSMUSG00000015837	Sqstm1	9933.52604022899	0.518927891842132	0.0818340841568674	6.34121951982014	2.27953457945614e-10	2.37009427138544e-08
ENSMUSG00000015839	Nfe2l2	2926.21232280575	0.146159070495585	0.086682325055724	1.68614617110958	0.0917676488529959	0.267468552480049
ENSMUSG00000015846	Rxra	3254.76501069993	-0.418147442394115	0.0905053250481453	-4.62014187752684	3.83477722563049e-06	0.000111033790201357
ENSMUSG00000015850	Adamtsl4	453.372472248025	-0.326302622195906	0.118436708049871	-2.75508014000616	0.00586777611097777	0.040796203879181
ENSMUSG00000015852	Fcrls	0	NA	NA	NA	NA	NA
ENSMUSG00000015869	Prpsap1	493.955538479374	-0.308066953416555	0.118418479959705	-2.60151079055721	0.00928141452196089	0.0573323515567514
ENSMUSG00000015880	Ncapg	124.54447183195	0.00094962080982129	0.208419419058697	0.00455629717283612	0.996364613409712	0.998463099961588
ENSMUSG00000015882	Lcorl	261.672793351364	0.0987070591886134	0.15947843199361	0.618936729905697	0.5359580405159	0.73825751046373
ENSMUSG00000015889	Lta4h	545.985133878916	-0.323846181096713	0.111983685108394	-2.89190501976469	0.00382913687702038	0.0297310512304698
ENSMUSG00000015932	Dstn	9525.18585083689	0.139121249422388	0.0939554047265004	1.48071576965012	0.138682329941953	0.342697657944055
ENSMUSG00000015937	H2afy	1040.86003279577	-0.178015214730904	0.105986706103998	-1.67959946369339	0.0930352721125927	0.269869735067185
ENSMUSG00000015942	Gtf2ird2	48.6586908128839	-0.131527575823833	0.289769379386656	-0.453904329374733	0.64989768735973	0.814888886383266
ENSMUSG00000015943	Bola1	28.7557829582699	-0.572595839101996	0.385379316101872	-1.48579805707744	0.137332544234564	0.341212641209562
ENSMUSG00000015944	Castor2	87.3946566617551	-0.719209131758361	0.233021193582838	-3.08645372852185	0.00202559470166393	0.0183896037399818
ENSMUSG00000015950	Ncf1	3.28577232110244	-0.383783456791407	1.10448402923967	-0.34747759734978	0.728232545992405	NA
ENSMUSG00000015957	Wnt11	258.964253840395	-0.107334677476432	0.139913997884039	-0.767147527050093	0.442993807000104	0.667601079697893
ENSMUSG00000015961	Adss	2264.80872914974	0.437960986534259	0.117110191068235	3.73973419853	0.000184214945363141	0.00282800849680301
ENSMUSG00000015966	Il17rb	95.0243183863906	-0.00371052862429683	0.218765077499063	-0.0169612475021875	0.986467531334758	0.994291808925322
ENSMUSG00000015968	Cacna1d	13.4343256592653	0.0520932582545346	0.537909850036545	0.0968438452112291	0.922850404110705	NA
ENSMUSG00000015970	Chdh	1531.01362518671	-0.312195240061772	0.0904870600221336	-3.45016447639483	0.00056024510499082	0.00690465869157328
ENSMUSG00000015971	Actr8	180.046925733784	-0.418781164444299	0.160975134661922	-2.60152703287882	0.00928097502364597	0.0573323515567514
ENSMUSG00000015980	Lrrc27	2.73525662345712	0.528101431861856	1.18347757073335	0.446228509032591	0.655432191475962	NA
ENSMUSG00000015981	Stk32c	8.30519286653982	0.561702084308874	0.727000922571504	0.772629121737639	0.439741904591965	NA
ENSMUSG00000015994	Fnta	652.166994376545	-0.0226836974057805	0.103948673063809	-0.218220172871818	0.827257568134915	0.917508224084467
ENSMUSG00000016018	Mtrex	988.57310745108	0.26596849265577	0.111467409099013	2.38606508221177	0.017029737012566	0.0885861393292756
ENSMUSG00000016028	Celsr1	4293.63458645313	-0.0553616138982612	0.0877484947967417	-0.630912405124434	0.528097800241662	0.732014851698447
ENSMUSG00000016087	Fli1	0	NA	NA	NA	NA	NA
ENSMUSG00000016128	Stard13	171.610284759729	-0.699887428248354	0.166601116309728	-4.20097682267142	2.65765800958157e-05	0.000584273496312945
ENSMUSG00000016181	Diexf	1002.80274395184	0.468977510980736	0.11026180211401	4.25330896093842	2.10634640870224e-05	0.000479886132994571
ENSMUSG00000016194	Hsd11b1	0.169754367789304	1.13810240080824	4.0804728567969	0.278914341731862	0.780310562022079	NA
ENSMUSG00000016206	H2-M3	120.42997872461	-0.223620832757516	0.208640099358558	-1.07180179383069	0.28380906723572	0.520263552167805
ENSMUSG00000016239	Lonrf3	730.2040726468	0.073463573333477	0.118568200494669	0.619589173378574	0.535528296448834	0.738094041450366
ENSMUSG00000016252	Atp5e	415.583897942131	0.164288293670898	0.133280506563251	1.23265057964746	0.217706157462778	0.446219591917885
ENSMUSG00000016253	Nelfcd	142.802467955423	-0.0884606142731253	0.185921435831207	-0.475795670776963	0.634219954414841	0.803987321951068
ENSMUSG00000016256	Ctsz	95.64143606705	0.248302051243779	0.227152465004546	1.09310744762911	0.27434662640437	0.509781050558373
ENSMUSG00000016257	Prelid3b	553.324471226697	0.192658807939213	0.120365405264779	1.60061611985108	0.109461969698865	0.298501799581765
ENSMUSG00000016262	Sertad4	623.239173462926	-0.140384063966552	0.106169711291954	-1.32226095614513	0.186081269295531	0.408356283041741
ENSMUSG00000016283	H2-M2	178.971421789731	-0.737545148579918	0.194319059817896	-3.79553683139009	0.000147324320337461	0.00237900290675181
ENSMUSG00000016308	Ube2a	506.593780731392	0.0983411492749564	0.123696696350513	0.795018397227781	0.426602800599106	0.65367255723118
ENSMUSG00000016319	Slc25a5	3899.4852651143	-0.0227998614219448	0.0852179400217397	-0.267547671489458	0.789047514871056	0.897059860171878
ENSMUSG00000016344	Ppdpf	156.510920396251	-0.274703192846975	0.18310695161954	-1.50023355430958	0.133553914349074	0.335730399120693
ENSMUSG00000016356	Col20a1	107.238797359278	0.235765314765577	0.206469902645889	1.14188708254457	0.253500958649309	0.488208098091725
ENSMUSG00000016382	Pls3	4203.34829836868	0.456811387510869	0.121933004557629	3.74641295167106	0.000179381210040034	0.00277616089205394
ENSMUSG00000016386	Mpped2	0.154683442939784	-0.785450950834252	4.0804728567969	-0.192490179055086	0.847358260048669	NA
ENSMUSG00000016409	Nkap	228.244928348076	-0.0913503693830883	0.149091433373535	-0.612713737577518	0.540065637405992	0.741303087618658
ENSMUSG00000016427	Ndufa1	262.870994925671	0.0541736962716673	0.146185205122855	0.370582619671665	0.710948429251274	0.851265550632689
ENSMUSG00000016477	E2f3	225.420051754522	0.385859966683176	0.166720511795543	2.31441208119835	0.0206451288198718	0.100390449962957
ENSMUSG00000016481	Cr1l	649.264204671971	-0.215975538346554	0.117688335217956	-1.83514821538238	0.0664837315639278	0.218561206638874
ENSMUSG00000016487	Ppfibp1	981.857975465422	0.0642551563268512	0.10208100114692	0.629452646476027	0.529052760740969	0.73274967651166
ENSMUSG00000016493	Cd46	4.35770746188413	-1.96056379100488	1.04290025262031	-1.87991496413863	0.0601196681424902	NA
ENSMUSG00000016494	Cd34	1343.43789467201	-0.228331739775886	0.0998663031236743	-2.28637420865695	0.0222323758567419	0.104854302133425
ENSMUSG00000016495	Plgrkt	300.308377036764	-0.0942639516714978	0.132968468364822	-0.708919586957026	0.478374379437965	0.693079272565494
ENSMUSG00000016496	Cd274	311.577557890017	0.49084616944487	0.202215301114571	2.42734435396046	0.015209811605238	0.0816305093050713
ENSMUSG00000016498	Pdcd1lg2	0.314334440218849	0.176319110499938	3.41416704718011	0.0516433754012029	0.958812856860372	NA
ENSMUSG00000016503	Gtf3a	155.195368084149	-0.341804407024052	0.178967103573073	-1.90987282131709	0.0561495902416071	0.196266156354908
ENSMUSG00000016510	Mtif3	87.764085806052	-0.160002909648139	0.218249912592277	-0.733117863589015	0.463486545741999	0.681173942900442
ENSMUSG00000016520	Lnx2	546.165087716153	0.275321525244672	0.111591571158986	2.46722509939767	0.0136164729467848	0.0753418486175028
ENSMUSG00000016526	Dyrk3	31.0263620731598	-0.00816035562223523	0.352516455311878	-0.0231488643984452	0.981531527960872	0.991636111560575
ENSMUSG00000016528	Mapkapk2	3461.99202946498	0.367233041902219	0.0782208957597725	4.69482020546075	2.66841318636441e-06	8.2260489521428e-05
ENSMUSG00000016529	Il10	13.8548121010493	-0.307905814329019	0.541073957393262	-0.569064191912728	0.569312577860519	NA
ENSMUSG00000016534	Lamp2	5953.782274576	-0.131870442015585	0.121878296476808	-1.08198461766881	0.279259363069458	0.51530967012349
ENSMUSG00000016541	Atxn10	639.211539047081	-0.199770116735995	0.111899660576948	-1.78526115008743	0.0742189673074665	0.234228015754827
ENSMUSG00000016552	Foxred2	137.190673943223	0.20176563309383	0.187733891294752	1.07474272067928	0.282489931443537	0.519427226032112
ENSMUSG00000016554	Eif3d	1513.08255733627	0.311733199708269	0.0909652093004395	3.42694973282234	0.000610402053034937	0.00736097258615502
ENSMUSG00000016559	H3f3b	15790.3386948536	0.114935348443563	0.0936496060788463	1.22729131766764	0.219713117723084	0.448658789198262
ENSMUSG00000016619	Nup50	1392.59376639273	0.35104205946524	0.0878356922766484	3.99657645276584	6.42651331178374e-05	0.00118739955972327
ENSMUSG00000016624	Phf21b	14.5668683166552	-0.443993920174864	0.513379285873131	-0.864845801909869	0.387123428274221	NA
ENSMUSG00000016637	Ift27	83.0955217500828	-0.383339123662189	0.229575904600821	-1.66977072061951	0.0949647354325907	0.273166921313516
ENSMUSG00000016664	Pacsin2	424.649902458884	0.350561327998382	0.127897659979046	2.74095185209656	0.00612614838821491	0.0421062254302969
ENSMUSG00000016756	Cmah	0.649204445260586	0.267822224410877	2.47894089182939	0.108038971519499	0.913964778318858	NA
ENSMUSG00000016757	Ttll12	271.116712899068	-0.198827549976147	0.15615069574348	-1.27330556568749	0.202909632499129	0.428960714767567
ENSMUSG00000016758	Bik	1.69403837061318	0.166337518169969	1.56638678906364	0.106191854611723	0.915430133483394	NA
ENSMUSG00000016763	Scube1	0.32997494651519	0.176318904060853	3.35584372395759	0.0525408566561371	0.958097741370544	NA
ENSMUSG00000016831	Tox4	2038.60295488984	0.383984124202184	0.0861177372308919	4.45882737458228	8.24092561007534e-06	0.00021767082263841
ENSMUSG00000016833	Mrps18c	63.9908308209857	-0.134398117519436	0.25264162330516	-0.531971397908173	0.594745805449617	0.776939780345776
ENSMUSG00000016921	Srsf6	3598.19123132684	0.153385227543527	0.093106944440563	1.64740909998871	0.0994739861690585	0.280424939565078
ENSMUSG00000016933	Plcg1	1235.10799712241	-0.0293418071181736	0.101368847844	-0.289455860870872	0.772232552718892	0.887941879222672
ENSMUSG00000016940	Kctd2	222.088281381373	-0.0357096403865051	0.173343117571991	-0.206005527572646	0.836786593536126	0.921511595964853
ENSMUSG00000016946	Kctd5	307.010676205581	0.0283816047003112	0.132032577457003	0.214959105146256	0.829799202574164	0.918367861412881
ENSMUSG00000016984	Etaa1	125.323729876275	-0.198787481375582	0.224094434916535	-0.887070138308526	0.375041140036584	0.606182238354778
ENSMUSG00000016995	Matn4	17.7960156254165	-0.925159372392375	0.510191305540678	-1.81335777843555	0.0697766571465116	NA
ENSMUSG00000017009	Sdc4	29700.4200291937	0.0614952086277578	0.0813805478952312	0.755649970640727	0.449859087046459	0.672024296450479
ENSMUSG00000017057	Il13ra1	6517.45828180543	0.232910660103538	0.127880515107703	1.82131468509786	0.0685590354265185	0.222893021237377
ENSMUSG00000017119	Nbr1	1436.31106051936	-0.140008374010456	0.0987839828868821	-1.41731857654272	0.156389806335887	0.366973782327358
ENSMUSG00000017132	Cyth1	1069.47426532544	0.448520527109622	0.108709115465219	4.12587780877608	3.6932333175407e-05	0.000751592694888131
ENSMUSG00000017144	Rnd3	13134.6094040789	0.180638488563852	0.0979724478097049	1.84376824915829	0.0652169218092433	0.216324227010532
ENSMUSG00000017146	Brca1	39.345331324975	-0.0731112702800529	0.336633313176936	-0.217183705290704	0.828065182918377	0.917869887287989
ENSMUSG00000017167	Cntnap1	91.3681297013994	-0.223968780917466	0.249599181238166	-0.897313764438017	0.369551513717063	0.601241854372726
ENSMUSG00000017176	Nt5c3b	308.414653525606	-0.0661491209974691	0.14724059146485	-0.449258729127427	0.653245025955358	0.817283521415638
ENSMUSG00000017188	Coa3	117.489162075602	-0.443618513537643	0.214352431964337	-2.06957536927526	0.0384921265943459	0.153284976274211
ENSMUSG00000017204	Gsdma	145.6041577115	-0.275144568060645	0.214741559918333	-1.28128233847832	0.200094514105029	0.425667151611545
ENSMUSG00000017210	Med24	438.23274625456	-0.146394785263303	0.115345132554587	-1.26918910248789	0.204373626822578	0.430790675474748
ENSMUSG00000017221	Psmd3	1155.6769276073	-0.0375885994785209	0.109182207983909	-0.344274036700747	0.730640207925906	0.864342737976886
ENSMUSG00000017264	Exosc10	633.635842918368	0.154643857240135	0.108303076032693	1.42788056355346	0.153326238910644	0.36256910273239
ENSMUSG00000017286	Glod4	619.216951583378	-0.252418426515687	0.109758703107521	-2.29975773555209	0.0214619491361624	0.102989827913367
ENSMUSG00000017288	Vps53	502.465592205463	-0.24554427144446	0.11678047227684	-2.10261413280101	0.0354995135086832	0.144783489709204
ENSMUSG00000017291	Taok1	3713.2747608822	0.173353787254023	0.109044132650087	1.58975804604087	0.111889353988394	0.302882495045031
ENSMUSG00000017299	Dnttip1	271.651150935858	0.437813378935626	0.142499423788745	3.07238701248843	0.00212354208165675	0.0190785159370843
ENSMUSG00000017307	Acot8	100.331488001395	0.0709529884601406	0.205393234852967	0.345449491123372	0.729756475904921	0.864054691601966
ENSMUSG00000017311	Pyy	86.2328744532785	-0.835416080307808	0.227714945295137	-3.66869236107906	0.000243794226367992	0.00352946147717813
ENSMUSG00000017314	Mpp2	177.175885583625	-0.0744143016372011	0.182618323563382	-0.407485405545154	0.683651511078691	0.835732744143858
ENSMUSG00000017376	Nlk	98.3313008151222	-0.224428902410061	0.211135962347326	-1.06295914686891	0.287800478340982	0.524135998532772
ENSMUSG00000017386	Traf4	411.569512135197	0.0435337110688503	0.122896657537667	0.354230228397445	0.723166351406526	0.859845468451652
ENSMUSG00000017390	Aldoc	126.372240378964	-0.301337142923082	0.185654768401812	-1.62310478484937	0.104567006943005	0.289082150932354
ENSMUSG00000017400	Stac2	5.99474870083581	0.58151323857525	0.862456121104192	0.674252549603041	0.500150765641705	NA
ENSMUSG00000017404	Rpl19	7913.36874348306	0.13338697499966	0.0760288981889806	1.75442467505064	0.0793577663421335	0.24497024929959
ENSMUSG00000017405	Nek8	73.3266301199601	0.11968499162503	0.254604492798183	0.470082009589283	0.638296426889952	0.807046659495964
ENSMUSG00000017417	Plxdc1	299.173598920464	-0.108598178587256	0.133527367515325	-0.81330277536395	0.416044486215724	0.644340111264484
ENSMUSG00000017418	Arl5b	8475.42603982525	0.2659143438865	0.125252285722559	2.12302987009367	0.0337513489071803	0.139657806603264
ENSMUSG00000017421	Zfp207	2467.34135463842	0.250038280384328	0.100460306727352	2.48892610952233	0.0128129592309423	0.0722158429646578
ENSMUSG00000017428	Psmd11	1855.37142134308	0.390928250844613	0.0906044721399171	4.31466837796834	1.59842665572873e-05	0.00038043648185484
ENSMUSG00000017446	C1qtnf1	97.0902236945238	0.212744580368013	0.228185713746162	0.932330849619595	0.351165569398576	0.586422487878937
ENSMUSG00000017466	Timp2	931.523441339299	-0.0240187584453818	0.113339209275151	-0.211919234296687	0.832170044585506	0.919212748688858
ENSMUSG00000017478	Zc3h18	1321.21044589822	0.416362036333543	0.094720943601067	4.39567027633425	1.10431456451509e-05	0.00028004535863324
ENSMUSG00000017485	Top2b	3505.90692393647	-0.148373309247591	0.105902292840835	-1.40103963065831	0.161202222448663	0.373212513794606
ENSMUSG00000017493	Igfbp4	411.287333383299	-0.29492761725598	0.13803116533859	-2.13667410930368	0.0326245072508979	0.136876922020734
ENSMUSG00000017499	Cdc6	21.1419476833037	0.104332751789961	0.427245344814528	0.244198685968721	0.807076944710726	NA
ENSMUSG00000017548	Suz12	1178.84204768966	0.0507735995854275	0.133925954324563	0.379116951911951	0.704601018503971	0.848086913137226
ENSMUSG00000017550	Atad5	127.530293138654	0.248228781814463	0.189176923285723	1.31215149027216	0.189469025650988	0.412282581120691
ENSMUSG00000017561	Crlf3	174.206597009594	0.0496139795320708	0.165210514598078	0.30030763872851	0.763942507128772	0.88304921900657
ENSMUSG00000017607	Tns4	13809.2739177419	0.0116690899310892	0.0814375611235774	0.143288794139868	0.886062105491015	0.946296787795382
ENSMUSG00000017615	Tnfaip1	1231.47455965855	0.110817560616877	0.0932843035287827	1.18795506237214	0.234851114550479	0.46695311834692
ENSMUSG00000017631	Abr	1623.2540849482	0.0415806161902708	0.0932613947029943	0.445850250499586	0.655705420672306	0.818458020242223
ENSMUSG00000017639	Rab11fip4	897.784184244093	0.0011953841125976	0.14048476828861	0.0085089944423143	0.993210886631966	0.997383055631276
ENSMUSG00000017652	Cd40	0.32997494651519	0.176318904060853	3.35584372395759	0.0525408566561371	0.958097741370544	NA
ENSMUSG00000017664	Slc35c2	150.928256822779	-0.190355659266345	0.176801297673765	-1.07666437843454	0.281630231766972	0.518346469378638
ENSMUSG00000017670	Elmo2	558.00235184168	-0.0741226390822331	0.108854296465189	-0.680934437033793	0.495912976657559	0.706145009217194
ENSMUSG00000017677	Wsb1	6439.91907196037	0.139101006217342	0.101295166368188	1.37322452003028	0.169682559198112	0.384898736522969
ENSMUSG00000017679	Ttpal	883.332792069755	0.114007131297173	0.107070903337027	1.06478163295506	0.286974758622802	0.523132023329452
ENSMUSG00000017686	Rhot1	816.690707120151	-0.0334966317486284	0.111363484127847	-0.300786492187814	0.763577309378106	0.882927276044626
ENSMUSG00000017692	Rhbdl3	389.366940822783	-0.118836506970628	0.129824466247304	-0.915362954346796	0.360001119659878	0.594005050499334
ENSMUSG00000017697	Ada	96.1380460557632	0.362111826541971	0.210245419797279	1.72232920408503	0.0850099002836763	0.255790115639149
ENSMUSG00000017707	Serinc3	2711.82803338833	0.0934299032942461	0.101761124333085	0.918129628643167	0.35855100489886	0.593420603643398
ENSMUSG00000017713	Tha1	6.19281305615452	0.588973910643414	0.795157729473747	0.740700729946007	0.458874916670965	NA
ENSMUSG00000017715	Pgs1	1093.36041984314	0.135847971349455	0.0960603331663567	1.41419425554348	0.157304874171115	0.368214458840573
ENSMUSG00000017716	Birc5	72.0890000282642	-0.120987131299449	0.255926818871006	-0.472741121204768	0.636397885173008	0.805890655338551
ENSMUSG00000017718	Afmid	28.751302818618	0.0119538991605943	0.378894127643736	0.0315494442601503	0.974831360932775	0.98988240242196
ENSMUSG00000017721	Pigt	657.042992505167	-0.0896805860654528	0.111873994000635	-0.80162138543962	0.42277200323735	0.649810966405802
ENSMUSG00000017724	Etv4	83.2032419832442	-0.248788322809689	0.238338653597454	-1.04384378720996	0.296557669186546	0.533794470016765
ENSMUSG00000017734	Dbndd2	30.785991762537	-0.55246974691514	0.354427598360026	-1.55876616118913	0.119051736017743	0.313948513911674
ENSMUSG00000017737	Mmp9	1.44396463251391	-0.835396897494406	1.61791239734833	-0.516342478655566	0.605615232758951	NA
ENSMUSG00000017740	Slc12a5	0.999787452411398	1.24732480708779	2.11229105200913	0.590508020143048	0.554850110444226	NA
ENSMUSG00000017747	Ghdc	98.1475163142033	-0.114489379568657	0.20551888619596	-0.557074737450126	0.577476366983077	0.766585783953784
ENSMUSG00000017754	Pltp	83.9785091512752	0.198365978659459	0.220100026282791	0.901253770885934	0.367453407291012	0.599766607562052
ENSMUSG00000017756	Slc12a7	400.725673087323	0.397914850259637	0.124328669092667	3.20050759944236	0.00137185751687634	0.0138237307669733
ENSMUSG00000017760	Ctsa	837.742786144936	-0.0678888909400419	0.115119266383843	-0.589726577249713	0.555373974121031	0.750516732523025
ENSMUSG00000017764	Zswim1	73.6251094162065	-0.221962082964158	0.24136045109919	-0.919629052536612	0.357766639286634	0.592799045420028
ENSMUSG00000017765	Slc12a4	1502.29270378318	0.084122996408511	0.101546095679406	0.828421770878298	0.407431681302937	0.635628991823992
ENSMUSG00000017774	Myo1c	4816.67508434357	0.209752339766756	0.0785839299650083	2.66915054846651	0.00760433570716667	0.0495560042637409
ENSMUSG00000017776	Crk	2867.84561511197	0.0836287739145278	0.1061731992273	0.787663690301842	0.430893449530216	0.657240455448979
ENSMUSG00000017778	Cox7c	401.41499344899	0.042523670340983	0.121580734741974	0.349756648791681	0.726521335808426	0.862042174254691
ENSMUSG00000017781	Pitpna	1940.78648141125	0.150803326666761	0.0873441385977261	1.72654203347639	0.084249944106034	0.254575062282883
ENSMUSG00000017801	Mlx	300.886731278672	-0.24376219648737	0.133438205947747	-1.82677962998711	0.0677329098075492	0.221290745783591
ENSMUSG00000017802	Retreg3	1088.02910392191	0.205667740860894	0.0978701807850064	2.1014341570768	0.0356028721853974	0.14490749081295
ENSMUSG00000017830	Dhx58	8.78259538679112	-0.350088486146278	0.650730968472542	-0.53799266226416	0.590582114426811	NA
ENSMUSG00000017831	Rab5a	2583.59527125839	0.112713533850889	0.102589633086383	1.09868346790929	0.271906156044777	0.506893350722757
ENSMUSG00000017837	Nkiras2	332.208829151951	-0.210614609447559	0.134844408876255	-1.56190835943993	0.118309578900966	0.312989313712723
ENSMUSG00000017843	Ppp2r5c	1767.36062234553	-0.245739895883059	0.096094194451489	-2.55728139754703	0.0105493840423229	0.0632354849539033
ENSMUSG00000017858	Ift52	290.003181446644	-0.263302766907833	0.135130099726247	-1.94851308066258	0.0513536011994141	0.18455263294692
ENSMUSG00000017861	Mybl2	23.1525358163591	-0.374353373849286	0.425917306074784	-0.878934404660127	0.379436842957446	NA
ENSMUSG00000017897	Eya2	20.7649440663936	-0.216338266722036	0.455903661486234	-0.474526276048715	0.635124664997116	NA
ENSMUSG00000017929	B4galt5	3.8788299433665	-0.240729317874711	1.04444145470059	-0.230486176885541	0.817714003617191	NA
ENSMUSG00000017999	Ddx27	897.721093647545	0.396226050636869	0.10388040925342	3.81425192184469	0.000136596073367037	0.00222349852769247
ENSMUSG00000018001	Cyth3	1102.91157253693	0.260436841712084	0.096502958598769	2.69874463429566	0.00696015615923848	0.046482198314431
ENSMUSG00000018008	Cyth4	0	NA	NA	NA	NA	NA
ENSMUSG00000018012	Rac3	222.512273367014	-0.0116822551720667	0.158068698108488	-0.0739061895989602	0.94108503073317	0.974485241873722
ENSMUSG00000018040	Rrp7a	636.366481699628	0.125672685577748	0.110948651476259	1.13271034758489	0.257335910831126	0.492815866124977
ENSMUSG00000018042	Cyb5r3	2185.2127178012	0.0339368863362321	0.0833889548788315	0.406970999763028	0.684029287917223	0.835951646490991
ENSMUSG00000018068	Ints2	271.882229872389	-0.254859985130058	0.149050535512945	-1.70988976492421	0.0872862594485551	0.259462829905204
ENSMUSG00000018076	Med13l	5448.26096622676	0.321804282211515	0.0862865606139143	3.72948324654421	0.000191872862532614	0.00289887705255681
ENSMUSG00000018102	Hist1h2bc	68.0573953451818	-0.588096262552991	0.305786007999394	-1.92322816338332	0.0544514017692031	0.192704760092086
ENSMUSG00000018143	Mafk	6392.46693617075	0.121545912598619	0.0814680060051562	1.49194657582421	0.135713151254745	0.339193905354135
ENSMUSG00000018160	Med1	1601.21725270877	0.278573271102252	0.0865620058227911	3.21819334538694	0.00129000828667338	0.0131848300041854
ENSMUSG00000018166	Erbb3	6543.89577708573	0.258715315986466	0.0855863732623083	3.02285639787008	0.00250401035756584	0.0215456762039524
ENSMUSG00000018167	Stard3	184.507427030678	-0.0683735007005114	0.187110783159439	-0.365417211910495	0.714799995038539	0.854249482053894
ENSMUSG00000018168	Ikzf3	0.175291503575406	1.13810240080824	4.0804728567969	0.278914341731862	0.780310562022079	NA
ENSMUSG00000018169	Mfng	0.469017883158633	-0.675583594851047	2.76949749182344	-0.243937247405212	0.807279421118638	NA
ENSMUSG00000018171	Vmp1	1027.14012861348	0.596370644513284	0.140151242543837	4.25519341597525	2.08868382072427e-05	0.00047776553715247
ENSMUSG00000018189	Uchl5	250.9984952233	-0.187419972037057	0.150184802554477	-1.24792901045413	0.212057055557093	0.439100036422397
ENSMUSG00000018196	Glrx2	281.364482796164	-0.141702391851674	0.139342616347136	-1.01693505954172	0.309184323597361	0.545929742447535
ENSMUSG00000018199	Trove2	401.800690541667	-0.225627667025913	0.127519732236705	-1.76935493094588	0.0768346618023838	0.239901181281426
ENSMUSG00000018209	Stk4	485.461341618974	-0.146698610277773	0.131583108223704	-1.11487418300205	0.264904341363568	0.500202585529977
ENSMUSG00000018217	Pmp22	5177.26439470167	0.716454568769856	0.108638073041399	6.59487552302987	4.25612806297464e-11	5.3491578743122e-09
ENSMUSG00000018239	Zcchc10	218.232093580575	0.475258957024189	0.150791733277777	3.15175737219429	0.00162291065996976	0.0156278105450808
ENSMUSG00000018286	Psmb6	773.3832888455	0.137083134424949	0.102714621220055	1.33460195633943	0.18200665740163	0.402088109079088
ENSMUSG00000018287	Spag7	294.098836053808	-0.0823065322964231	0.134827901640605	-0.610456228235443	0.541559630648053	0.742221719811624
ENSMUSG00000018293	Pfn1	4196.56271332774	0.278077042550743	0.0867565361529063	3.20525755040104	0.00134941676627885	0.0136577695185232
ENSMUSG00000018322	Tomm34	304.080774344652	-0.13277388592262	0.133413600693808	-0.995205025815498	0.319636557933567	0.556417434101552
ENSMUSG00000018326	Ywhab	3106.25098750164	0.014220250684558	0.0834728429854931	0.170357809509727	0.864728750208367	0.935890814347092
ENSMUSG00000018334	Ksr1	379.057829373943	0.273370469713649	0.134819748809128	2.0276737802017	0.0425935533802448	0.163360989272253
ENSMUSG00000018340	Anxa6	240.611049087594	0.225749307136672	0.156875614469468	1.43903377143812	0.150140954607863	0.357965832364004
ENSMUSG00000018341	Il12rb2	1347.92009741334	-0.0948228911277014	0.26328207413868	-0.360157034761716	0.718729702958219	0.857422719592485
ENSMUSG00000018347	Zkscan6	488.763034102896	0.593500465220856	0.114821683727068	5.16888836634385	2.35490502478467e-07	1.05619799092009e-05
ENSMUSG00000018362	Kpna2	1069.23874199794	0.221443168776907	0.0943756771666149	2.34640084633207	0.018955709026651	0.0948365897365736
ENSMUSG00000018363	Smurf2	1764.04348168072	0.113431787687119	0.102594290679282	1.10563450398732	0.268884749129214	0.503559010281779
ENSMUSG00000018372	Cep95	179.24909750195	-0.360803521711599	0.159180089305627	-2.26663726151612	0.0234123938878341	0.108627808882417
ENSMUSG00000018377	Vezf1	1645.26607025869	0.204898648522326	0.0874069368042575	2.34419207460826	0.0190683486645093	0.0951919265281505
ENSMUSG00000018378	Cuedc1	394.491787311941	-0.052505784122691	0.133871056428175	-0.392211621567815	0.694901857907619	0.842173630273333
ENSMUSG00000018379	Srsf1	1804.16798189632	-0.150798975296474	0.110073676773603	-1.3699821766346	0.170692465442753	0.386270227002129
ENSMUSG00000018381	Abi3	10.3689462893906	-0.725025254137568	0.610972919552921	-1.18667330569758	0.235356508391041	NA
ENSMUSG00000018395	Kif3a	187.403944858804	-0.203146053667038	0.163015503913522	-1.24617627642831	0.212699686577583	0.439740837922599
ENSMUSG00000018398	Sept8	1398.5068935993	-0.0870746951901862	0.112631044255481	-0.7730967582319	0.439465119502672	0.663958067602649
ENSMUSG00000018401	Mtmr4	617.171665141482	0.00813358529267106	0.113270792081258	0.0718065543925589	0.942755856637346	0.974668182156449
ENSMUSG00000018405	Mrm1	63.1067064975648	-0.178143756908276	0.261128595722361	-0.682207003853699	0.495108066596714	0.705411946813332
ENSMUSG00000018412	Kansl1	1562.92140228547	0.145520648927763	0.0874787294377266	1.66349751377396	0.0962128881153625	0.275509965291788
ENSMUSG00000018415	Gid4	1043.91519698099	-0.247083522635323	0.101421105851189	-2.43621404599806	0.0148418991302548	0.080069245449398
ENSMUSG00000018417	Myo1b	109.942811752694	0.0918747043447334	0.208602418045395	0.440429718915051	0.659625904334706	0.820431934607275
ENSMUSG00000018425	Dhx40	421.224648358517	0.173931601987193	0.129590476495412	1.34216345746171	0.179543002132228	0.39857013109206
ENSMUSG00000018427	Ypel2	731.054268410932	0.0541380122329841	0.105229292365022	0.514476634939144	0.606918791973715	0.785374304041122
ENSMUSG00000018428	Akap1	568.008288709619	-0.128484394786063	0.111193668545593	-1.15550099629441	0.247885324860199	0.482071834794439
ENSMUSG00000018433	Nol11	556.369554208101	0.40397803365692	0.116076403578684	3.48027696587858	0.000500895678377719	0.00628151740526971
ENSMUSG00000018442	Derl2	261.57858760227	-0.215612357215592	0.146669099500811	-1.47005986911646	0.141545539977471	0.346376119901991
ENSMUSG00000018446	C1qbp	603.907527881603	0.14049005025577	0.111084784931779	1.26471010716769	0.205975265478352	0.432501583141833
ENSMUSG00000018449	Rpain	121.876913745714	0.0636719636724308	0.194531930545815	0.327308547721606	0.743434528041994	0.871531436779037
ENSMUSG00000018451	6330403K07Rik	1.14465469981497	-0.251874608078005	1.77358962543168	-0.14201402876198	0.887068924649076	NA
ENSMUSG00000018459	Slc13a3	0	NA	NA	NA	NA	NA
ENSMUSG00000018470	Kcnab3	6.67018203475938	-0.128701388713271	0.77687346336851	-0.165665832058704	0.868419936501184	NA
ENSMUSG00000018474	Chd3	2060.67101198272	-0.120822548488022	0.0827553854570146	-1.45999620231097	0.144291117665248	0.35037314495487
ENSMUSG00000018476	Kdm6b	16215.6697064327	0.543094473911267	0.086001969602764	6.31490739595587	2.70323296629445e-10	2.78530409328915e-08
ENSMUSG00000018481	Appbp2	1701.6979715012	0.308881241964755	0.0871323959200074	3.54496440392074	0.000392666110422188	0.00517387362315503
ENSMUSG00000018500	Adora2b	395.662341000128	-0.525228814234027	0.140954243568292	-3.72623626602312	0.000194360232475894	0.00292029636125934
ENSMUSG00000018501	Ncor1	3477.94557798998	0.0785047575576588	0.0849498703303616	0.924130398932472	0.355418427827082	0.590831476607316
ENSMUSG00000018507	Trpv2	1.86433624136619	-0.620184826560916	1.55043210282367	-0.400007730381374	0.689150823050888	NA
ENSMUSG00000018509	Cenpv	56.903960700277	-0.251911472887749	0.279280136509589	-0.902002827827678	0.367055365559751	0.599413819594548
ENSMUSG00000018537	Pcgf2	445.246533090751	0.0839012934736833	0.127262552060225	0.659277156676681	0.509717808486768	0.716374648176242
ENSMUSG00000018541	Cwc25	662.979329357276	0.429130302674144	0.106736217272214	4.02047508934773	5.80808910028582e-05	0.00109435115387099
ENSMUSG00000018547	Pip4k2b	339.397307067571	-0.337102348698544	0.127725351804308	-2.63927516296864	0.00830835142329054	0.0532396548545102
ENSMUSG00000018548	Trim37	300.048278989498	-0.251158292642464	0.147620388392335	-1.70137943259541	0.0888717608674287	0.262534861198064
ENSMUSG00000018554	Ybx2	46.8697998076657	0.614498689312986	0.298150854295945	2.06103279752147	0.0392999112288987	0.155258405777172
ENSMUSG00000018559	Ctdnep1	825.080904139761	-0.0367907795663628	0.0973334115961278	-0.377987157370188	0.705440134411449	0.848366071543955
ENSMUSG00000018565	Elp5	518.242570961041	0.339872683668246	0.122305694621138	2.77887865091694	0.00545468981580724	0.0387486257288121
ENSMUSG00000018566	Slc2a4	39.951892805282	0.422173007712321	0.320374581111114	1.31774813797072	0.187587974233181	0.410204761598609
ENSMUSG00000018567	Gabarap	2066.59816181119	0.0115190948936746	0.0865439824128766	0.133101049576392	0.894113465091662	0.950733325657699
ENSMUSG00000018569	Cldn7	20.8913506118573	-0.0319076972648283	0.431402206432535	-0.0739627586253853	0.941040018374323	NA
ENSMUSG00000018570	2810408A11Rik	23.6706557843753	0.496765225342202	0.428945756229727	1.15810733205192	0.246820238253672	NA
ENSMUSG00000018572	Phf23	2424.6135399968	-0.0730415852650363	0.0956094741307622	-0.763957609108273	0.444892504828072	0.668615265416543
ENSMUSG00000018574	Acadvl	1404.66181314735	0.121185972500972	0.093646247992763	1.29408251903842	0.195636919034979	0.420366737192659
ENSMUSG00000018583	G3bp1	4908.76963062495	0.169503926957801	0.0807388010587802	2.09941099861511	0.0357806859774399	0.14524803596843
ENSMUSG00000018585	Atox1	559.358959554866	-0.00774213964738215	0.120326407334117	-0.0643428140082679	0.948697263412768	0.977057187588327
ENSMUSG00000018593	Sparc	1294.49389009179	0.00270840636331922	0.0946145558114902	0.0286256838611116	0.97716312771624	0.990570384033913
ENSMUSG00000018599	Mief2	54.1209579557136	0.122703864219544	0.312816067325461	0.39225563209923	0.69486934250207	0.842173630273333
ENSMUSG00000018604	Tbx3	110.297830010871	-0.368834287566645	0.234438631084617	-1.57326583021004	0.115657277874679	0.308194847868756
ENSMUSG00000018648	Dusp14	476.423779885003	0.177654447760955	0.120342139450777	1.47624471836501	0.139878208711297	0.344410564699915
ENSMUSG00000018651	Tada2a	140.519697000194	-0.216399865229438	0.189211451181895	-1.14369328007218	0.252750861229874	0.48714384898653
ENSMUSG00000018654	Ikzf1	1.36224219454248	-2.66051360155811	1.94071781772651	-1.37089152130051	0.170408774818877	NA
ENSMUSG00000018659	Pnpo	150.305751644916	0.0624996956551919	0.187371983541093	0.33355944935858	0.738712022005613	0.868309290408859
ENSMUSG00000018661	Cog1	288.764504598839	-0.289229951303099	0.136656957291878	-2.11646707957464	0.0343051022143442	0.141132177706998
ENSMUSG00000018666	Cbx1	730.182051232201	-0.161943959514091	0.103760088895703	-1.56075386246896	0.118581837218737	0.313287242381773
ENSMUSG00000018669	Cdk5rap3	189.473812592833	-0.0334181406068149	0.180517439940522	-0.185124166495081	0.853131647083692	0.92969663375991
ENSMUSG00000018672	Copz2	63.1357046982321	-0.251711376634396	0.261031573045062	-0.964294754454636	0.334898170026914	0.57193226378943
ENSMUSG00000018677	Slc25a39	539.790314738634	-0.0774276480496561	0.126836332472934	-0.610453223773075	0.541561620339949	0.742221719811624
ENSMUSG00000018678	Sp2	428.802605701065	0.308678783087454	0.126169061387115	2.44654893754308	0.0144231215657523	0.0783644852007167
ENSMUSG00000018697	Aatf	334.352604586738	0.0212267714994686	0.127300658582507	0.166745182121042	0.867570552986334	0.937172955635263
ENSMUSG00000018707	Dync1h1	8672.14928148661	0.126550927015589	0.0760423948139792	1.6642154330511	0.0960693850152371	0.275211277165148
ENSMUSG00000018733	Pex12	66.0250308152482	0.258461755866717	0.252148843443663	1.02503645202903	0.305345988264687	0.542656928265612
ENSMUSG00000018736	Ndel1	5792.53077292517	0.235379516292613	0.0816835789931194	2.8816014086802	0.00395659893422033	0.0304110362974986
ENSMUSG00000018740	Slc25a35	29.3945083666138	-0.425279414892342	0.38038785831033	-1.11801521946946	0.263560493291864	0.498940117949703
ENSMUSG00000018750	Zbtb4	1109.78945574985	-0.169841917746448	0.100565170336473	-1.6888741616823	0.0912435478064484	0.266484284030222
ENSMUSG00000018761	Mpdu1	284.979920084211	0.145992861404911	0.141975833044982	1.02829374742007	0.303811671351741	0.541185238714513
ENSMUSG00000018765	Fxr2	1451.52449434107	0.0749419482702098	0.0903186573919662	0.829750468333201	0.406679880716169	0.634910613061935
ENSMUSG00000018770	Atp5g3	1258.72786168513	0.0111366158420312	0.0912120936664695	0.12209582517373	0.902823128172215	0.955161856152892
ENSMUSG00000018774	Cd68	50.8803190018095	0.683561061792942	0.279284568912263	2.447543251155	0.0143833860965048	0.0781876044522807
ENSMUSG00000018796	Acsl1	2293.08276691359	-0.11381771810049	0.112853201987542	-1.0085466437457	0.313192107269844	0.550396147947942
ENSMUSG00000018800	Abca5	294.270607854783	-0.0162968783778299	0.140618695975791	-0.115894108281559	0.907736465142185	0.957994089861693
ENSMUSG00000018809	Smyd4	66.479259170631	-0.128115430670679	0.264133496056237	-0.485040453344855	0.62764765014719	0.799666187071619
ENSMUSG00000018819	Lsp1	3.89651531173913	-4.2970944414155	1.45217807365897	-2.9590685325446	0.00308570470288407	NA
ENSMUSG00000018820	Zfyve27	510.562260145521	0.148009694807705	0.115808742882311	1.27805285787549	0.201230789440526	0.426910877171451
ENSMUSG00000018821	Avpi1	1768.45964891281	0.207525839913744	0.0902660892224474	2.29904543003217	0.0215023597245288	0.102989827913367
ENSMUSG00000018841	Rad51d	83.9515597321696	-0.47214806670645	0.229153425746355	-2.06040151993652	0.0393601717255626	0.155442777633032
ENSMUSG00000018846	Pank3	1987.29238190279	0.126293155772114	0.125299026696434	1.007934052657	0.313486122625278	0.550588888290978
ENSMUSG00000018848	Rars	718.549845060507	0.281003078735909	0.10663326840785	2.63522897620592	0.00840805421192781	0.0537523286874334
ENSMUSG00000018849	Wwc1	1241.34935122017	0.327647208703678	0.0985162886244489	3.32581762141581	0.000881595923710741	0.0097887814526552
ENSMUSG00000018858	Mrpl58	78.0014237050496	-0.313774219538258	0.236355123633706	-1.32755412581846	0.184325447895471	0.405830128846775
ENSMUSG00000018861	Fdxr	65.3606523139679	-0.361900099674048	0.259371248144089	-1.39529767568146	0.162926092698691	0.375606878088074
ENSMUSG00000018862	Otop3	26.7352877457754	0.114671465426219	0.392232001007543	0.292356220633854	0.770014277534943	NA
ENSMUSG00000018865	Sult4a1	12.2585063345678	0.603908674789192	0.551962436734096	1.09411190798138	0.27390590043165	NA
ENSMUSG00000018882	Mrpl45	233.078770676987	0.0237628297289024	0.150282912683838	0.1581206359694	0.874361740014272	0.940165671819074
ENSMUSG00000018899	Irf1	4544.03006816461	-0.240111001407204	0.101096063139007	-2.37507766328202	0.0175452581243156	0.0904304268444335
ENSMUSG00000018900	Slc22a5	110.314222354958	0.00469664269645082	0.193234847650448	0.0243053608267739	0.980609037074086	0.99132334760061
ENSMUSG00000018906	P4ha2	121.992635800316	-0.664273949904767	0.234958293692545	-2.82719941256469	0.00469570766140296	0.0346773232868947
ENSMUSG00000018907	Alox12e	2383.15656791288	-0.475977400657515	0.119686198867535	-3.97687791208335	6.98259913727443e-05	0.00127775978132812
ENSMUSG00000018909	Arrb1	777.840599947913	-0.176483562482019	0.115571071216482	-1.52705656029993	0.126746947512821	0.325607555863463
ENSMUSG00000018916	Csf2	5.12303491571881	-0.304899227112636	0.847011817983598	-0.359970452169701	0.718869230175767	NA
ENSMUSG00000018920	Cxcl16	6665.49841147774	0.652452619647664	0.0842453761149154	7.7446697936001	9.58305593641648e-15	2.38263936401729e-12
ENSMUSG00000018921	Pelp1	454.643465331546	0.274836320892476	0.129714525783338	2.11877828818905	0.0341092084715534	0.140680496678383
ENSMUSG00000018923	Med11	174.834646944153	0.123159147799113	0.166524344291652	0.739586444990956	0.459550969039428	0.678418964982533
ENSMUSG00000018930	Ccl4	0	NA	NA	NA	NA	NA
ENSMUSG00000018931	Natd1	172.034937792972	-0.21253465494664	0.179213424090838	-1.18593044033862	0.235649770683699	0.467741483392826
ENSMUSG00000018932	Map2k3	6619.30320452791	0.525035597650377	0.0785820648412659	6.68136678147791	2.36723915988518e-11	3.29158603294895e-09
ENSMUSG00000018965	Ywhah	1186.00565581989	0.168023457217492	0.105541141650788	1.59201856820389	0.111380532481175	0.302077104573679
ENSMUSG00000018974	Sart3	625.773144259437	0.26944550886677	0.106341227567668	2.53378219369637	0.0112838843998349	0.0661475068584889
ENSMUSG00000018983	E2f2	97.8292884480143	-0.461694536814659	0.217459999468629	-2.12312396736331	0.0337434651083092	0.139657806603264
ENSMUSG00000018986	Slfn3	0.144580072429545	-0.785450950834252	4.0804728567969	-0.192490179055086	0.847358260048669	NA
ENSMUSG00000018995	Nars2	75.333969068133	-0.0764976629530357	0.263484611055623	-0.290330667307498	0.771563279609245	0.887763503912569
ENSMUSG00000018999	Slc35b4	140.245201331998	-0.362166741012542	0.182112200698631	-1.98870113931507	0.0467342001725729	0.173257389748368
ENSMUSG00000019027	Dnah1	25.7126923451959	-0.229586724867299	0.397689344825957	-0.577301674923612	0.563735682420848	NA
ENSMUSG00000019039	Dalrd3	252.871405880327	-0.251261624253483	0.143446223544314	-1.75160849860827	0.079841150225696	0.245931385707322
ENSMUSG00000019054	Fis1	377.467774894879	-0.00777058126677039	0.131372474133985	-0.0591492344038926	0.952833243874587	0.978412085670107
ENSMUSG00000019055	Plod1	278.352373458533	-0.564101326093382	0.140594656174215	-4.01225296496608	6.01420020163682e-05	0.00112392823049216
ENSMUSG00000019066	Rab3d	2885.94082514632	-0.255041041509174	0.108210923430648	-2.35688813498231	0.0184287974752241	0.093178672291838
ENSMUSG00000019080	Mfsd3	19.3850860217843	0.0825284987912739	0.449871824681596	0.183448916476787	0.854445797240992	NA
ENSMUSG00000019082	Slc25a22	222.961611157287	-0.0260563850689322	0.162407313689507	-0.160438495514723	0.872535667325217	0.939925631270463
ENSMUSG00000019087	Atp6ap1	1794.74032539051	-0.0260276913502654	0.0875662774142178	-0.29723418785003	0.766287722533134	0.884560183760766
ENSMUSG00000019088	Dnase1l1	194.928081507981	-0.0952748891858943	0.16113743568746	-0.591264772083679	0.554343029432334	0.750114618069222
ENSMUSG00000019102	Aldh3a1	894.643720263616	-0.24278344785301	0.163086306064438	-1.48868077100895	0.136571450900938	0.340178496075186
ENSMUSG00000019122	Ccl9	0	NA	NA	NA	NA	NA
ENSMUSG00000019132	BC005537	4862.14105588339	0.119103527881896	0.113527658596948	1.04911463297895	0.294125362098151	0.530585452100402
ENSMUSG00000019139	Isyna1	331.087716658687	-0.163660864778126	0.148920205497957	-1.09898360824094	0.271775215781539	0.50673184592329
ENSMUSG00000019143	Hars2	252.893954687521	-0.153125814296757	0.149433970256875	-1.02470552066264	0.305502157362393	0.542656928265612
ENSMUSG00000019158	Tmem160	22.4977739873667	0.275642877805448	0.423205570937209	0.651321477633254	0.514838986861115	NA
ENSMUSG00000019173	Rab5c	2230.79007886106	0.0493422727619323	0.090642642754524	0.544360482687599	0.586193433719631	0.772028362672894
ENSMUSG00000019179	Mdh2	1271.25836480239	-0.125249716195949	0.100384073775745	-1.24770505404825	0.212139089770082	0.439100036422397
ENSMUSG00000019188	H13	631.691888060367	0.103566282797324	0.113160936386811	0.915212317113658	0.360080179689768	0.594005050499334
ENSMUSG00000019189	Rnf145	1778.07205670437	0.139528084579327	0.0885067917281577	1.57646754395841	0.114918092872886	0.306940268142735
ENSMUSG00000019194	Scn1b	32.3145245617696	-0.235523975236626	0.346794130588889	-0.679146370893544	0.497045123586783	0.707208789852095
ENSMUSG00000019210	Atp6v1e1	1158.12757147562	-0.00739618629908184	0.101002203062086	-0.0732279700328456	0.941624709264543	0.974541910986091
ENSMUSG00000019214	Chtf18	41.808912374407	-0.0486514617176975	0.310802135711645	-0.156535158956679	0.875611207973387	0.940487393014134
ENSMUSG00000019235	Rps6kl1	0.354507164615394	2.0386361543336	3.22262205143699	0.632601689492119	0.5269937835349	NA
ENSMUSG00000019254	Ppp1r12c	747.954113129108	0.169761475925729	0.10914722175955	1.55534399491826	0.119864164693324	0.315169988797749
ENSMUSG00000019256	Ahr	4193.84247142058	0.0824336706985608	0.0875756390730032	0.941285402780149	0.346558621200401	0.583093310833723
ENSMUSG00000019261	Map1s	33.9652690862115	0.341787701059537	0.338579674348743	1.00947495361901	0.312746907614905	0.549782720933241
ENSMUSG00000019295	Tmem129	123.938022235	-0.539932846051809	0.200088967412335	-2.6984638535274	0.00696603024490117	0.046482198314431
ENSMUSG00000019297	Nop9	394.843853147776	0.468298431921117	0.123234975110965	3.80004484521901	0.000144669905233573	0.00234029661408257
ENSMUSG00000019302	Atp6v0a1	687.273694639617	-0.0993337858490905	0.109102031219093	-0.910466878931094	0.362576341307301	0.59612631505844
ENSMUSG00000019303	Psmc3ip	21.7238910376217	-0.241135022860055	0.443906382388365	-0.543211434723394	0.586984234474175	NA
ENSMUSG00000019312	Grb7	497.674952663255	0.0399945169271053	0.11800153941679	0.338932162451218	0.734660834813848	0.866065032947719
ENSMUSG00000019320	Noxo1	13.2046370375715	0.430696034681469	0.52973767477078	0.813036442740896	0.416197164383903	NA
ENSMUSG00000019338	Zfp687	526.489996105881	0.21866844261352	0.123412679335869	1.77184746162436	0.0764198816145783	0.238866954366202
ENSMUSG00000019359	Gdpd2	1164.40307728045	0.0893962111099058	0.117787458414798	0.758962051758432	0.447875257713634	0.670113726121249
ENSMUSG00000019362	D8Ertd738e	525.216799489972	0.176807621499365	0.118786370360461	1.4884504086019	0.136632151201166	0.340178496075186
ENSMUSG00000019368	Sec14l4	468.957539234351	-0.310301500860149	0.118568831560582	-2.61705792977814	0.00886912878886703	0.0557621299862874
ENSMUSG00000019370	Calm3	422.447230992442	-0.292922566641973	0.132788529225972	-2.20593275902238	0.0273887081058152	0.120990596603402
ENSMUSG00000019373	Cops3	432.022943202721	-0.114230619341313	0.127397321014978	-0.896648520009954	0.369906498737672	0.601282067376742
ENSMUSG00000019428	Fkbp8	1184.89459645542	-0.0441070914825937	0.097770431883453	-0.4511291464394	0.651896472089561	0.816448191175615
ENSMUSG00000019432	Ddx39b	1820.97391172557	0.0287255043405026	0.09174294813339	0.313108581367334	0.754198169683373	0.877426948093082
ENSMUSG00000019433	Gipc1	496.393975105068	-0.17667534034752	0.126227699996615	-1.39965586279602	0.16161639687746	0.373641950897009
ENSMUSG00000019437	Tlcd1	254.963911827246	0.0404082727120223	0.146458026435808	0.275903435922189	0.782622234825602	0.89411762706096
ENSMUSG00000019461	Plscr3	830.755924375675	-0.0568798788518888	0.110630885142647	-0.514141044596614	0.60715338285119	0.785374304041122
ENSMUSG00000019464	Ptger1	3.66124244863899	0.476611439993281	1.01095666313744	0.47144596536329	0.637322297990491	NA
ENSMUSG00000019467	Arhgef25	39.6144501281467	0.0198012651528029	0.310870851357169	0.0636961138889559	0.949212199132627	0.977062363556822
ENSMUSG00000019470	Xab2	593.101643693593	0.39242012957104	0.107292443157561	3.65748153385569	0.000254705603209018	0.00365504138507095
ENSMUSG00000019471	Cdc37	1835.00786361958	0.0691334915554963	0.0871569493585346	0.793206876380037	0.427657301838972	0.65459268751771
ENSMUSG00000019478	Rab4a	32.9240536063588	-0.129347405337276	0.343624345795412	-0.376420957711439	0.706603967791326	0.848741224048517
ENSMUSG00000019487	Trip10	863.123924403979	0.190464187458473	0.11542819328523	1.65006643557025	0.0989293487548713	0.279164806738086
ENSMUSG00000019494	Cops6	461.26407235305	0.000438324384991597	0.118977914085641	0.00368408194378068	0.997060534545622	0.998544775271303
ENSMUSG00000019505	Ubb	6355.94019051959	0.108103812087754	0.0790192911664543	1.36806861327107	0.171290600114978	0.387245225346946
ENSMUSG00000019518	Ap4m1	491.819727131861	-0.10293493184746	0.113776636103029	-0.904710627533835	0.365618709415841	0.598137774222425
ENSMUSG00000019528	Gyg	74.2673230124714	-0.0795267924793952	0.23576936619575	-0.337307572067557	0.735885052161641	0.867125215492756
ENSMUSG00000019539	Rcn3	2.10821966377752	0.419072454745929	1.41793222723255	0.295551823068337	0.767572370268361	NA
ENSMUSG00000019558	Slc6a8	2541.21568690529	0.0357518149232019	0.0913211918009602	0.391495273091979	0.695431181956888	0.84272583471508
ENSMUSG00000019564	Arid3a	149.059596266402	0.106376698233887	0.17448415703516	0.609663937640199	0.542084447955514	0.742671278302254
ENSMUSG00000019577	Pdk4	611.70663886838	0.0290010641468118	0.173802901550108	0.166861795103292	0.867478794722431	0.937172955635263
ENSMUSG00000019578	Ubxn6	559.443572844599	-0.15880922835834	0.121549456880011	-1.3065400079501	0.191368982837408	0.415153083594733
ENSMUSG00000019579	Mydgf	298.695385076245	0.386293087050957	0.133786281724961	2.88738936511519	0.00388453190784825	0.0299982386428497
ENSMUSG00000019590	Cyb561	493.372862194993	-0.161181490651707	0.132143088456522	-1.21974968599844	0.222559779997887	0.451475027285533
ENSMUSG00000019647	Sema6a	47.7662701901949	-0.218993459660756	0.29028917524737	-0.75439760877801	0.450610507005586	0.672446812189835
ENSMUSG00000019659	Ccdc12	261.91810182135	0.0571507478507902	0.15140985484922	0.377457252750842	0.705833826314749	0.848366071543955
ENSMUSG00000019689	Fmc1	37.9926655281167	-0.132217856851461	0.32176244248438	-0.410917619317487	0.681132942369858	0.833881124158003
ENSMUSG00000019699	Akt3	48.2368036709837	0.00358220913654447	0.284607899180323	0.0125864712359049	0.989957714075163	0.995703665102246
ENSMUSG00000019710	Mrpl24	798.094242221028	-0.0838823938433928	0.098631549160682	-0.850462094098704	0.395068226351722	0.624590736810784
ENSMUSG00000019715	Gle1	351.314047093069	-0.39660757210576	0.131437031879127	-3.01747206579109	0.00254892532152715	0.0218367482414278
ENSMUSG00000019718	L3hypdh	48.1712839707253	-0.215505975955631	0.293045938767585	-0.735399974700037	0.462095937260785	0.680266602452259
ENSMUSG00000019726	Lyst	472.683484292791	-0.0792238720841576	0.123371404996664	-0.64215749254294	0.52077092958419	0.726259861194292
ENSMUSG00000019731	Slc35e1	2419.04334072288	0.263925079182122	0.0862084759931582	3.06147482763839	0.00220249510537704	0.0196183306232065
ENSMUSG00000019732	Calr3	15.2034773114452	-0.48397272433299	0.504017134409054	-0.960230697117935	0.336939120542376	NA
ENSMUSG00000019734	Tmc4	63.4048729241433	-0.200770545778655	0.252539918331276	-0.795005190091529	0.426610483091923	0.65367255723118
ENSMUSG00000019738	Polr2i	106.688001505341	-0.266932712444884	0.202326765710414	-1.31931487911461	0.187063865541371	0.409699239792544
ENSMUSG00000019761	Krt10	60403.6800404399	-0.222055614961746	0.244613121908122	-0.907782923620718	0.363992922164169	0.597166459112587
ENSMUSG00000019763	Rmnd1	88.4217547818873	-0.319628452668762	0.218191550614069	-1.46489839670332	0.142948640315282	0.348667860798867
ENSMUSG00000019768	Esr1	116.933278504604	-0.126396649093901	0.226356182755138	-0.558397157768961	0.576573213223745	0.765795823904305
ENSMUSG00000019773	Fbxo5	32.5212412035571	-0.119151845825454	0.379898274225685	-0.313641450644417	0.753793373851289	0.877200619349448
ENSMUSG00000019774	Mtrf1l	65.4092539836426	0.10453243031011	0.255160974059022	0.409672484969938	0.682046216686197	0.834660718191957
ENSMUSG00000019777	Hdac2	1031.81190213821	-0.23383783554858	0.0951794232457494	-2.4568108061006	0.0140176487798806	0.0767214794088512
ENSMUSG00000019779	Frk	359.22104295814	0.353577983427711	0.134224517681252	2.63422800495633	0.00843288384552827	0.0538134513070202
ENSMUSG00000019782	Rwdd1	213.972872248345	-0.0914747510122323	0.160240254465836	-0.570859995930267	0.568094550046706	0.758675545175639
ENSMUSG00000019790	Stxbp5	1094.44843097752	-0.0507396760507857	0.105060903008414	-0.482954882338316	0.629127771854616	0.800654177187716
ENSMUSG00000019791	Hint3	45.574451788518	-0.60951500952945	0.297702000845158	-2.04739977493962	0.0406188484633288	0.15855213988911
ENSMUSG00000019792	Trmt11	117.214685007438	-0.324153524185825	0.207526964100692	-1.561982683024	0.118292068412187	0.312989313712723
ENSMUSG00000019794	Katna1	1703.48208996524	0.153109587960352	0.0984155743255081	1.5557455109081	0.11976861979509	0.315112423417631
ENSMUSG00000019795	Pcmt1	631.535273725491	-0.0541781852749343	0.109470471486754	-0.494911408886094	0.620662656961712	0.795347557299359
ENSMUSG00000019796	Lrp11	11.5854275997815	-0.805844866120251	0.600385156041823	-1.34221317434456	0.179526886036934	NA
ENSMUSG00000019797	1700021F05Rik	73.6754389061209	-0.354333811265539	0.232550747166365	-1.52368382206079	0.127587712682441	0.326739961923215
ENSMUSG00000019802	Sec63	1259.75146456934	0.0269706469928172	0.105786229200984	0.254954233613672	0.798758447587094	0.90208357510157
ENSMUSG00000019804	Snx3	1046.02475027338	0.018949435956193	0.093186338749897	0.203349935305983	0.838861528031568	0.922579958264253
ENSMUSG00000019806	Aig1	388.476921870808	-0.0507462795767962	0.128534673573695	-0.394806149701707	0.692985956056701	0.841572791300167
ENSMUSG00000019808	Adat2	68.82305607305	-0.0154417847617761	0.249020028846446	-0.0620102119227448	0.950554699715349	0.977649605147751
ENSMUSG00000019809	Pex3	285.671412598822	-0.11314924732042	0.14365915711536	-0.787622937461342	0.43091729378253	0.657240455448979
ENSMUSG00000019810	Fuca2	550.90999147374	-0.137460030269427	0.113788061349159	-1.20803561146569	0.227033564717357	0.457305896384714
ENSMUSG00000019813	Cep57l1	45.3055827223327	-0.391565819859663	0.327449486055074	-1.19580526626267	0.231772560357197	0.463504593950912
ENSMUSG00000019814	Ltv1	595.989984225053	0.225639796716772	0.109322072841991	2.06399120370596	0.0390185504071576	0.154803038103086
ENSMUSG00000019817	Plagl1	408.120209601791	0.3576822280716	0.187069319985073	1.91203040723161	0.0558722940082785	0.19571559772517
ENSMUSG00000019818	Cd164	3318.54319747267	-0.0721264475503383	0.130442277642091	-0.552937658358279	0.580306099582879	0.768789628278627
ENSMUSG00000019820	Utrn	4658.89665061045	0.0956582718579145	0.084837438944463	1.12754784972393	0.259510921586005	0.494725621317545
ENSMUSG00000019822	Smpd2	227.210936908281	-0.0575691243969656	0.163984509013948	-0.351064406895098	0.725540029752501	0.861583723351341
ENSMUSG00000019823	Mical1	154.868438912276	-0.306125776172853	0.189794178251852	-1.61293554413788	0.106758511982251	0.293194943079573
ENSMUSG00000019826	Zbtb24	161.871915669206	-0.0570023758736592	0.16519735135115	-0.345056233695253	0.73005209544884	0.86416951103792
ENSMUSG00000019832	Rab32	223.055039271744	0.369370351617257	0.163910108820549	2.2534934195038	0.0242280551796183	0.111222487624824
ENSMUSG00000019836	Amd-ps4	5.9319806674855	0.77514470298302	0.830823418631554	0.932983694970657	0.350828386966922	NA
ENSMUSG00000019837	Gtf3c6	221.960368389801	0.10385779506562	0.151676588254675	0.684731877613415	0.493513129443751	0.704569924035474
ENSMUSG00000019838	Slc16a10	603.331598262387	-0.194475034761571	0.118890060799233	-1.63575519647498	0.101890832334151	0.284295059625685
ENSMUSG00000019841	Rev3l	1956.21257948945	0.258946339408584	0.116951526752829	2.21413389459936	0.0268195696203122	0.119297681502559
ENSMUSG00000019842	Traf3ip2	1303.39825213633	0.494823364452494	0.0921391227417759	5.37039370169889	7.85649323505789e-08	4.10295493741356e-06
ENSMUSG00000019843	Fyn	42.1848301927412	-0.189165054539625	0.302442309787028	-0.625458305330461	0.53167030534165	0.73518477598748
ENSMUSG00000019845	Tube1	21.1336524974359	-0.00654564920055043	0.430673343286786	-0.0151986402283358	0.987873706478013	NA
ENSMUSG00000019846	Lama4	124.11226816211	-0.23715660724969	0.188901662917626	-1.25545007696998	0.209315420227483	0.436308467073351
ENSMUSG00000019848	Popdc3	215.338395710854	-0.368416060775084	0.15352456701867	-2.39972056544072	0.0164075916581275	0.0861191490564498
ENSMUSG00000019849	Prep	1019.98532393121	0.18606379924	0.100567713578738	1.85013452746267	0.064294162594479	0.214632906477833
ENSMUSG00000019850	Tnfaip3	33956.2448247222	-0.126429701815052	0.085264650546214	-1.48279153207256	0.138129806578791	0.342094109536949
ENSMUSG00000019851	Perp	44821.47691801	0.00963756862820374	0.0842490195598772	0.114393837204885	0.908925599125588	0.958377329417145
ENSMUSG00000019853	Hebp2	404.963247132496	-0.354695021495678	0.160690594886557	-2.20731662451112	0.0272919466595874	0.120749707522515
ENSMUSG00000019854	Reps1	964.595266749218	0.316340383442193	0.0999770371455483	3.16413040908243	0.00155547081517044	0.015140357202642
ENSMUSG00000019857	Asf1a	229.026541630723	0.0931470898137641	0.163457640225735	0.569854609947432	0.568776312781907	0.759231406312636
ENSMUSG00000019861	Gopc	348.318934000105	-0.386014168576762	0.143655566118926	-2.6870811831767	0.0072079431605422	0.0477343635941639
ENSMUSG00000019863	Qrsl1	59.0624276183484	-0.139153180039681	0.27035400989118	-0.514707290991139	0.606757577784265	0.785374304041122
ENSMUSG00000019864	Rtn4ip1	45.5212747525433	-0.31950842498534	0.29574327586785	-1.08035736078108	0.279983075629625	0.51599558850342
ENSMUSG00000019866	Crybg1	3813.83388431462	-0.194647013683505	0.0846652512036295	-2.29901891172987	0.0215038654417348	0.102989827913367
ENSMUSG00000019868	Vta1	360.42507971835	-0.0453988488348608	0.131809352679256	-0.344428129810592	0.730524337002616	0.864342737976886
ENSMUSG00000019872	Smpdl3a	873.345772108084	-0.308356558254241	0.102539702449418	-3.00719185728427	0.00263673292521608	0.0225047122878331
ENSMUSG00000019873	Reep3	2956.31592407208	0.0333174703755298	0.101888102019091	0.327000598846045	0.74366743227855	0.871715119705829
ENSMUSG00000019876	Pkib	644.869059993048	-0.130775493907389	0.144295510182851	-0.906303278193972	0.364775350863552	0.597698522611238
ENSMUSG00000019877	Serinc1	1957.5689480727	0.0969775380723427	0.10290105840666	0.942434796822909	0.345970079030635	0.582576530311157
ENSMUSG00000019878	Hsf2	869.952207783991	0.234601441551542	0.130506517552536	1.79762241726434	0.0722368634201258	0.230645730579558
ENSMUSG00000019880	Rspo3	216.410605918076	-0.822930852470818	0.168980860401787	-4.86996486178452	1.11618095763242e-06	3.94004988038331e-05
ENSMUSG00000019883	Echdc1	226.265635705873	-0.593641712706307	0.153457295733229	-3.86844893799183	0.000109529866678826	0.00186969117194886
ENSMUSG00000019889	Ptprk	362.139234028375	0.0267665578634208	0.142664263593504	0.18761922004299	0.851175158389599	0.928734835230292
ENSMUSG00000019891	Dcbld1	305.150689187061	0.204614896445973	0.1386897162371	1.47534295979212	0.140120362202487	0.344585103469789
ENSMUSG00000019897	Ccdc59	385.82924951477	0.192019384245192	0.127318315261144	1.50818351508452	0.131507565186519	0.333126292412638
ENSMUSG00000019907	Ppp1r12a	2711.62165212339	0.410060620912141	0.11138855502897	3.68135326654961	0.000231999293196113	0.00339306383156514
ENSMUSG00000019916	P4ha1	1206.90348892804	-0.169423069228181	0.121569484472109	-1.39363155123893	0.16342889572361	0.376310908071458
ENSMUSG00000019917	Sept10	324.160852525963	0.0270915654419083	0.138186158622985	0.196051223305385	0.844570073458478	0.925047685323177
ENSMUSG00000019920	Lims1	1042.37220004467	0.209664955587563	0.121806526344792	1.72129492465842	0.0851973200047533	0.25604096094362
ENSMUSG00000019923	Zwint	1106.6367227304	0.553121102711274	0.123151775704887	4.49137740438869	7.0764029469167e-06	0.000191330544926445
ENSMUSG00000019927	Ube2d1	218.524360196657	-0.16094329755295	0.148371207379834	-1.0847340288937	0.278039471741782	0.513887756675947
ENSMUSG00000019929	Dcn	12.5350580198298	-1.67689385094996	0.631597851267762	-2.65500246333019	0.00793078293877433	NA
ENSMUSG00000019942	Cdk1	162.453576783396	0.0338513013103334	0.182156169263851	0.185836699614056	0.852572823670678	0.929463245854623
ENSMUSG00000019943	Atp2b1	2706.64432619031	0.413407682881989	0.0925413709390859	4.46727424379858	7.92225434599548e-06	0.000210224647227727
ENSMUSG00000019944	Rhobtb1	190.582545981396	-0.497172017796947	0.170926382219145	-2.90869093080975	0.0036294547628586	0.0286473941496299
ENSMUSG00000019947	Arid5b	10943.6538544001	0.419182659611858	0.0874886723341378	4.79127924139608	1.6572129203088e-06	5.38452959362832e-05
ENSMUSG00000019948	Actr6	46.1245800133668	-0.543283857376779	0.295632991499042	-1.83769698578631	0.0661070682835406	0.217949420570439
ENSMUSG00000019951	Uhrf1bp1l	1664.03717953169	0.367532316563987	0.117411688852955	3.13028728361347	0.00174635425240647	0.016486944949926
ENSMUSG00000019952	Poc1b	180.083554497393	-0.119589145474239	0.15970021226205	-0.74883523184056	0.453956521680881	0.675180634761002
ENSMUSG00000019960	Dusp6	6560.98892998498	0.234645046274072	0.127882281357011	1.83485189491583	0.0665276369754042	0.218642696576925
ENSMUSG00000019961	Tmpo	2507.33133956385	0.0175157470927872	0.109671195094112	0.159711463687037	0.873108370110269	0.940165671819074
ENSMUSG00000019966	Kitl	651.289333451252	0.628840594237796	0.168897979259885	3.72319785584996	0.00019671524182077	0.00294480657160229
ENSMUSG00000019969	Psen1	1749.99113036353	0.0383088482376285	0.10168870553468	0.376726678112384	0.706376734845199	0.848616671893334
ENSMUSG00000019970	Sgk1	3947.88838877943	-0.125344681436176	0.096430644821338	-1.29984282142268	0.193654845618148	0.418208170191609
ENSMUSG00000019971	Cep290	225.594383376418	-0.237577690084812	0.164233210940399	-1.44658737854812	0.148012523257066	0.355133511524107
ENSMUSG00000019975	Ikbip	99.3049621856638	-0.401899776022938	0.225653899584413	-1.78104511716003	0.0749050804966728	0.235742819383722
ENSMUSG00000019977	Hbs1l	820.771849518566	0.07754027493539	0.107669091739339	0.720172091012999	0.47141904525254	0.68788206437271
ENSMUSG00000019978	Epb41l2	283.284963627986	0.159676120506654	0.150966805049111	1.05769026810039	0.290196673504894	0.526472232971625
ENSMUSG00000019979	Apaf1	151.422974904514	-0.381128297229214	0.178248958496023	-2.1381796586358	0.032502164656806	0.136695595301064
ENSMUSG00000019982	Myb	42.1117316399637	-0.13191831389116	0.326096792196632	-0.404537293981155	0.685817659250804	0.836903364790302
ENSMUSG00000019984	Med23	411.351667511295	-0.13194525218997	0.124530993339646	-1.05953745851928	0.289355079195833	0.525286712045371
ENSMUSG00000019986	Ahi1	282.274288159654	-0.00922404116627137	0.136204624255222	-0.0677219383461407	0.946006985125974	0.975607023344073
ENSMUSG00000019987	Arg1	85.0915796310597	0.0639855959642016	0.284513504811496	0.224894758533853	0.822061146943773	0.914760978555744
ENSMUSG00000019988	Nedd1	139.501069159213	-0.188488709875535	0.183441805691305	-1.02751229015224	0.304179301282583	0.541499974850026
ENSMUSG00000019990	Pde7b	4.45764169269695	0.29478337206768	0.900859695432675	0.327224509612563	0.743498084418546	NA
ENSMUSG00000019992	Mtfr2	40.2636192388914	-0.326177082642363	0.31614540934192	-1.03173120027687	0.302198057038942	0.540037371617871
ENSMUSG00000019996	Map7	2251.94419040417	0.438592744995573	0.0943083584397292	4.6506243163576	3.30931688500348e-06	0.000100017656315659
ENSMUSG00000019997	Ctgf	1733.09831055976	-0.462627493016097	0.143604452238004	-3.22154004145608	0.00127503644601339	0.0130785576978073
ENSMUSG00000019998	Stx7	418.466103335033	-0.180681330542044	0.127553026242606	-1.41651935563165	0.156623501228753	0.367371407619617
ENSMUSG00000020000	Moxd1	2230.73637308551	-0.321213288592514	0.0836388255545855	-3.8404806196481	0.000122793666659617	0.00205922458297073
ENSMUSG00000020003	Pex7	327.74927687992	-0.273307987213728	0.128442431872237	-2.12786369138191	0.0333483867503525	0.138642493371058
ENSMUSG00000020007	Il20ra	937.216834453228	-0.50577298376649	0.105376009605394	-4.79969763194182	1.58905358378793e-06	5.23746565930334e-05
ENSMUSG00000020009	Ifngr1	2094.33852014768	-0.445146016896357	0.101776126236485	-4.37377637916797	1.22115470653467e-05	0.000303616225622544
ENSMUSG00000020015	Cdk17	259.903069225895	0.495559049182437	0.164164910322759	3.01866609745124	0.00253890185047581	0.0217671817570404
ENSMUSG00000020017	Hal	385.462345282651	0.102459410332489	0.391360134008787	0.261803391375037	0.79347302430138	0.899259190207341
ENSMUSG00000020018	Snrpf	445.047349952024	0.105026056340905	0.117394947260189	0.894638643246975	0.370980287517204	0.602277083876656
ENSMUSG00000020019	Ntn4	71.2483007539861	-0.443161171896112	0.236587125612234	-1.87314153612252	0.0610488429812852	0.208049945523528
ENSMUSG00000020021	Fgd6	491.973769740651	0.215128919709961	0.124984015310644	1.72125146703973	0.0852052021816402	0.25604096094362
ENSMUSG00000020022	Ndufa12	159.860028481744	0.00796802480717554	0.175152190634153	0.0454920077124164	0.963715145226619	0.984541921201107
ENSMUSG00000020023	Tmcc3	2910.52141808298	1.07178215815419	0.102121561252622	10.4951603266511	9.09232283348367e-26	1.48555566066504e-22
ENSMUSG00000020024	Cep83	538.369456964743	0.0648234947768908	0.124145945342185	0.522155553274149	0.601562029592424	0.782358987087622
ENSMUSG00000020027	Socs2	57.3974079282853	-0.594610692105041	0.278226160080996	-2.13714875672345	0.0325858943786501	0.136815298828422
ENSMUSG00000020029	Nudt4	993.04149449953	-0.0872162803037917	0.114722750450018	-0.760235262506102	0.447113970505385	0.669807594584448
ENSMUSG00000020032	Nuak1	1180.2951938794	-0.374866252727067	0.11292762817956	-3.31952648585705	0.000901702506911107	0.00994481347303986
ENSMUSG00000020034	Tcp11l2	980.181258819481	0.122703403490797	0.101890934523957	1.20426222474136	0.228488242243313	0.459106622736141
ENSMUSG00000020038	Cry1	1127.65510783696	0.552481194765118	0.0972831000129476	5.67910762189514	1.35399271046956e-08	8.46208449707124e-07
ENSMUSG00000020042	Btbd11	1177.31862728182	0.105896791967988	0.0999548999404743	1.0594457303349	0.289396832438392	0.525286712045371
ENSMUSG00000020044	Timp3	3705.38964838602	0.474456905229773	0.112335278058722	4.22357885633894	2.40453184071089e-05	0.000531927092112387
ENSMUSG00000020048	Hsp90b1	4792.47990004891	-0.191631124762319	0.107004859449665	-1.79086375841148	0.0733151607148532	0.232331422307852
ENSMUSG00000020056	Washc3	141.096848301398	-0.27645780938916	0.194524399857774	-1.42119862388107	0.155259024650407	0.365737232620105
ENSMUSG00000020057	Dram1	197.483887137482	-0.472195172336803	0.176496590396171	-2.67537843805874	0.00746449379077177	0.0488518837275939
ENSMUSG00000020062	Slc5a8	164.539451681271	0.775682996947795	0.180516482685242	4.29702033525834	1.73109319994363e-05	0.00040654030652475
ENSMUSG00000020063	Sirt1	3859.92760746957	0.227972696790487	0.096722023937049	2.35698848629203	0.0184238180887975	0.093178672291838
ENSMUSG00000020064	Herc4	2820.78488542287	0.604561862430537	0.10013346784629	6.03756042244106	1.56461584307088e-09	1.22565146556175e-07
ENSMUSG00000020069	Hnrnph3	660.066989431994	-0.000527727642601198	0.114176822863137	-0.0046220207338733	0.996312174147287	0.998463099961588
ENSMUSG00000020070	Rufy2	123.852304424942	-0.12204783664888	0.190297040086852	-0.641354361545385	0.521292477490331	0.7266327928162
ENSMUSG00000020074	Ccar1	1263.47211551333	-0.0116487080530911	0.101937505270829	-0.114273034465015	0.909021357831354	0.958377329417145
ENSMUSG00000020075	Ddx21	4935.6579093388	0.520252721453006	0.0894605141226964	5.81544524480903	6.0472706077872e-09	4.09246354682025e-07
ENSMUSG00000020076	Ddx50	814.955593335555	-0.0703990549728993	0.116457702531115	-0.60450320968757	0.545509135910587	0.744331661585466
ENSMUSG00000020077	Srgn	1.46880533557003	0.548457535663309	1.60740860822556	0.341206046089773	0.732948471994201	NA
ENSMUSG00000020078	Vps26a	1159.39578310383	0.169245259453752	0.0940167147330769	1.80016138549679	0.0718351591058676	0.229876529013377
ENSMUSG00000020079	Supv3l1	187.620092296476	0.26009616080649	0.164191213084183	1.58410523876899	0.113169772432714	0.304833416701117
ENSMUSG00000020083	Fam241b	188.810245994461	-0.244419693036352	0.18401311998176	-1.32827318541515	0.184087874747384	0.405668606885514
ENSMUSG00000020085	Aifm2	88.7070918732415	0.433152424480763	0.229291685545132	1.88908910260291	0.0588798903960327	0.20324643842491
ENSMUSG00000020086	H2afy2	66.8816227309974	-0.303409614449033	0.27066351930446	-1.12098451697045	0.262294452991417	0.497159704816512
ENSMUSG00000020087	Tysnd1	133.049839027709	-0.352323232270826	0.18949257702775	-1.85929833134958	0.0629848633948969	0.211914687453875
ENSMUSG00000020088	Sar1a	2319.16929974794	0.161311565806031	0.0885094933638289	1.82253405454418	0.0683739914064274	0.222536522400487
ENSMUSG00000020089	Ppa1	506.602014020494	0.521329640487706	0.113321975464688	4.60042845485125	4.21622816844628e-06	0.000120854640507569
ENSMUSG00000020090	Npffr1	0	NA	NA	NA	NA	NA
ENSMUSG00000020091	Eif4ebp2	1851.02010035226	-0.368842338686712	0.103578611222549	-3.56098941985442	0.000369459972157927	0.00494045527469792
ENSMUSG00000020092	Pald1	93.3181963925807	-0.216072021408857	0.209793778817351	-1.02992578057794	0.303044847548214	0.540391784782256
ENSMUSG00000020097	Sgpl1	1706.53839429381	0.168129054468057	0.0906649429269463	1.85439982688268	0.0636819795661596	0.213382528940935
ENSMUSG00000020098	Pcbd1	16.7947444594703	-0.111126981394914	0.469534256043273	-0.236674917675597	0.812908994969951	NA
ENSMUSG00000020099	Unc5b	779.41889316716	0.10945763100939	0.112482806631734	0.973105439729575	0.330500900748711	0.567186981498647
ENSMUSG00000020100	Slc29a3	245.968736512146	-0.578586720191289	0.165162047895445	-3.50314571394489	0.000459797860945126	0.00583652401290722
ENSMUSG00000020101	Vsir	333.926718751801	-0.371795172883967	0.128706345769347	-2.88870894952031	0.00386826931856713	0.029953551927185
ENSMUSG00000020102	Slc16a7	98.6031585792496	-0.46632365280762	0.258376696015523	-1.80482086813125	0.0711027177708323	0.228299209192872
ENSMUSG00000020105	Lrig3	988.844221845036	-0.233101631771576	0.103675318766498	-2.24838114360253	0.0245518965243305	0.112185393747011
ENSMUSG00000020107	Anapc16	244.882569066186	-0.164860462396895	0.145952843181338	-1.12954608353923	0.258667540814755	0.494051547144014
ENSMUSG00000020108	Ddit4	450.71555709176	-0.550119974310267	0.138831205993942	-3.96250951197724	7.41660512752319e-05	0.00134427437152905
ENSMUSG00000020109	Dnajb12	763.077216607803	0.168413856828862	0.102858533796219	1.63733479968245	0.10156053342941	0.283650261497474
ENSMUSG00000020111	Micu1	1134.23422237833	0.0250572737474269	0.132002728069593	0.189823908292383	0.849447120403116	0.928167260537922
ENSMUSG00000020114	Cand1	2936.93306647206	0.318220164255597	0.0921794420718303	3.45218149625624	0.000556073547808966	0.00687547369328772
ENSMUSG00000020115	Tbk1	677.251481817475	0.494227228865744	0.113249100475132	4.36407200403563	1.27663526258294e-05	0.000313997365551851
ENSMUSG00000020116	Pno1	527.336869110231	0.317826157164386	0.109385421485731	2.90556230297878	0.00366593858370347	0.0288395515043902
ENSMUSG00000020120	Plek	1.78423155021751	-3.0677602198589	1.73851110441341	-1.76459052350661	0.0776326092950403	NA
ENSMUSG00000020121	Srgap1	209.343203108947	0.230487010285482	0.15460035692537	1.49085690919035	0.135999066727432	0.339315298028282
ENSMUSG00000020122	Egfr	4619.42294650135	0.585186420173869	0.105452490237388	5.54928972143315	2.86832510625221e-08	1.66523016447749e-06
ENSMUSG00000020123	Avpr1a	26.5321696179624	-0.267808703584264	0.430903589211718	-0.621504926598975	0.534267454003976	NA
ENSMUSG00000020124	Usp15	1402.91402707609	0.106495941345472	0.0997374628946557	1.06776268670434	0.28562757341593	0.522007439622561
ENSMUSG00000020128	Vps54	1140.58455232844	-0.0314501784706292	0.124114248733337	-0.253397001485308	0.799961444534185	0.902550956016324
ENSMUSG00000020130	Tbc1d15	1059.20772098304	0.180486793245261	0.112451392309878	1.60502052965161	0.108489286759852	0.296409257794091
ENSMUSG00000020131	Pcsk4	26.6329733365744	-0.335287895781392	0.38324504443877	-0.874865573989072	0.381647052542953	NA
ENSMUSG00000020132	Rab21	1208.05741276451	0.0525948991143497	0.118823070965192	0.442632046850204	0.658031900991638	0.819848634516055
ENSMUSG00000020133	2310011J03Rik	190.377027038606	0.114018788551578	0.173173050050716	0.658409541889955	0.510275005661945	0.716936832440968
ENSMUSG00000020134	Peli1	1631.85236308309	0.30855160012475	0.0972174598173545	3.17382907046158	0.00150442258147431	0.0147199888360662
ENSMUSG00000020137	Thap2	461.810841422673	-0.133685881375399	0.124013115872852	-1.07799792332018	0.281034682892751	0.517583521456423
ENSMUSG00000020140	Lgr5	353.489659403195	0.125517154751001	0.18958789497477	0.662052578661229	0.507937525674564	0.715252583247967
ENSMUSG00000020142	Slc1a4	404.699322562029	-0.5375185456621	0.132023161067253	-4.07139581658922	4.67322628436003e-05	0.000915200154353179
ENSMUSG00000020143	Dock2	7.53604025481092	-0.402941507661618	0.758752279817783	-0.531058051988175	0.595378551629851	NA
ENSMUSG00000020149	Rab1a	3927.11423859454	0.140624315387251	0.113362526065309	1.2404832555181	0.214796703777347	0.442418849986597
ENSMUSG00000020150	Gamt	35.9397880431274	-0.174845459709232	0.329192293675096	-0.531134729058392	0.595325419614686	0.777158207474975
ENSMUSG00000020152	Actr2	3593.89584400402	0.0687631909191474	0.0947921758592496	0.725409985537721	0.468200548935372	0.685204213619272
ENSMUSG00000020153	Ndufs7	208.785772491767	-0.0122193652624129	0.176398899010433	-0.0692712104835198	0.944773741380778	0.974947969745979
ENSMUSG00000020156	Mum1	349.651412173849	-0.288401438532514	0.140427705187931	-2.0537360355391	0.0400012467924618	0.15683525162402
ENSMUSG00000020159	Gabrp	193.732579258299	-0.176031004100101	0.188458159942282	-0.934058807291835	0.350273558999033	0.585714061402077
ENSMUSG00000020160	Meis1	226.706058790039	-0.743346052581743	0.154444876764527	-4.81301852255726	1.4866750410265e-06	5.01566443782302e-05
ENSMUSG00000020163	Uqcr11	370.087352761147	-0.131431211523429	0.124763708416962	-1.05344104620699	0.292138900377542	0.528669715762334
ENSMUSG00000020166	Cnot2	1180.73105125674	0.306516773404168	0.0926815797535091	3.30720272808646	0.000942326688119827	0.0103034324397959
ENSMUSG00000020167	Tcf3	667.602204500903	-0.165967794434347	0.122926162576571	-1.35014215815096	0.176970387655747	0.394681060492733
ENSMUSG00000020170	Frs2	1131.71037795086	0.17157124039685	0.107319819300484	1.59869110398397	0.109889255254527	0.299238907701436
ENSMUSG00000020171	Yeats4	257.885424107291	0.189772907458246	0.144387187022937	1.31433343478116	0.188734020400126	0.411570402033073
ENSMUSG00000020173	Cobl	1782.52385724718	0.08296089168901	0.102344120534735	0.81060730460675	0.417591220690145	0.645491389516582
ENSMUSG00000020175	Rab36	10.7249393940497	0.039523283299584	0.677586495904897	0.0583295026368579	0.953486167808986	NA
ENSMUSG00000020176	Grb10	87.4222783035486	0.582915512619599	0.222975360881805	2.61425975638893	0.00894210234156755	0.0560496715941408
ENSMUSG00000020178	Adora2a	8.87428642894045	-1.53744373027444	0.706951529274717	-2.17475126173325	0.0296487611958727	NA
ENSMUSG00000020180	Snrpd3	569.953371582637	0.0792900086407636	0.116111003931875	0.682881087543475	0.494681985488892	0.705119615974874
ENSMUSG00000020182	Ddc	0	NA	NA	NA	NA	NA
ENSMUSG00000020183	Cpm	145.862839415674	0.0799393590981071	0.193527774199475	0.413064013311657	0.679559714473517	0.832935854081408
ENSMUSG00000020184	Mdm2	2984.06545202455	0.817568878017499	0.0961818880666815	8.50023735706551	1.89203424501267e-17	8.19625744950364e-15
ENSMUSG00000020185	E2f7	100.292294035808	-0.0559936267293345	0.212974473218046	-0.262912385147715	0.792618110077508	0.899048553638885
ENSMUSG00000020186	Csrp2	133.941409039107	0.177465011637174	0.201555207695384	0.88047842408211	0.378600188419677	0.609525829936892
ENSMUSG00000020189	Osbpl8	1545.38570641451	0.454381401211957	0.121527648308107	3.73891379894041	0.000184817081663723	0.00282914391861493
ENSMUSG00000020190	Mknk2	2994.73127406082	-0.354953800807995	0.086669745128883	-4.09547530433092	4.21303137588384e-05	0.000843860592749272
ENSMUSG00000020193	Zpbp	0.61913509137428	-1.2464290675733	2.49457878129959	-0.499655122907745	0.617317936918081	NA
ENSMUSG00000020196	Cabin1	707.797248108652	-0.0545543304949594	0.105316045445973	-0.518005877109635	0.604454168825419	0.784247569921306
ENSMUSG00000020198	Ap3d1	1097.93643052226	0.164792202044948	0.101279327728695	1.62710600218823	0.10371458648493	0.287489996516759
ENSMUSG00000020205	Phlda1	6639.41773315628	0.852607593943477	0.116740868719469	7.3034199873252	2.80543735782024e-13	5.43826899345595e-11
ENSMUSG00000020211	Sf3a2	505.723055675182	0.153673459598271	0.117615146504684	1.30657882224507	0.191355792975455	0.415153083594733
ENSMUSG00000020212	Mdm1	105.458206185987	-0.309474336464545	0.210494219533655	-1.47022724495798	0.14150021811908	0.346376119901991
ENSMUSG00000020218	Wif1	76.8014141624153	-0.157240183338682	0.267408442680307	-0.588015029602734	0.556522204749926	0.751114521563004
ENSMUSG00000020219	Timm13	278.944010672469	-0.0185067295115226	0.138678563145696	-0.133450542691876	0.893837075540811	0.95070520747872
ENSMUSG00000020220	Vps13d	1679.78261604608	-0.0985531604734095	0.0883987202111806	-1.11487089675021	0.264905749808085	0.500202585529977
ENSMUSG00000020224	Llph	666.961190303507	0.389926896196711	0.113788170878198	3.42677883990331	0.000610786306222009	0.00736097258615502
ENSMUSG00000020225	Tmbim4	245.964820233179	0.123553759205688	0.143113738206598	0.863325637035111	0.387958452415259	0.617805739386426
ENSMUSG00000020227	Irak3	420.555272965876	0.544715681682845	0.144323517528095	3.7742683314021	0.00016047795859553	0.00253948369123264
ENSMUSG00000020228	Helb	415.35495176644	0.0733525335839737	0.122427060089921	0.599152944864456	0.54907089813293	0.746874249005401
ENSMUSG00000020230	Prmt2	101.349532927664	-0.129575696121897	0.204149035856538	-0.63471128128645	0.525616734633646	0.73025736078778
ENSMUSG00000020231	Dip2a	547.403794756535	-0.0106135646021018	0.119181924783127	-0.0890534753605894	0.92903941170679	0.968500934435381
ENSMUSG00000020232	Hmg20b	551.742850292024	-0.0322122617838908	0.118512468946054	-0.271804832608403	0.785772089186023	0.895910216730191
ENSMUSG00000020235	Fzr1	356.501299018559	0.21157924197069	0.143106321066154	1.47847586601631	0.139280452169636	0.343456345723183
ENSMUSG00000020238	Ncln	352.865901087862	-0.178513987150142	0.157130400634572	-1.13608815626519	0.255919671313047	0.491759623791552
ENSMUSG00000020241	Col6a2	199.562095372673	-0.105218097465759	0.158970900363302	-0.66187017388277	0.508054428202115	0.71532912659702
ENSMUSG00000020246	Hcfc2	362.574362290215	0.218696744136147	0.135004517075799	1.61992168020096	0.105249102020271	0.290336222818581
ENSMUSG00000020248	Nfyb	349.079872160799	-0.03743183944105	0.127563755284449	-0.293436324115595	0.769188664137858	0.886011758660961
ENSMUSG00000020250	Txnrd1	2553.90830021412	0.342356662676601	0.111129761861426	3.08069284899129	0.00206519567660528	0.0186446215649281
ENSMUSG00000020251	Glt8d2	53.034080271531	-0.0535843958918504	0.282178160875148	-0.189895616746752	0.849390927305216	0.928167260537922
ENSMUSG00000020253	Ppm1m	55.2050675697028	-0.0537972202835475	0.288832557220135	-0.186257466268063	0.852242860746986	0.929268910130926
ENSMUSG00000020255	D10Wsu102e	881.300059252826	0.0735005039912242	0.105361621449042	0.697602248146615	0.485425975258056	0.698429598569177
ENSMUSG00000020256	Aldh1l2	17.4429854027317	-0.219747398525867	0.512555755890798	-0.428728769505195	0.668120621369673	NA
ENSMUSG00000020257	Wdr82	1741.67050136556	0.135436219399549	0.0866900216622866	1.56230459749059	0.118216249470199	0.312899617030935
ENSMUSG00000020258	Glyctk	26.7476669161592	-0.57236435573277	0.381517569883158	-1.50023066017133	0.133554663771745	NA
ENSMUSG00000020260	Pofut2	448.689649311513	0.259074980403706	0.123305448028221	2.1010829979257	0.0356336811098445	0.144981291658944
ENSMUSG00000020261	Slc36a1	160.55709356193	-0.23055823470498	0.175480808421805	-1.31386581118765	0.188891365806489	0.411747549771554
ENSMUSG00000020262	Adarb1	730.792769908058	-0.278246271075829	0.120591259075993	-2.30735024418715	0.0210353026227393	0.101553717220882
ENSMUSG00000020263	Appl2	454.629476213436	-0.102260290969475	0.126398248367136	-0.809032500770504	0.418496451970525	0.645892544648739
ENSMUSG00000020264	Slc36a2	0.154683442939784	-0.785450950834252	4.0804728567969	-0.192490179055086	0.847358260048669	NA
ENSMUSG00000020265	Sumo3	543.051707199061	-0.0316376546462666	0.115518511594817	-0.273875192897534	0.78418053615177	0.89480921799539
ENSMUSG00000020267	Hint1	479.728719346968	-0.0331438220159084	0.120335695766253	-0.275428016640124	0.782987421973483	0.894340072416931
ENSMUSG00000020268	Lyrm7	11.5877848954559	-0.631341340198039	0.581844230453878	-1.08506934872509	0.277890941645256	NA
ENSMUSG00000020271	Fbxw11	2342.76381031792	0.582968866439375	0.0951438526384678	6.12723628771444	8.94186313967655e-10	7.57541397988746e-08
ENSMUSG00000020272	Stk10	37.1494272039124	-0.0917618593452771	0.369378473286765	-0.248422325558854	0.803807661579385	0.904635379315485
ENSMUSG00000020273	Papolg	234.354779860443	-0.0878962241356891	0.153214351203517	-0.573681404158641	0.566183414334048	0.757857423533485
ENSMUSG00000020275	Rel	9016.23012670472	0.3294871001409	0.0943376091533834	3.49263780477188	0.00047827474542577	0.00603090216475693
ENSMUSG00000020277	Pfkl	986.101867969163	-0.25328885042445	0.106949423547736	-2.36830496156343	0.0178697994903862	0.0914657797986544
ENSMUSG00000020279	Il9r	0	NA	NA	NA	NA	NA
ENSMUSG00000020280	Pus10	251.502138670205	-0.150581478416386	0.146403011526479	-1.02854085340417	0.303695483893553	0.541106909065362
ENSMUSG00000020282	Rhbdf1	1886.9667618885	0.236033677928583	0.100054739422887	2.35904545142009	0.0183220115457815	0.0929612841909366
ENSMUSG00000020283	Pex13	463.704923406888	-0.152811248015692	0.13195139550304	-1.1580873959925	0.246828372995614	0.48075206095893
ENSMUSG00000020284	1810043G02Rik	40.1501196936572	0.089815984610513	0.313074134287201	0.286884078798153	0.774201081596235	0.888105287745399
ENSMUSG00000020287	Mpg	104.196593697727	-0.209987194361823	0.203878209614967	-1.02996389245517	0.30302695576738	0.540391784782256
ENSMUSG00000020288	Ahsa2	307.293964146765	0.185656698828012	0.136403024145605	1.36108931595116	0.173485465601539	0.389431456346379
ENSMUSG00000020289	Nprl3	112.635107710712	0.0712613943989619	0.22982542585644	0.310067496376468	0.756509629090618	0.878663616117539
ENSMUSG00000020290	Xpo1	1637.47942630017	-0.491004013091115	0.142935981897698	-3.43513233387613	0.000592264532165522	0.00720609516423093
ENSMUSG00000020297	Nsg2	0.638772250947937	0.180191776363505	2.49151991184634	0.0723220294193732	0.9423456336584	NA
ENSMUSG00000020300	Cpeb4	1204.25765325305	-0.00380337448677231	0.122927662040227	-0.030939939991112	0.97531743765182	0.98988240242196
ENSMUSG00000020303	Stc2	3.96221723378096	-2.20853666365822	1.09678759868025	-2.01364117019168	0.0440472206776592	NA
ENSMUSG00000020305	Asb3	99.7122224356906	-0.46358046532131	0.214485394735762	-2.16136145723313	0.0306674289607155	0.131217128703218
ENSMUSG00000020307	Cdc34	561.442176865004	0.234040613415591	0.124066437399116	1.88641358873466	0.059239242817234	0.203949193287389
ENSMUSG00000020308	Tpgs1	76.9524580682562	-0.152406902806621	0.240017306322659	-0.634982973276679	0.525439519888994	0.730188552730306
ENSMUSG00000020309	Chac2	46.5625855487163	-0.582885349247628	0.324893975212473	-1.79407866479037	0.0728006138731397	0.231412068056448
ENSMUSG00000020311	Erlec1	204.881727706644	-0.189435774919606	0.17866794230301	-1.06026728957529	0.289023016031093	0.525194928184027
ENSMUSG00000020315	Sptbn1	5894.61653597047	-0.101577167878212	0.0759352861347119	-1.33768071536611	0.181000540041352	0.401066986263249
ENSMUSG00000020319	Wdpcp	22.591302330524	0.119988155400186	0.414870403124157	0.289218402895513	0.772414249874186	NA
ENSMUSG00000020321	Mdh1	1017.25794854535	-0.0325206821927366	0.103370148901301	-0.314604192200474	0.753062195771645	0.876975087367917
ENSMUSG00000020323	Prss57	2.13303905685175	0.373493332101945	1.38802612988655	0.269082349431327	0.787866312789606	NA
ENSMUSG00000020325	Fstl3	412.392053394089	-0.170879895776433	0.122385206769923	-1.39624632981728	0.162640329576924	0.375099304168436
ENSMUSG00000020326	Ccng1	654.166313297277	-0.334111474038465	0.130681223012074	-2.55669074973071	0.0105673116125807	0.0632922886588004
ENSMUSG00000020328	Nudcd2	95.1345404013419	-0.424789196102387	0.219908539856284	-1.93166302854813	0.0534011108791905	0.189816845624444
ENSMUSG00000020329	Polrmt	227.903366528713	-0.0466652248331898	0.146830099530423	-0.317817838320819	0.750623118714315	0.876276064992919
ENSMUSG00000020330	Hmmr	177.820218325711	-0.524784064848559	0.196803855360463	-2.66653345732162	0.00766379777815305	0.0498866563396337
ENSMUSG00000020331	Hcn2	4.84860973586029	-0.240077616762477	1.0525234312632	-0.228097170696091	0.819570699582471	NA
ENSMUSG00000020333	Acsl6	0	NA	NA	NA	NA	NA
ENSMUSG00000020334	Slc22a4	799.22892744308	-0.353277903180645	0.103008244746783	-3.42960802845518	0.000604453760385837	0.00733878732222167
ENSMUSG00000020340	Cyfip2	125.960475467113	-0.500892249382636	0.213789334120973	-2.34292440940578	0.01913325909944	0.0954742950786631
ENSMUSG00000020346	Mgat1	805.271030179437	-0.10759238634718	0.11562147313274	-0.930557131231653	0.352082698347237	0.58728722444253
ENSMUSG00000020349	Ppp2ca	5900.56749697572	0.343489207925119	0.0935657076143278	3.6711014824038	0.000241507417544492	0.00350522885083293
ENSMUSG00000020354	Sgcd	35.6455563128413	-0.000996425683233909	0.326196431858037	-0.003054679898116	0.997562721861501	0.998697903530286
ENSMUSG00000020358	Hnrnpab	9892.93255095467	0.176978098559422	0.0768807199501505	2.30198284659892	0.0213361395444538	0.102616243889789
ENSMUSG00000020359	Phykpl	63.0571279165823	0.0105673186128377	0.266086128148173	0.03971390273661	0.968321217640654	0.985572961221854
ENSMUSG00000020361	Hspa4	4144.71258940099	0.326757093402406	0.101459718297732	3.22055983285449	0.00127940482972932	0.0130998684311676
ENSMUSG00000020362	Cnot6	2448.33231103508	-0.02541672145911	0.0974058734801726	-0.260936230547573	0.794141684487128	0.899534361243863
ENSMUSG00000020363	Gfpt2	17.3513384301952	0.986948730270526	0.497942761283055	1.9820525711177	0.047473357091988	NA
ENSMUSG00000020364	Zfp354a	15.1062079099559	-0.175375822985985	0.497099384177681	-0.352798310696156	0.724239650316512	NA
ENSMUSG00000020366	Mapk9	310.015156589651	-0.426503287679628	0.138869259581249	-3.07125773526639	0.00213159066285986	0.0191207862048065
ENSMUSG00000020368	Canx	5180.38140614342	0.0273048123922347	0.0859541822561982	0.317667060235056	0.750737500018383	0.876320145714457
ENSMUSG00000020372	Rack1	14756.3282372424	0.135963368313979	0.0773820678859205	1.75703973838515	0.0789110360470462	0.244052330792338
ENSMUSG00000020375	Rufy1	233.460602652373	0.0034189125413248	0.14418740346641	0.0237115896335651	0.981082661415005	0.991464825377269
ENSMUSG00000020376	Rnf130	365.193632350759	0.0292529827869311	0.123186457014212	0.237469146332833	0.81229285235805	0.908836045561612
ENSMUSG00000020377	Ltc4s	1.4089016458052	-3.8532360190029	1.8378728980929	-2.09657372008765	0.0360313276764026	NA
ENSMUSG00000020380	Rad50	374.665133998233	-0.118706305868106	0.125185011707375	-0.94824695264307	0.343003749416529	0.579715366052437
ENSMUSG00000020381	Mrnip	25.2007251773685	-0.379176068906829	0.405628267511579	-0.93478709270676	0.349898032685536	NA
ENSMUSG00000020383	Il13	0.144580072429545	-0.785450950834252	4.0804728567969	-0.192490179055086	0.847358260048669	NA
ENSMUSG00000020385	Clk4	1048.63024651215	0.286815228797074	0.128542776014253	2.23128236133062	0.0256624313103171	0.11573216747616
ENSMUSG00000020386	Sar1b	1308.09246593311	0.429925403325841	0.11750763368479	3.6587019059468	0.000253495987172532	0.00364225327298021
ENSMUSG00000020387	Jade2	195.855481106044	-0.385813577740655	0.162913166843286	-2.36821605777136	0.0178740944172416	0.0914657797986544
ENSMUSG00000020388	Pdlim4	107.157904550281	-0.084292686966987	0.210726173598079	-0.400010523266843	0.689148765985751	0.839113641709682
ENSMUSG00000020389	Cdkl3	18.4339841095053	-0.395712056768473	0.448811154643239	-0.881689442596464	0.377944771719514	NA
ENSMUSG00000020390	Ube2b	1423.2153971926	0.0183565401851189	0.106319953450178	0.172653764316412	0.862923588618111	0.93538594285142
ENSMUSG00000020392	Cdkn2aipnl	198.276508365556	-0.379039272682269	0.159019280985663	-2.38360575103118	0.0171439579431633	0.0889231052135866
ENSMUSG00000020393	Kremen1	2208.26313566455	-0.13554425036624	0.0926062578465881	-1.46366188979132	0.143286353249715	0.349268120655796
ENSMUSG00000020395	Itk	1.99986207979682	0.672308627658285	1.36874891343287	0.491184775425401	0.623295765935711	NA
ENSMUSG00000020396	Nefh	8.12339425249809	0.369617439277116	0.745356445490504	0.495893530556214	0.6199695308136	NA
ENSMUSG00000020397	Med7	170.745704528855	0.497634996984876	0.173830773880806	2.86275545966388	0.00419974557218886	0.0318095960987576
ENSMUSG00000020399	Havcr2	1.11332726989267	-0.221649786797691	1.85958070895891	-0.11919342125343	0.905122118573399	NA
ENSMUSG00000020400	Tnip1	1553.36371247916	0.477616546815012	0.126131763105769	3.78664766950496	0.000152693367716797	0.00244930441315148
ENSMUSG00000020401	Fam71b	0	NA	NA	NA	NA	NA
ENSMUSG00000020402	Vdac1	3389.15579652551	-0.0737926243241624	0.0811217361695208	-0.909652921751543	0.363005579456462	0.596379444106714
ENSMUSG00000020407	Upp1	12.8615856891114	0.100088002687178	0.577425072891687	0.173335047932622	0.862388076357115	NA
ENSMUSG00000020409	Slu7	663.595993641215	0.146568205722361	0.105022232387042	1.39559217501879	0.162837340151042	0.375477955505538
ENSMUSG00000020411	Nipal4	389.059405694526	0.0619174011807059	0.149848846307113	0.413199051621706	0.679460782910198	0.832903855749617
ENSMUSG00000020412	Ascc2	493.510163481454	0.0384127649106487	0.11973678776186	0.32081005035016	0.748354342580875	0.874609505017113
ENSMUSG00000020413	Hus1	54.1333211189104	-0.487399853531839	0.296611586222976	-1.64322594318833	0.100336194111818	0.281813617892157
ENSMUSG00000020415	Pttg1	154.140296916154	-0.283287853238152	0.184304110347724	-1.53706747344743	0.124276787147212	0.32244864215124
ENSMUSG00000020420	Zfp607a	164.272659082664	-0.0644072731765616	0.166662962253576	-0.386452228531536	0.699161775835432	0.845097572419134
ENSMUSG00000020422	Tns3	646.129192341133	0.036294592663662	0.119342648535562	0.30412089147533	0.761035791104202	0.881130112333645
ENSMUSG00000020423	Btg2	25501.5422621312	-0.0298174821900447	0.10043978338808	-0.2968692402973	0.766566340746546	0.884594817790157
ENSMUSG00000020424	Castor1	137.900490399734	-0.140305418592026	0.175734856838288	-0.798392653092925	0.424642665414155	0.651547915795773
ENSMUSG00000020427	Igfbp3	42041.6201542398	0.542916873783896	0.115126044237818	4.71584755107524	2.40706620920862e-06	7.54236061225177e-05
ENSMUSG00000020430	Pes1	775.275072602188	0.332112317700777	0.104436211548977	3.18004945578696	0.00147249919372278	0.0144806305061113
ENSMUSG00000020431	Adcy1	434.489747091818	0.0405534679480206	0.122711582903699	0.330477914051894	0.741038878102505	0.870060738000035
ENSMUSG00000020432	Tcn2	340.317566856985	-0.14826838365572	0.132438655675033	-1.11952498233996	0.262916239149028	0.498008119766055
ENSMUSG00000020435	Osbp2	5.57073044801426	1.19660220256304	0.922443964649486	1.29720855512099	0.194559437916399	NA
ENSMUSG00000020437	Myo1g	1.19628170541697	-0.356240260529474	1.96153093423437	-0.18161337877066	0.855886148722474	NA
ENSMUSG00000020439	Smtn	1494.95478299688	0.646555858600884	0.107163248176669	6.03337309760317	1.60572097288923e-09	1.24929460999551e-07
ENSMUSG00000020440	Arf5	1079.67940043676	0.0492423073864663	0.102119999784537	0.482200425875074	0.629663574345921	0.800954961919904
ENSMUSG00000020441	2310033P09Rik	154.216676592017	0.232825715542109	0.187535834914875	1.24149987466551	0.214421144441151	0.442021382295142
ENSMUSG00000020444	Guk1	164.417786556301	-0.155081733633129	0.177487993300378	-0.873759011803526	0.382249506354273	0.612295182657397
ENSMUSG00000020448	Rnf185	730.415549531494	0.175326544456586	0.106692758408773	1.64328439035061	0.100324106416575	0.281813617892157
ENSMUSG00000020451	Limk2	2662.54754082868	-0.339160774430866	0.0943596163272484	-3.59434244894154	0.00032521186523873	0.00444397768581603
ENSMUSG00000020453	Patz1	62.3914743975816	0.00680932162909557	0.270766613422246	0.0251483059267606	0.979936669792679	0.991271334763123
ENSMUSG00000020454	Eif4enif1	791.03961939283	-0.00700245404165203	0.103184541781756	-0.067863402024528	0.945894372513838	0.975607023344073
ENSMUSG00000020455	Trim11	321.035951019848	-0.118466614123647	0.132584110034546	-0.893520453490088	0.371578523852673	0.602800507418868
ENSMUSG00000020456	Ogdh	2312.98459465685	-0.031712862521763	0.085970768272186	-0.368879598951113	0.712217470337587	0.852320938396042
ENSMUSG00000020457	Drg1	363.443862528042	-0.160833090451991	0.132698149795934	-1.21202210203627	0.225503920263578	0.455289037288384
ENSMUSG00000020458	Rtn4	6627.29373086124	0.151349261923149	0.0946148046794886	1.59963615034508	0.109679323911824	0.298880730898149
ENSMUSG00000020459	Mtif2	257.076080978008	-0.266879338773388	0.143275269866106	-1.8627034450732	0.0625040009261313	0.210810456677135
ENSMUSG00000020460	Rps27a	4306.29796660954	0.147906345163765	0.0809604713264371	1.82689580162396	0.0677154376371151	0.221290745783591
ENSMUSG00000020462	Cfap36	87.4706842931435	-0.304357783649046	0.223722985341023	-1.36042250278893	0.173696261472872	0.389572198894374
ENSMUSG00000020463	Ppp4r3b	1550.98755744996	-0.149657173583497	0.13508998506528	-1.10783322324876	0.267933848956528	0.503178888426242
ENSMUSG00000020464	Pnpt1	303.262135341259	-0.181400636873604	0.137017528528271	-1.32392285003284	0.18552866854595	0.407742387040744
ENSMUSG00000020467	Efemp1	545.928582120423	-0.0166054272358068	0.128051332659739	-0.129677894723136	0.896821272325101	0.951798427035266
ENSMUSG00000020471	Pold2	137.969160805785	-0.0506048879701335	0.184544524435852	-0.274215060700562	0.783919354798925	0.894600445104301
ENSMUSG00000020472	Zkscan17	632.728258759199	0.21458618611613	0.112269834572691	1.91134321104921	0.0559604894505568	0.195904535612494
ENSMUSG00000020473	Aebp1	43.660031754488	0.208023749287903	0.311462593438907	0.667893203453681	0.50420176612573	0.71200834660822
ENSMUSG00000020474	Polm	199.97876104315	-0.134397216924678	0.160824181168257	-0.835677918260744	0.403336121037852	0.631652090416256
ENSMUSG00000020476	Dbnl	1039.76326851962	-0.346774143806193	0.108780944477449	-3.18782067458591	0.00143349408303004	0.014219316415971
ENSMUSG00000020477	Mrps24	141.462137330407	-0.307513504401087	0.185125774839497	-1.66110583287335	0.0966921932143207	0.276167006371162
ENSMUSG00000020482	Ccdc117	703.705043986843	0.0647629741185904	0.110511528305597	0.586029123943536	0.55785594357086	0.751982642422493
ENSMUSG00000020483	Dynll2	1025.86965430342	-0.209731335212981	0.0931045700483315	-2.25264275538899	0.0242816830135403	0.11130645636307
ENSMUSG00000020484	Xbp1	1824.31151304357	0.399539717659853	0.0997804122784752	4.00418988593458	6.22303655002292e-05	0.00115916724792528
ENSMUSG00000020485	Supt4a	225.861474778463	-0.10455570322581	0.161096255760336	-0.649026277689268	0.516321391382945	0.722363941792862
ENSMUSG00000020486	Sept4	0.443843587798874	-2.20227988502291	2.93433242152122	-0.750521607187642	0.452940615310568	NA
ENSMUSG00000020491	2810021J22Rik	15.1523036886384	0.098183432155906	0.513817017593397	0.191086376655594	0.848457920829409	NA
ENSMUSG00000020492	Ska2	64.1635839871729	-0.879017553077556	0.26690132278364	-3.29341774671578	0.000989772967399096	0.0106773751161168
ENSMUSG00000020493	Prr11	112.278240956008	-0.347205609896806	0.198925028830731	-1.74540937325815	0.0809136352426512	0.247700547716863
ENSMUSG00000020495	Smg8	369.59360649773	0.66468225757239	0.125389452969483	5.30094231876231	1.15206486536475e-07	5.81992471350272e-06
ENSMUSG00000020496	Rnf187	736.63017665685	-0.339939983061903	0.119801009678511	-2.83753854808186	0.00454628567248205	0.0338956122791246
ENSMUSG00000020513	Tubd1	36.7431374822065	-0.376134120766988	0.381355915753436	-0.986307292556005	0.323982342271636	0.559979756469805
ENSMUSG00000020514	Mrpl22	65.4333147321567	-0.473842702207201	0.25812857666129	-1.83568479064201	0.0664042886549867	0.218551323553117
ENSMUSG00000020515	Cnot8	284.736193517156	-0.209858347337536	0.139494253288266	-1.50442288761431	0.132472514746707	0.334087795183701
ENSMUSG00000020516	Rps6kb1	1216.00193619624	0.176053320295193	0.106505027972109	1.65300477965507	0.0983298908215317	0.278445546500251
ENSMUSG00000020519	Sap30l	158.500248065075	-0.171759082023328	0.187013124134478	-0.918433306850801	0.358392060120974	0.593359871396002
ENSMUSG00000020520	Galnt10	184.88532992223	-0.359660354208674	0.16849320436735	-2.13456890180888	0.0327962399187501	0.137171442703073
ENSMUSG00000020521	Rnft1	486.831665170854	0.153904986968431	0.12488066195445	1.2324164891484	0.217793544502133	0.446238761818504
ENSMUSG00000020522	Mfap3	314.661270591495	-0.308451830444871	0.136901850224862	-2.25308737565078	0.0242536403022044	0.111222487624824
ENSMUSG00000020523	Fam114a2	855.317250721914	-0.294281817859032	0.102619492427983	-2.86769901990653	0.00413468664259128	0.0314343531640762
ENSMUSG00000020525	Ppm1d	531.783249190876	0.173081556014093	0.133773416546391	1.29384118670596	0.195720282902064	0.420366737192659
ENSMUSG00000020526	Znhit3	64.3251760024841	-0.0550761317301688	0.245778205245704	-0.224088753822208	0.822688243129768	0.915191658075592
ENSMUSG00000020527	Myo19	755.870220880722	0.301701614901657	0.10544897643726	2.86111468404023	0.0042215431232419	0.0319323999342047
ENSMUSG00000020528	Prpsap2	147.872541244078	-0.253959043285886	0.174539739552339	-1.45502132601574	0.145663357626671	0.352562632361446
ENSMUSG00000020530	Ggnbp2	1439.36279538959	0.113058319064235	0.1015701612608	1.11310563713625	0.265663062925913	0.500903871988792
[truncated: 12,965 more rows]
