# Supplementary material for: Brief communication: Long-term absence of Langerhans cells alters the gene expression profile of keratinocytes and dendritic epidermal T cells
Source: PLoS One. 2020 Jan 10;15(1):e0223397. doi: 10.1371/journal.pone.0223397 (PMC6953782; doi:10.1371/journal.pone.0223397)
Supplement: S2 File — (CSV) [file pone.0223397.s003.csv]

	Gene.Symbol	baseMean	log2FoldChange	lfcSE	stat	pvalue	padj
ENSMUSG00000000001	Gnai3	3896.58864833366	0.164025299018956	0.104428604345109	1.57069320276364	0.116253928820028	0.375850807085867
ENSMUSG00000000028	Cdc45	63.741760331308	-0.151109760067141	0.32072259515981	-0.471154082523701	0.637530706319551	NA
ENSMUSG00000000031	H19	4.00131106139971	-1.82838830548965	1.40525707948217	-1.30110592018039	0.193222201621579	NA
ENSMUSG00000000037	Scml2	39.088183988183	0.586582893121779	0.41942055752519	1.39855541793883	0.161946343269162	NA
ENSMUSG00000000056	Narf	704.980087471055	-0.0502505364465797	0.149117020459337	-0.336987262029438	0.736126502508532	0.892429712956288
ENSMUSG00000000058	Cav2	397.191870079578	-0.221327536190979	0.183114264003748	-1.20868539321682	0.226783735477813	0.526104871982529
ENSMUSG00000000078	Klf6	32557.078994774	0.241437105519416	0.112486248737621	2.14636996280833	0.0318434738012407	0.173619533986298
ENSMUSG00000000085	Scmh1	288.318582332243	0.00628782350607094	0.198096163969553	0.0317412683823467	0.974678384044413	0.992113395667566
ENSMUSG00000000088	Cox5a	493.440127101751	-0.112985159502058	0.147104901384152	-0.768058429317775	0.442452472667314	0.720335183920499
ENSMUSG00000000120	Ngfr	45.1980268759497	-0.293462177553615	0.370313926062999	-0.79246865132393	0.428087463679507	NA
ENSMUSG00000000125	Wnt3	289.944238313785	0.358496169204656	0.291301610056149	1.23067005752407	0.218446291239538	0.517559140538115
ENSMUSG00000000126	Wnt9a	426.565160626396	0.375435927295728	0.16079401815877	2.33488740187473	0.0195493036539258	0.123983687079207
ENSMUSG00000000127	Fer	164.934973258074	-0.046448133109648	0.242727932531705	-0.191358829720106	0.848244473103038	0.946362805430489
ENSMUSG00000000131	Xpo6	1810.05590455521	-0.0192041266429478	0.143628563342082	-0.133706876933727	0.89363436699065	0.962850498306479
ENSMUSG00000000134	Tfe3	732.265633050586	0.0704767376663089	0.16009342184026	0.440222570397865	0.659775914205828	0.85175196215486
ENSMUSG00000000142	Axin2	5351.62619330454	0.367533576732293	0.094921939948135	3.87195601915756	0.000107965436597639	0.00227968908528444
ENSMUSG00000000148	Brat1	167.718673121897	-0.125598355302016	0.211812456307707	-0.592969636873267	0.553201472589814	0.794493120480595
ENSMUSG00000000149	Gna12	2976.17141122996	0.0436289665883988	0.11602928499841	0.376016852891895	0.706904367096771	0.87763192162468
ENSMUSG00000000154	Slc22a18	11.7459350439283	0.0432358191318363	0.698441117370606	0.0619033130446336	0.950639829132211	NA
ENSMUSG00000000159	Igsf5	24.8931361338706	-0.552333138559768	0.625652269362787	-0.882811692063879	0.377338022227707	NA
ENSMUSG00000000168	Dlat	721.838310086926	-0.0184535159364604	0.129262147792689	-0.142760400098382	0.886479412804987	0.960547867355902
ENSMUSG00000000171	Sdhd	368.645390903502	-0.207393124186756	0.157575996025532	-1.31614668107922	0.188124815542366	0.478123449881896
ENSMUSG00000000184	Ccnd2	19089.4456887658	0.0301741733852635	0.11117091916043	0.271421461773823	0.786066897260041	0.916439071009259
ENSMUSG00000000194	Gpr107	745.444494235453	-0.069690000199355	0.135697740989669	-0.51356787291441	0.607554146050165	0.825072590470299
ENSMUSG00000000216	Scnn1g	13.9302283623623	0.0644357079717877	0.690889232695604	0.0932648895400822	0.92569312455893	NA
ENSMUSG00000000223	Drp2	4.57722756258191	0.00837900250883046	1.15513994925406	0.0072536687128181	0.994212460477491	NA
ENSMUSG00000000244	Tspan32	37.0971428300697	-1.06341841269857	0.455462790087502	-2.33480854164676	0.0195534247869938	NA
ENSMUSG00000000247	Lhx2	149.545304113661	0.48787121496098	0.443677059757351	1.09960883537183	0.271502590692187	0.573589379232604
ENSMUSG00000000248	Clec2g	9.19844016890249	0.248437513979186	0.801123988758062	0.31011119060899	0.756476402613512	NA
ENSMUSG00000000266	Mid2	211.978182867879	0.44194515361736	0.226548843129523	1.95077206094886	0.0510841667970744	0.23214387512619
ENSMUSG00000000275	Trim25	684.935964420348	-0.0522132627153333	0.123707176847077	-0.422071411264019	0.67297289440281	0.858057024460733
ENSMUSG00000000276	Dgke	666.101915077823	-0.0056432906193747	0.136324097174272	-0.0413961341857304	0.966980094630205	0.990918287221575
ENSMUSG00000000278	Scpep1	1035.56446933398	-0.0782936186033726	0.126519883787871	-0.618824616806029	0.536031903379797	0.780913418575663
ENSMUSG00000000282	Mnt	2565.32640234147	0.496837090509867	0.138871830787341	3.57766645469439	0.000346675446133261	0.00604214171625139
ENSMUSG00000000290	Itgb2	3069.23203654007	-0.386708847093802	0.197446290624911	-1.95855209976283	0.0501652639111199	0.229674714513823
ENSMUSG00000000295	Hddc2	44.8540828189199	-0.164597430197742	0.411116999563868	-0.400366392954693	0.688886673389954	NA
ENSMUSG00000000296	Tpd52l1	8.06353239457145	1.84549548012569	1.06519207011305	1.732547145164	0.0831761906095261	NA
ENSMUSG00000000303	Cdh1	15540.796102688	0.357562776781336	0.160314200416965	2.23038742576355	0.0257217336252273	0.150367587759075
ENSMUSG00000000305	Cdh4	171.172727611911	0.348213216862739	0.300429663166457	1.15905071820357	0.246435512145849	0.548309465832218
ENSMUSG00000000308	Ckmt1	452.447947328043	0.0393083123118551	0.199250882529998	0.197280492877803	0.843608043795039	0.944558091718683
ENSMUSG00000000320	Alox12	38.8933749980741	0.153228334305295	0.560372502474553	0.273440137816636	0.784514902427817	NA
ENSMUSG00000000325	Arvcf	177.018353129468	0.0457289639074527	0.217378604016474	0.210365523848829	0.833382398564316	0.938524246156711
ENSMUSG00000000326	Comt	275.782412459143	-0.221525240300616	0.169762824685608	-1.304910192858	0.191923430021916	0.48293085167813
ENSMUSG00000000339	Rtca	334.169898291288	0.152117293841223	0.162916033626364	0.933715917673838	0.35045045189215	0.64919509940677
ENSMUSG00000000340	Dbt	185.539598351226	-0.0262842338141516	0.202000987451071	-0.13011933330533	0.89647201439181	0.963896908128166
ENSMUSG00000000346	Dazap2	4268.07192226215	-0.0306405978668013	0.113201822014484	-0.270672302985379	0.786643080872257	0.91650817846316
ENSMUSG00000000355	Mcts1	217.416375265469	-0.598545708328384	0.262529486822972	-2.27991802205439	0.0226125509753977	0.138407655761913
ENSMUSG00000000365	Rnf17	4.93295982739556	-2.90123706311896	1.44604019839297	-2.00633223498434	0.0448208130014687	NA
ENSMUSG00000000374	Trappc10	1677.32792124092	-0.0589525371955548	0.106117644113144	-0.555539445756063	0.578525737189852	0.807956017319469
ENSMUSG00000000378	Ccm2	931.467640020458	0.00861274673466318	0.12627238501949	0.0682076824107964	0.945620311536494	0.983173744398634
ENSMUSG00000000384	Tbrg4	524.573235106932	0.178234320408934	0.149706872980635	1.19055536235794	0.233828183994915	0.534442146259105
ENSMUSG00000000385	Tmprss2	9.95755236619399	0.0998851263493732	0.763824094272042	0.13076980301933	0.895957411522221	NA
ENSMUSG00000000386	Mx1	16.0976289104322	-0.261690287917888	1.110256725054	-0.235702501964272	0.813663528303139	NA
ENSMUSG00000000392	Fap	1.2311815345098	-1.7454365660409	2.63034120273559	-0.663578004338608	0.506960439041669	NA
ENSMUSG00000000399	Ndufa9	340.488609513626	-0.316850746030448	0.18444965803452	-1.71781693393625	0.0858300117720169	0.317592663206783
ENSMUSG00000000402	Egfl6	61.2871621215776	-0.0812623854668169	0.365963795591208	-0.222050340623282	0.824274695219564	NA
ENSMUSG00000000409	Lck	5965.98166566892	-0.0404899514639561	0.104947830395358	-0.385810276509986	0.699637183904865	0.873103053652151
ENSMUSG00000000416	Cttnbp2	122.316845359346	-0.00260568019485215	0.391358684325103	-0.00665803596346824	0.994687695148093	0.9986710232281
ENSMUSG00000000420	Galnt1	4036.99570710665	0.251864450045476	0.102383796635797	2.46000303096218	0.0138935842414005	0.0976539485675468
ENSMUSG00000000439	Mkrn2	824.692232718223	0.0590142877543341	0.125253117918112	0.471160229264044	0.637526317167603	0.839933775712294
ENSMUSG00000000441	Raf1	1852.08319025504	-0.0713558351175871	0.105171625852499	-0.678470400539993	0.497473485077771	0.756509885692801
ENSMUSG00000000486	Sept1	3750.52548370394	-0.131166430591015	0.13271119652256	-0.98835994270248	0.322976398155749	0.626428700361274
ENSMUSG00000000489	Pdgfb	922.912793503695	-0.140152098986796	0.124245449284659	-1.12802601458418	0.259308932728153	0.560665552059969
ENSMUSG00000000530	Acvrl1	108.229810570432	0.534599399202725	0.293532470320081	1.82126154091155	0.0685671096134019	0.279237856694896
ENSMUSG00000000531	Grasp	366.867645890613	0.126105701693766	0.216421516977067	0.582685601021495	0.560104968135213	0.797314677526903
ENSMUSG00000000532	Acvr1b	731.241705048564	0.0935219654984996	0.134013300429971	0.697855848624294	0.48526734820962	0.750875233757321
ENSMUSG00000000538	Tom1l2	1162.5550618818	0.0321663908424256	0.11354962848637	0.283280458696407	0.776961855731759	0.911621016235827
ENSMUSG00000000552	Zfp385a	280.623848233617	0.242302835415537	0.210379393650636	1.15174224628632	0.249427006627159	0.550582479375375
ENSMUSG00000000555	Itga5	210.841034338442	0.0335901640550188	0.223650939807717	0.150190131478535	0.880614611522587	0.958956591383687
ENSMUSG00000000561	Wdr77	178.881207819373	-0.0393140503677812	0.294730122947059	-0.133389997515941	0.893884955544561	0.962998323505995
ENSMUSG00000000562	Adora3	2625.03232618983	0.170480205244767	0.12626593512545	1.35016784277872	0.176962150607509	0.463849149829185
ENSMUSG00000000563	Atp5f1	1136.47429020308	-0.109367867919808	0.110990878418006	-0.985377082141059	0.324438882605336	0.62746003946411
ENSMUSG00000000567	Sox9	774.97770168861	0.468042860592262	0.210689233718515	2.22148446947971	0.02631816545674	0.153071094678539
ENSMUSG00000000568	Hnrnpd	2318.98724776434	-0.0241883018726329	0.115561900915667	-0.20931034952674	0.834205972962683	0.939044673023744
ENSMUSG00000000579	Dynlt1c	17.8595196202273	-1.24201451614172	0.693207841565827	-1.79169138268292	0.0731824156721994	NA
ENSMUSG00000000581	C1d	87.5701187090505	-0.268636649974591	0.299538073467354	-0.896836408356846	0.369806217059258	0.665508808193971
ENSMUSG00000000594	Gm2a	1654.36189836681	-0.307442880695895	0.134286483513632	-2.28945514583145	0.0220529211862252	0.136116559758676
ENSMUSG00000000600	Krit1	847.032812637486	-0.242318069965751	0.168785983394765	-1.43565280180289	0.151101161827471	0.429636440327895
ENSMUSG00000000605	Clcn4	1712.43870652321	-0.140138406463734	0.105578348002807	-1.32734039805215	0.184396106056599	0.473827261593623
ENSMUSG00000000627	Sema4f	115.716502273293	-0.119276453325263	0.264436935502946	-0.451058219603118	0.651947588968909	0.847960670043927
ENSMUSG00000000628	Hk2	21256.3173660226	0.981262145269256	0.174268834571072	5.63073797839091	1.79440159235438e-08	1.43037454063411e-06
ENSMUSG00000000631	Myo18a	2446.31832461889	0.109496527435031	0.1191742813518	0.918793268086089	0.358203714288678	0.655994442391892
ENSMUSG00000000673	Haao	5.66824687703809	-0.111618495326658	1.23483222170694	-0.0903916284046787	0.927976009025965	NA
ENSMUSG00000000682	Cd52	2946.92153768397	-0.250328091883114	0.188344464639281	-1.32909715378439	0.183815919187171	0.473136194493536
ENSMUSG00000000686	Abhd15	363.519312616675	-0.213259869120672	0.159953739055838	-1.33325966857346	0.182446604163957	0.471921465575193
ENSMUSG00000000690	Hoxb6	21.8379262670634	-0.189473058133956	0.658769462072139	-0.287616638357787	0.773640207254724	NA
ENSMUSG00000000693	Loxl3	1.08577966536519	-0.279029183815603	2.58714564651357	-0.107852135882501	0.914112985595004	NA
ENSMUSG00000000708	Kat2b	1079.79769825342	0.0568286215518246	0.133598315002414	0.425369298638218	0.670567483169854	0.857642466347712
ENSMUSG00000000711	Rab5b	709.613389283256	-0.196625113029424	0.132904460058105	-1.47944706252492	0.139020869814524	0.412449972389714
ENSMUSG00000000732	Icosl	289.642718791569	-0.40469205806596	0.230092377578694	-1.75882427016754	0.0786073611195257	0.301499251917972
ENSMUSG00000000738	Spg7	669.558721876766	-0.227697689999193	0.127739469243879	-1.78251633067673	0.074665070534819	0.291687241314379
ENSMUSG00000000739	Sult5a1	271.710651269126	0.103279214462232	0.242321366719027	0.426207626098383	0.669956561039933	0.857251881594298
ENSMUSG00000000740	Rpl13	5369.44858789305	0.0293865609587099	0.129755915434851	0.226475693691704	0.820831461768099	0.93198498241933
ENSMUSG00000000743	Chmp1a	778.962706922119	-0.254407803446252	0.122752999531215	-2.0725180192567	0.038217157574069	0.193494353192591
ENSMUSG00000000751	Rpa1	2259.30231733416	-0.100356403053236	0.0972753102543451	-1.03167394471254	0.302224887245943	0.607476142376919
ENSMUSG00000000759	Tubgcp3	1174.00303058105	0.563428138981493	0.168080277079249	3.35213713811192	0.000801902856418667	0.0119161373880826
ENSMUSG00000000776	Polr3d	219.921944275156	0.510370901847006	0.239406393264886	2.13181818115574	0.0330217964084074	0.177773773537659
ENSMUSG00000000782	Tcf7	6412.90937711965	-0.184315369806883	0.0979439105924431	-1.88184613716153	0.0598569094478986	0.256997327704694
ENSMUSG00000000787	Ddx3x	63847.86147406	0.425805552689292	0.115150003456065	3.69783360754961	0.000217447343126939	0.00409525829555735
ENSMUSG00000000791	Il12rb1	1040.50391642395	-0.0656926992575419	0.142702362592498	-0.460347663935561	0.645266694037035	0.844397736673814
ENSMUSG00000000804	Usp32	955.415163013772	0.221775148508938	0.141975692887753	1.56206420971141	0.118272863224323	0.379114667249287
ENSMUSG00000000811	Txnrd3	131.37810084257	0.408711771899982	0.275765084710003	1.48210123239418	0.138313360936849	0.411497494228105
ENSMUSG00000000817	Fasl	630.950494984924	0.0576396445656557	0.26923828767156	0.214084129950973	0.830481451368524	0.936741780350404
ENSMUSG00000000823	Zfp512b	747.860008525632	0.0870801079121097	0.134768685256939	0.646144968663083	0.518185475030769	0.770125919893249
ENSMUSG00000000826	Dnajc5	3128.12265180814	0.162167314858535	0.107322525621864	1.51102775413531	0.130781379800963	0.399900534775403
ENSMUSG00000000827	Tpd52l2	487.088531403636	0.0493930103803485	0.157698688832729	0.313211293929904	0.754120138502147	0.901079880490366
ENSMUSG00000000838	Fmr1	1617.00718178094	0.36520003209403	0.100415872683138	3.63687554901224	0.000275965179868798	0.00500484999046005
ENSMUSG00000000861	Bcl11a	91.079085242764	0.344077882210769	0.30672276936187	1.1217878702863	0.261952644788808	0.564815752511212
ENSMUSG00000000876	Pxmp4	135.310861849673	-0.2483909424103	0.237392405182039	-1.04633061963304	0.29540841313523	0.600332947088848
ENSMUSG00000000881	Dlg3	223.102361676224	-0.437143783765795	0.19481580292359	-2.24388256602186	0.0248399581502857	0.146798442332982
ENSMUSG00000000884	Gnb1l	55.503809694094	0.129459529132358	0.373019340673981	0.347058490046246	0.7285473776499	NA
ENSMUSG00000000902	Smarcb1	413.685004281302	-0.327864820443696	0.163451893312462	-2.00587961264502	0.0448690939129024	0.213014262560654
ENSMUSG00000000915	Hip1r	1800.532666832	0.0430432355102691	0.102733999550479	0.418977511813111	0.675232567512745	0.859111896643112
ENSMUSG00000000916	Nsun5	97.6107312983897	-0.364254722452247	0.299395820504624	-1.21663262312181	0.223744024679066	0.522781141962016
ENSMUSG00000000934	Top1mt	79.1366563000182	-0.392468304482271	0.307938835063953	-1.27450084170372	0.202485974547478	0.497217620985792
ENSMUSG00000000942	Hoxa4	3.84881950305721	-0.565302865649608	1.30934970561019	-0.431743225837565	0.6659280470872	NA
ENSMUSG00000000948	Gm38393	14.3133692641904	-0.504660058590831	0.724760036707458	-0.696313307896324	0.486232640841717	NA
ENSMUSG00000000957	Mmp14	409.968512751581	0.33219036804032	0.184522541070685	1.80026985382272	0.0718180385692745	0.287384372126118
ENSMUSG00000000958	Slc7a7	1.84286528625953	0.384988470940389	1.71194560808716	0.224883588077635	0.822069837122732	NA
ENSMUSG00000000959	Oxa1l	411.027823397561	-0.0488412602928214	0.144828013214842	-0.337236279146969	0.735938790651572	0.892377714727177
ENSMUSG00000000976	Heatr6	312.360162759364	-0.16652316882938	0.159799960286889	-1.04207265465161	0.297377995511158	0.601601008821806
ENSMUSG00000000982	Ccl3	55.4389671235904	1.30846604712272	0.69692801544479	1.87747660895457	0.060452800316735	NA
ENSMUSG00000001016	Ilf2	584.100224027571	0.0396953177311843	0.145116694786774	0.273540668697769	0.784437634798429	0.915875076702528
ENSMUSG00000001017	Chtop	2486.56328116689	0.00668028508342157	0.104155362210812	0.0641376972018071	0.948860585597747	0.98536996583535
ENSMUSG00000001018	Snapin	411.367492654809	-0.0755943187837185	0.166604211981523	-0.453735940314055	0.6500188955234	0.847344350660286
ENSMUSG00000001020	S100a4	1561.17266441126	-0.219633485154507	0.122076600842943	-1.79914482904939	0.0719957739542883	0.287731264505226
ENSMUSG00000001021	S100a3	3.36487712431783	1.17421240854907	1.28191946099494	0.915979860105819	0.359677458277428	NA
ENSMUSG00000001025	S100a6	5858.55816749416	-0.0948101504810047	0.125770813243051	-0.753832690083547	0.450949691988038	0.726370553356689
ENSMUSG00000001029	Icam2	27.6313244257028	-0.891197043464413	0.521077520454505	-1.71029646929899	0.0872110643540902	NA
ENSMUSG00000001034	Mapk7	227.295763190136	0.209343121492875	0.191615447610069	1.09251693485006	0.27460595103682	0.576413703930026
ENSMUSG00000001036	Epn2	323.07142943336	0.122838708440948	0.209463810704114	0.586443586737128	0.557577461043532	0.796132331189953
ENSMUSG00000001039	B9d1	13.16605305227	0.157465364508797	0.659272351372167	0.238847214176446	0.811224057921915	NA
ENSMUSG00000001052	Sec24b	1541.7167228489	-0.0489675804778106	0.114785433562746	-0.426600997687074	0.669669970929889	0.857156535634981
ENSMUSG00000001053	N4bp3	414.845910309637	0.266045834857628	0.183504384332565	1.44980642192981	0.147112508195596	0.424135806886815
ENSMUSG00000001054	Rmnd5b	864.671800484876	0.489922534539859	0.114777654507844	4.26844873804574	1.96837048747435e-05	0.000558770114513166
ENSMUSG00000001056	Nhp2	209.695752897493	0.0404954671273667	0.20571087486247	0.196856229183023	0.843940047408991	0.94472409182524
ENSMUSG00000001062	Vps9d1	268.620361454727	0.00211842257908194	0.169745621970973	0.0124799836041969	0.990042672239427	0.997993191463214
ENSMUSG00000001065	Zfp276	301.139287517106	-0.306291296423712	0.206674128172778	-1.48200115385345	0.138339987945498	0.411497494228105
ENSMUSG00000001082	Mfsd10	616.092859971784	-0.0819658351625855	0.13369855690125	-0.613064471766329	0.539833710849065	0.783839807300593
ENSMUSG00000001089	Luzp1	2099.38514376815	0.40823684542716	0.133863229567983	3.04965633015625	0.00229103363556295	0.0268628265387615
ENSMUSG00000001098	Kctd10	3764.17614900253	0.169199215515288	0.10343432668404	1.63581299303218	0.101878731879151	0.347957194560064
ENSMUSG00000001100	Poldip2	228.971193760589	-0.0465807007970679	0.20306385184803	-0.229389427872806	0.818566252451535	0.931179335410932
ENSMUSG00000001105	Ift20	256.21226414947	-0.228962382028723	0.171853570973145	-1.33231087798869	0.182758054063458	0.472067588529149
ENSMUSG00000001119	Col6a1	231.002715754645	0.415689729364484	0.371519476129776	1.11889081480961	0.26318672198802	0.565590190637995
ENSMUSG00000001120	Pcbp3	52.4565777566412	0.167721416976941	0.340409375475777	0.492705045924552	0.62222101176633	NA
ENSMUSG00000001123	Lgals9	556.978275554177	-0.307004216083885	0.185467781297516	-1.65529675254705	0.0978643173585792	0.3411317882706
ENSMUSG00000001127	Araf	1329.10561753265	-0.120656438912232	0.182987050061223	-0.659371463018085	0.509657262522965	0.763520633817548
ENSMUSG00000001128	Cfp	66.6846506853103	-0.340535340830725	0.423884232082875	-0.803368738576116	0.421761638300381	NA
ENSMUSG00000001131	Timp1	19.2656079992493	1.07687971073522	0.582398302540037	1.84904335407328	0.0644515527898355	NA
ENSMUSG00000001134	Uxt	71.6262419198111	0.189345699841382	0.321200083075309	0.589494554386488	0.555529564106887	NA
ENSMUSG00000001138	Cnnm3	247.965908693879	-0.00978494658493769	0.186975837916381	-0.05233267941986	0.958263614572459	0.988744205162411
ENSMUSG00000001143	Lman2l	243.764384924867	-0.599389252115616	0.184721214166319	-3.24483170393162	0.00117520056786807	0.0159849040203537
ENSMUSG00000001150	Mcm3ap	740.82077876319	-0.11253841242427	0.127711645378598	-0.881191469193374	0.3782141958078	0.672286357042629
ENSMUSG00000001151	Pcnt	1229.77013012925	0.102089756318562	0.122662629887854	0.832280837382169	0.405250444348029	0.692224305520064
ENSMUSG00000001156	Mxd1	3524.57697916557	0.783655526519443	0.131621354643181	5.95386309952437	2.61885894128991e-09	2.83470805192464e-07
ENSMUSG00000001157	Gmcl1	419.534604259872	-0.264999898312292	0.155298544612201	-1.70639009511666	0.0879354735249478	0.320878296303746
ENSMUSG00000001158	Snrnp27	206.692393379397	-0.310628456671563	0.195060511060185	-1.59247227941344	0.111278626889892	0.365688872403968
ENSMUSG00000001166	Oas1c	94.3360881722388	-0.384000889440853	0.260775097000027	-1.4725366565229	0.140876015815039	0.415661978935487
ENSMUSG00000001173	Ocrl	464.981405861075	0.0276607706477727	0.153391088539806	0.180328407022124	0.856894755632056	0.950226331517787
ENSMUSG00000001175	Calm1	9505.49172492065	-0.0131846949974834	0.10779900593201	-0.122308131540648	0.902654992312361	0.965366748408529
ENSMUSG00000001211	Agpat3	383.12003458193	-0.274258517738208	0.192950252650338	-1.42139496565063	0.155201969222056	0.435749667214981
ENSMUSG00000001228	Uhrf1	253.386220850819	-0.185515045611792	0.24050522216195	-0.771355581987614	0.44049619543834	0.718987678998802
ENSMUSG00000001229	Dpp9	829.91902798831	-0.30503552078961	0.140104011868556	-2.17720760969923	0.0294650807954419	0.164937085367191
ENSMUSG00000001247	Lsr	455.508016271644	0.0922422703945826	0.26966701277524	0.342059896185612	0.732305817192907	0.89089065557706
ENSMUSG00000001248	Gramd1a	9050.95906727679	-0.291539705003907	0.198010688392274	-1.47234327283558	0.14092820342747	0.415661978935487
ENSMUSG00000001249	Hpn	7.50024655225868	-0.134034055719067	0.952247385885672	-0.140755498734611	0.888063099831419	NA
ENSMUSG00000001270	Ckb	101.130697552116	0.320168677196663	0.27586067567038	1.16061731676184	0.24579756002602	0.547580629102658
ENSMUSG00000001280	Sp1	2382.07445149529	0.00990011332017488	0.0980409509384061	0.100979368574205	0.919566837942298	0.972880497841786
ENSMUSG00000001281	Itgb7	11046.4167488477	-0.082908007174414	0.115520418675553	-0.717691366815998	0.472947607583245	0.742264995234816
ENSMUSG00000001285	Myg1	170.885810675604	-0.341778662603039	0.231636178934297	-1.47549775762785	0.140078770694518	0.414176597378059
ENSMUSG00000001288	Rarg	1793.8754440849	-0.221194253023789	0.113662573586382	-1.94606057248637	0.0516474639665291	0.233549196116015
ENSMUSG00000001289	Pfdn5	1328.96173106395	0.158540621213352	0.140036961186608	1.13213411566456	0.25757805391692	0.559097206064709
ENSMUSG00000001300	Efnb2	2030.07347577331	1.04774767035107	0.133986372008413	7.81980775093519	5.29040708319006e-15	2.3652720015845e-12
ENSMUSG00000001305	Rrp15	108.379867187174	0.387831400763135	0.27028431493706	1.43490161777774	0.15131513464792	0.430002622358966
ENSMUSG00000001313	Rnd2	23.5822255768154	0.345820196883068	0.519364214017968	0.665852955496669	0.505505092892466	NA
ENSMUSG00000001323	Srr	116.191414300661	-0.0893939412607267	0.254425533418673	-0.351356013917138	0.725321277150677	0.887491515104761
ENSMUSG00000001348	Acp5	88.2454696071735	-0.628025582378404	0.35089087076605	-1.78980314023937	0.0734855641918664	0.289545788769132
ENSMUSG00000001366	Fbxo9	557.237418858996	-0.314959497725507	0.131916928607202	-2.38755936065897	0.0169606634873961	0.112014452563194
ENSMUSG00000001376	Vps50	265.08079461884	-0.0635719328625644	0.185625929240298	-0.342473344767846	0.731994700338151	0.890679796772624
ENSMUSG00000001380	Hars	685.596317209087	0.143481986529905	0.140537697050824	1.02095017593761	0.307278044965684	0.611641528529253
ENSMUSG00000001383	Zmat2	616.546869757984	-0.0921318761593125	0.144861265347842	-0.636000768998427	0.524775920808158	0.773769829892499
ENSMUSG00000001403	Ube2c	102.17526418112	-0.204534308593455	0.28346724711508	-0.721544766370909	0.470574408122616	0.74046161265874
ENSMUSG00000001415	Smg5	1487.06238236545	0.000724967230419066	0.117635806164496	0.00616281091664649	0.995082819444428	0.998836934074211
ENSMUSG00000001416	Cct3	1219.87876766933	0.0559234483824337	0.120780416690621	0.463017514881418	0.643351812706529	0.843724382078147
ENSMUSG00000001418	Glmp	884.07729294752	-0.197754099455027	0.1272255688623	-1.55435814689941	0.12009901069376	0.382084283086995
ENSMUSG00000001419	Mef2d	4492.56301766069	0.349278678764479	0.0917712144852293	3.80597206568184	0.000141248325496147	0.00287615154668688
ENSMUSG00000001420	Tmem79	180.182314623426	0.165852889127538	0.280628404267342	0.591005353006026	0.55451683428422	0.795073332555004
ENSMUSG00000001424	Snd1	1240.21238561625	-0.171834674356613	0.127086066630243	-1.35211261873866	0.176339291166114	0.463166521343845
ENSMUSG00000001435	Col18a1	483.659032698742	0.393978829957624	0.245468752890836	1.60500603566773	0.108492476401221	0.35999617129195
ENSMUSG00000001436	Slc19a1	108.052652953965	-0.208326839924047	0.264662708290209	-0.787140890644899	0.431199394664168	0.714243456077905
ENSMUSG00000001440	Kpnb1	5544.00138806577	-0.0456262524078165	0.121870509767537	-0.374383043895089	0.708119356248019	0.877934813153892
ENSMUSG00000001441	Npepps	1940.79160893711	0.2735231576489	0.111891350077673	2.44454247320302	0.0145036002213689	0.100328287303377
ENSMUSG00000001444	Tbx21	2697.82458046537	0.361495144009504	0.560277476635282	0.645207346510599	0.518792825996427	0.770138101591057
ENSMUSG00000001445	Mrpl10	268.641344356701	-0.41201336029183	0.17312947380155	-2.37979906739682	0.0173220805182547	0.114035181798472
ENSMUSG00000001467	Cyp51	3225.25335697345	0.400284273381909	0.139251225378552	2.87454758328871	0.00404606797944814	0.0410312791249164
ENSMUSG00000001472	Tcf25	4375.41100836113	0.0589488641113693	0.102595424378827	0.574575956659671	0.565578116667078	0.800859236255517
ENSMUSG00000001473	Tubb6	211.986887888827	1.05301713608073	0.27024178770587	3.89657404585713	9.75629884920756e-05	0.00209882889260254
ENSMUSG00000001482	Def8	248.318960123635	-0.276875507183427	0.20087434581952	-1.37835175544114	0.168094711051065	0.452610084770385
ENSMUSG00000001504	Irx2	252.51245902605	-0.0901692456506847	0.230838564762974	-0.390616038283164	0.696081068858946	0.870672865962358
ENSMUSG00000001506	Col1a1	17.364515974994	0.00255593609828211	0.614655741745098	0.00415832135729414	0.996682149152006	NA
ENSMUSG00000001507	Itga3	1401.15104242278	0.192443570764539	0.209446974781033	0.918817619427208	0.358190974961329	0.655994442391892
ENSMUSG00000001510	Dlx3	21.0229926229339	-0.0199659649178555	0.577925829407605	-0.0345476251482329	0.972440465617951	NA
ENSMUSG00000001517	Foxm1	238.164186333365	-0.159775164771197	0.187555439630154	-0.851882329226291	0.394279405469026	0.683936424837718
ENSMUSG00000001518	Itfg2	107.389785545914	-0.2224941370998	0.244025899392772	-0.911764438338099	0.361892734326185	0.65899468515604
ENSMUSG00000001521	Tulp3	154.805028629723	-0.0310565443628336	0.220697978387878	-0.140719659462632	0.888091413633421	0.961120890042903
ENSMUSG00000001524	Gtf2h4	103.84330130698	-0.283195684373212	0.258976967126334	-1.09351687725598	0.274166922963113	0.576316989411281
ENSMUSG00000001525	Tubb5	4398.12263424723	-0.327496468191218	0.14801825297679	-2.21254109952623	0.0269292996727717	0.15522084559143
ENSMUSG00000001542	Ell2	2118.9650396194	0.702333314089087	0.136687593481164	5.1382374669276	2.77327293020037e-07	1.50092450217108e-05
ENSMUSG00000001552	Jup	7672.23876664926	0.401153792051452	0.172754509436758	2.32210315875029	0.0202273816432807	0.127410310092153
ENSMUSG00000001555	Fkbp10	12.4235939553243	0.384003148641293	0.785222238758539	0.489037535727992	0.624815122883374	NA
ENSMUSG00000001569	Nom1	409.203990727256	0.0718096239632035	0.151824038788623	0.47297927611569	0.636227964515094	0.839424864296932
ENSMUSG00000001576	Ergic1	577.663135637454	-0.0892316867042683	0.150866324007706	-0.591461926915582	0.554210958029153	0.794911331579647
ENSMUSG00000001583	Tnk1	276.201409226645	0.470338716824686	0.228947969527128	2.05434762228348	0.03994205862901	0.198513382736641
ENSMUSG00000001588	Acap1	4904.0242899087	-0.215354782248471	0.179412510489891	-1.20033314098576	0.23000998363641	0.530193378554854
ENSMUSG00000001604	Tcea3	11.03142238631	1.0814887999654	0.78259888719324	1.38191967515328	0.166996366005131	NA
ENSMUSG00000001627	Ifrd1	22874.5567227342	0.505712450416851	0.096257400364475	5.25375138432982	1.49032024185929e-07	9.23190545002357e-06
ENSMUSG00000001630	Stk38l	546.425413049277	0.382028307005146	0.134388260730653	2.84272082195352	0.00447302327730702	0.044099806673584
ENSMUSG00000001632	Brpf1	1127.78273332429	0.15549109570598	0.118290366376297	1.31448655092793	0.18868252108052	0.478610560608717
ENSMUSG00000001642	Akr1b3	645.361988265693	-0.275717445428332	0.129599349352119	-2.12746010536838	0.0333818726929892	0.178274861506662
ENSMUSG00000001655	Hoxc13	13.1870148716135	-0.396069268705663	0.739949240475735	-0.53526545746708	0.592466308634664	NA
ENSMUSG00000001657	Hoxc8	34.4847360252631	-0.0906251741770676	0.454238473094672	-0.199510124185759	0.841863724591664	NA
ENSMUSG00000001661	Hoxc6	23.0211853433283	-0.25219856001997	0.545929699771975	-0.461961604443409	0.644108854879551	NA
ENSMUSG00000001665	Gstt3	26.9592396069466	0.660069502095387	0.499211999886552	1.32222282766719	0.186093961757768	NA
ENSMUSG00000001666	Ddt	92.9982093787517	-0.0443453541192667	0.282877073263454	-0.156765458605994	0.875429696245209	0.957629634141429
ENSMUSG00000001672	Marveld3	93.571704906311	0.672729021759845	0.355464133007763	1.89253699400708	0.0584194694978977	0.252937854672371
ENSMUSG00000001674	Ddx18	383.523938760536	0.0196004433295707	0.158063164459765	0.1240038651419	0.901312214745566	0.964833802230758
ENSMUSG00000001687	Ubl3	3387.44540839587	0.0674816559528026	0.138317845502266	0.487873822121506	0.625639217776414	0.834052479017289
ENSMUSG00000001700	Gramd3	3516.96057628619	0.411934694485749	0.168493127967697	2.44481599608456	0.0144926060455343	0.100328287303377
ENSMUSG00000001707	Eef1e1	114.371858515752	-0.125434650197021	0.261688260305132	-0.479328534076244	0.631704925903079	0.836780192838607
ENSMUSG00000001729	Akt1	2493.2397588467	-0.0483015816563831	0.109995991711938	-0.439121288918212	0.660573654154873	0.852034239434013
ENSMUSG00000001741	Il16	690.272866741987	-0.306911333043999	0.148144188951261	-2.07170686354071	0.0382927868755153	0.193623279872561
ENSMUSG00000001750	Tcirg1	1144.76260140799	-0.0253826738850246	0.213381950138978	-0.118954175217222	0.905311660798398	0.966933493040406
ENSMUSG00000001751	Naglu	155.786597611424	-0.465505046545679	0.224743615549862	-2.07127150378339	0.0383334307311611	0.193623279872561
ENSMUSG00000001755	Coasy	154.684755848498	-0.29917012462607	0.217137837191149	-1.37778900488314	0.168268441706781	0.452959263369327
ENSMUSG00000001761	Smo	176.322851467271	0.11341657701461	0.225240689604764	0.503535028300727	0.614588159325167	0.83001366889551
ENSMUSG00000001763	Tspan33	32.0361184565064	0.975299524683211	0.462075118544412	2.11069474538147	0.0347985579407713	NA
ENSMUSG00000001767	Crnkl1	426.998946387017	0.164314529722155	0.169416048104088	0.969887632021738	0.332102505594407	0.634143704151581
ENSMUSG00000001768	Rin2	160.426579441473	-0.0634508936848312	0.210114247870307	-0.301982822811693	0.762665157440064	0.906226694471479
ENSMUSG00000001774	Chordc1	588.970408774744	-0.0840943873838731	0.187631136802237	-0.448189937006609	0.654016124574879	0.849469219275418
ENSMUSG00000001783	Rtcb	790.332899127811	-0.0699748164872355	0.122023915271045	-0.573451657667304	0.566338922128065	0.801605386957039
ENSMUSG00000001785	Pwp1	267.563370575128	-0.0120598423428967	0.194880823964826	-0.0618831658114981	0.950655873537784	0.986311310304006
ENSMUSG00000001786	Fbxo7	277.159685715784	-0.108638710577809	0.176679545018827	-0.61489127429116	0.538626525694636	0.783536793793179
ENSMUSG00000001794	Capns1	2882.97240888704	-0.202762499869735	0.113670363122198	-1.78377630105536	0.0744600219622808	0.291573650357248
ENSMUSG00000001829	Clpb	242.482713669119	-0.272623513495893	0.193518374623573	-1.4087732703739	0.15890222131859	0.440686861365914
ENSMUSG00000001833	Sept7	2994.99943660814	-0.155158449165561	0.121641048978652	-1.27554349841879	0.20211693818695	0.496829014615074
ENSMUSG00000001844	Zdhhc4	297.204884362316	-0.151109181572372	0.172545416915037	-0.875764678506526	0.381157975689449	0.67610365460575
ENSMUSG00000001847	Rac1	3935.57892064558	0.0184327182552768	0.105736360565793	0.17432714873714	0.861608364293915	0.952123851336344
ENSMUSG00000001855	Nup214	770.047395484908	0.000223465807729115	0.14738748577233	0.00151617897922692	0.998790264664551	0.999581596911918
ENSMUSG00000001864	Aif1l	135.512690267519	-0.428990696947943	0.406588814380841	-1.05509714427637	0.291380897977942	0.596153954219493
ENSMUSG00000001870	Ltbp1	86.7124339301875	-0.0276183633117575	0.372793291994979	-0.0740849256271743	0.940942809903316	0.98091955099629
ENSMUSG00000001891	Ugp2	713.50773118422	-0.135480442301386	0.130670711383408	-1.03680802581587	0.299825334424302	0.605361066932082
ENSMUSG00000001909	Trmt1	507.236888151986	0.00526745087323682	0.143055176873487	0.0368211132820114	0.970627639497532	0.991516646936767
ENSMUSG00000001910	Nacc1	1340.22371360537	0.0350799145234535	0.111937291631421	0.313388987817947	0.753985149609711	0.901079880490366
ENSMUSG00000001911	Nfix	1458.73638094296	0.0769522245562265	0.153281326680701	0.502032610381334	0.615644582194068	0.830361127846485
ENSMUSG00000001918	Slc1a5	2674.59581406477	0.0534511755949727	0.199485358914199	0.267945356420682	0.788741380353547	0.917595611966911
ENSMUSG00000001924	Uba1	4139.34950410959	-0.0723399862875551	0.10559057805655	-0.685098875477436	0.493281529816605	0.755196188929653
ENSMUSG00000001930	Vwf	2.33950741995953	0.742011817040439	1.53859676256879	0.482265292045461	0.629617499801654	NA
ENSMUSG00000001942	Siae	248.475299422667	-0.0927685255572984	0.207730252853076	-0.446581681209968	0.655177124647979	0.849796464777393
ENSMUSG00000001948	Spa17	9.57968768192539	0.52269559007281	0.801469436807101	0.652171581433134	0.514290490678401	NA
ENSMUSG00000001962	Fam50a	645.672231255725	0.0601792359047666	0.145199435330222	0.41445915934799	0.678537870972112	0.860664231800448
ENSMUSG00000001964	Emd	4827.93302751457	0.709103609693338	0.126603954633269	5.60095939931248	2.13168666110324e-08	1.68616414893266e-06
ENSMUSG00000001983	Taco1	39.3675909892691	-0.183431695624293	0.459371607160794	-0.399310041728561	0.689664768929211	NA
ENSMUSG00000001995	Sipa1l2	473.702912064824	0.147198351811319	0.207736325752038	0.708582628861071	0.478583519285841	0.74609980727961
ENSMUSG00000001998	Ap4e1	306.832089187207	-0.233540539028823	0.170553719770275	-1.369307801339	0.17090308042551	0.456204061593435
ENSMUSG00000001999	Blvra	107.205513234646	-0.341482691060299	0.276902757996306	-1.2332224262817	0.217492790550256	0.516388447293531
ENSMUSG00000002006	Pdzd4	79.9401346967473	-0.0137146179047365	0.300176522961025	-0.0456885094458811	0.96355852238025	0.990129291647437
ENSMUSG00000002007	Srpk3	23.3335904090362	-0.861048149331866	0.622095705598732	-1.38410881409824	0.166325138456025	NA
ENSMUSG00000002010	Idh3g	790.195414139342	-0.151044408223866	0.12797025038237	-1.18030876529936	0.237877433219859	0.540692671485369
ENSMUSG00000002014	Ssr4	637.318823363197	0.0517522168067531	0.126034237194158	0.410620304124411	0.681350973075961	0.862423936009368
ENSMUSG00000002015	Bcap31	1783.77565431602	-0.120363408568896	0.109404629091911	-1.10016742040942	0.27125918280829	0.573470019904944
ENSMUSG00000002017	Fam98a	252.383948586582	-0.0743107476929983	0.20425206560806	-0.363818830775466	0.715993299993551	0.882646371093735
ENSMUSG00000002020	Ltbp2	147.28191127101	0.30206742391308	0.322362994314477	0.937041252378994	0.348737338566646	0.648302470730945
ENSMUSG00000002028	Kmt2a	4585.26981330037	0.0645155441944646	0.128701218068214	0.501281535348562	0.616172998418836	0.830594757188583
ENSMUSG00000002031	Ift46	201.596258011521	-0.0445984626155633	0.208013199318285	-0.214402080068594	0.830233519720105	0.936741780350404
ENSMUSG00000002033	Cd3g	26759.2999666532	-0.215277428015326	0.101082220075422	-2.12972595828127	0.0331942445982422	0.177964763922693
ENSMUSG00000002043	Trappc6a	169.235714244294	-0.288711277799362	0.20425849355965	-1.41346033042709	0.157520417481309	0.438965434406586
ENSMUSG00000002052	Supt6	2649.6011976501	0.365994513546644	0.119301206748748	3.06781903989824	0.00215627150363222	0.0255743251117072
ENSMUSG00000002055	Spag5	110.915848242883	0.0957304755998596	0.277101884900862	0.345470315491029	0.72974082292674	0.889195980821859
ENSMUSG00000002057	Foxn1	16.5860488417164	-0.163557708345598	0.729268254634641	-0.224276467961079	0.822542185686384	NA
ENSMUSG00000002058	Unc119	385.251772447859	-0.217779815197835	0.198695192432123	-1.09604974600597	0.273057005112242	0.575382624347617
ENSMUSG00000002059	Rab34	66.1390299291003	-0.0162690095752922	0.315547867144952	-0.0515579766787609	0.958880904529295	NA
ENSMUSG00000002064	Sdf2	837.481902081641	0.181211927270291	0.119516470781919	1.51620882113351	0.129466558254527	0.397760567233733
ENSMUSG00000002068	Ccne1	64.2743521442759	-0.0286936170548916	0.373926897357483	-0.0767359001389509	0.938833644546572	NA
ENSMUSG00000002083	Bbc3	191.369014621622	-0.292149602550149	0.251671753376802	-1.16083588495823	0.245708646560025	0.547580629102658
ENSMUSG00000002102	Psmc3	1227.27953786069	-0.0913466734503378	0.123364084905519	-0.740464078506295	0.459018449794936	0.733160409947394
ENSMUSG00000002103	Acp2	261.471440188588	-0.20480248721322	0.172743002841082	-1.18559063953306	0.235784000610368	0.537717205206569
ENSMUSG00000002104	Rapsn	29.6698726888786	0.396951898329681	0.501910553044498	0.790881753575101	0.429012996952812	NA
ENSMUSG00000002105	Slc39a13	309.356873562744	-0.118160204452158	0.164388554475681	-0.718786078684321	0.472272736513107	0.74177188782103
ENSMUSG00000002107	Celf2	3371.83067638705	-0.301007885310822	0.109722628631806	-2.7433528440237	0.00608152992721076	0.0550496234520319
ENSMUSG00000002109	Ddb2	244.304292566601	0.0935665745357858	0.230590859401168	0.405768792305007	0.684912490893245	0.864681617856005
ENSMUSG00000002111	Spi1	4.53092703131942	-1.4986775383224	1.4542711267625	-1.03053516689061	0.30275885274509	NA
ENSMUSG00000002129	Sf3a1	887.779783638293	-0.0586428662155551	0.123274760290035	-0.475708620950331	0.634281978282274	0.837735796034361
ENSMUSG00000002147	Stat6	2275.78898715401	-0.270659131797918	0.0948104458454935	-2.85473957414981	0.00430721320456822	0.0428761600992982
ENSMUSG00000002190	Clgn	1.92677395754731	-0.465892188948807	1.70327892953847	-0.273526655481524	0.784448405172433	NA
ENSMUSG00000002204	Napsa	64.8880332377329	-0.410839382013678	0.351278112518345	-1.16955588000725	0.242179741193301	NA
ENSMUSG00000002205	Vrk3	419.746189985308	-0.292787231085783	0.142882495342363	-2.04914696082421	0.040447746635158	0.200343718060975
ENSMUSG00000002210	Smg9	324.57679407002	-0.151001089120743	0.156479610766546	-0.964988910574579	0.334550366199903	0.636245869360756
ENSMUSG00000002221	Paxip1	525.346542524755	-0.307046922067638	0.143704938387305	-2.1366483679225	0.0326266024485275	0.176485719609788
ENSMUSG00000002222	Rmnd5a	2825.02231370151	-0.0146784689120008	0.116564491496334	-0.12592573195811	0.899790713651854	0.964033758221937
ENSMUSG00000002227	Mov10	190.525487554142	-0.0345426839654771	0.225144287401103	-0.15342465209405	0.878063405469144	0.958090098129041
ENSMUSG00000002228	Ppm1j	94.0920794182608	-0.034198110666714	0.263904487314176	-0.129585180664251	0.896894628493783	0.963896908128166
ENSMUSG00000002233	Rhoc	729.398754128767	0.348027688404281	0.133985865457528	2.59749554339821	0.0093906338823755	0.074797744548774
ENSMUSG00000002249	Tead3	327.771673586282	0.424775552136625	0.213493248864079	1.98964395547261	0.0466301704810346	0.218251271304724
ENSMUSG00000002250	Ppard	1081.63215809034	0.649541606975868	0.159727108760003	4.06657086588746	4.77099816377322e-05	0.00115435703807247
ENSMUSG00000002257	Def6	1681.09263065295	0.0909701807011887	0.106994517362348	0.85023217024391	0.395196019344666	0.684822936303972
ENSMUSG00000002265	Peg3	26.3396612411549	0.274652111965233	0.500561261621465	0.548688308550994	0.583219370966553	NA
ENSMUSG00000002274	Metrn	114.557850260946	-0.106618601946227	0.297351851191321	-0.358560410904008	0.719923967464465	0.884254438298746
ENSMUSG00000002279	Lmf1	155.706621758137	-0.10701050437994	0.2272146762676	-0.470966515622035	0.637664646774373	0.84000839902394
ENSMUSG00000002280	Narfl	140.675431330776	-0.0856800960406989	0.223821706662814	-0.382805123409122	0.701864262407192	0.874184860747717
ENSMUSG00000002289	Angptl4	187.64144889725	-0.360598414916753	0.281434960971418	-1.28128507443457	0.200093553463843	0.493464701709745
ENSMUSG00000002297	Dbf4	1291.81063972001	0.404707937339021	0.120727176366117	3.35225215664536	0.000801569753092457	0.0119161373880826
ENSMUSG00000002307	Daxx	489.508064555699	0.109757246796785	0.142214073664503	0.771774860030469	0.440247783977941	0.718937952989154
ENSMUSG00000002308	Cd320	195.530582408932	0.437910795628224	0.195308310375342	2.24215136973255	0.0249515909082351	0.147266846255843
ENSMUSG00000002319	Ipo4	425.684771097406	-0.070837370127766	0.163704301505478	-0.432715386683933	0.665221550197782	0.854845438725793
ENSMUSG00000002320	Tm9sf1	817.953028439535	-0.0448065164651473	0.123603791467726	-0.362501149302095	0.716977564833372	0.883273068070152
ENSMUSG00000002324	Rec8	27.4496022034041	0.291391935611276	0.700588164707353	0.415924719100836	0.677465090710966	NA
ENSMUSG00000002325	Irf9	425.391718007891	0.0255333807163499	0.163473256195338	0.156193014751229	0.875880882582374	0.957629634141429
ENSMUSG00000002326	Gmpr2	156.763545966522	-0.163071834083828	0.24030172841162	-0.678612822145405	0.497383216357855	0.756484486585981
ENSMUSG00000002329	Mdp1	490.57505802123	-0.349135041703041	0.146000172509387	-2.39133307654546	0.0167873156377588	0.111298495617714
ENSMUSG00000002332	Dhrs1	339.934127642993	-0.000513609592447314	0.223169057576368	-0.00230143729612497	0.998163720334777	0.999581596911918
ENSMUSG00000002342	Tmem161a	396.337117504854	-0.0732260689568843	0.153936499631484	-0.475690100347764	0.634295174727223	0.837735796034361
ENSMUSG00000002343	Armc6	36.1271341297229	-0.558950231555028	0.417870654146049	-1.33761542240215	0.181021834390739	NA
ENSMUSG00000002345	Borcs8	274.109791367286	-0.218656324163107	0.16743823808383	-1.30589240943657	0.1915891482621	0.48260328061418
ENSMUSG00000002346	Slc25a42	154.971022356979	0.0293609701320992	0.258478987075004	0.113591323087239	0.909561766002265	0.968421180228492
ENSMUSG00000002365	Snx9	2050.90319507828	0.355585491511889	0.128585688029931	2.76535823667343	0.0056860313719953	0.0525040684709249
ENSMUSG00000002372	Ranbp3	768.380472184811	0.0138430749220604	0.12126284501387	0.114157596421864	0.90911286524942	0.968416870528588
ENSMUSG00000002379	Ndufa11	170.885364195916	-0.222548853433623	0.205755827617739	-1.08161628280625	0.279423066267186	0.580935582374742
ENSMUSG00000002393	Nr2f6	310.204425460187	-0.169911720789538	0.17997072808987	-0.944107536780599	0.345114698323261	0.645121694756971
ENSMUSG00000002395	Use1	752.387864588601	0.185913099756136	0.128686580433266	1.44469686839294	0.148543049927049	0.42642060033351
ENSMUSG00000002396	Ocel1	220.563816257865	-0.318924780763188	0.186380977423409	-1.71114448036547	0.0870544447252698	0.319593307786487
ENSMUSG00000002409	Dyrk1b	487.848215153262	0.470537885018371	0.177866343370727	2.64545768525543	0.00815804896999635	0.067707197383755
ENSMUSG00000002413	Braf	2110.00312228286	0.969906069899767	0.118017348049014	8.21833472733984	2.06348358636615e-16	1.17882231770017e-13
ENSMUSG00000002416	Ndufb2	161.746888414219	-0.157093464127489	0.247169319548889	-0.635570241542119	0.525056570751063	0.77383778932955
ENSMUSG00000002428	Hltf	715.798840146751	-0.235235030643291	0.132149403274511	-1.78006880708075	0.075064700725818	0.292493489035084
ENSMUSG00000002455	Prpf6	950.227707607614	-0.137851857651382	0.121170231558847	-1.13767099293223	0.255257890125099	0.556458953605342
ENSMUSG00000002458	Rgs19	304.903315878981	-0.344461118821305	0.172236205432887	-1.9999344386133	0.04550734380578	0.215221742641166
ENSMUSG00000002459	Rgs20	16.599418920717	-0.446624581010566	0.672897280895462	-0.663733668853912	0.506860786230105	NA
ENSMUSG00000002475	Abhd3	16.0620930664876	-0.493869754151612	0.605496033432887	-0.815644904148414	0.414703259029673	NA
ENSMUSG00000002477	Snrpd1	485.517040544439	0.426817024479157	0.142270469080866	3.00003948280057	0.00269944612041173	0.0304457966876287
ENSMUSG00000002486	Tchp	193.165501945483	-0.370036367904848	0.216634612885893	-1.70811285867672	0.087615403409415	0.320222989953164
ENSMUSG00000002489	Tiam1	9955.3261986635	0.617467714141729	0.15635629145662	3.94910693000825	7.84433068871072e-05	0.0017612063858518
ENSMUSG00000002496	Tsc2	6229.3022381942	0.254531316765139	0.0975952140678958	2.60803072359742	0.00910647804310302	0.0732149442667931
ENSMUSG00000002504	Slc9a3r2	93.9364713423662	0.737635986289583	0.278321370414179	2.65030308377644	0.00804195916907251	0.0671229432918609
ENSMUSG00000002524	Puf60	1153.17511006964	-0.117858826342932	0.122427692761786	-0.962681103304432	0.335707582652161	0.63726805841096
ENSMUSG00000002546	Golga2	1060.91496687353	-0.0657773273004312	0.146634169714749	-0.448581169234901	0.653733820390371	0.849260892022328
ENSMUSG00000002550	Uck1	266.582762007755	0.0223089367719041	0.172209749804787	0.129545143623941	0.896926306420335	0.963896908128166
ENSMUSG00000002565	Scin	6265.02702043109	-0.0906330363912692	0.102646869858179	-0.882959573112086	0.377258114437354	0.670981881841542
ENSMUSG00000002578	Ikzf4	76.9865409021793	0.0235204093770277	0.356629442771652	0.0659519561655701	0.947416075551153	NA
ENSMUSG00000002580	Mien1	269.281316168112	-0.34381866801107	0.191796760864663	-1.79261978388508	0.0730337407966221	0.288959583151853
ENSMUSG00000002602	Axl	533.84564016515	0.21540631413709	0.19003947738024	1.13348193284122	0.257011924153715	0.558487910596317
ENSMUSG00000002603	Tgfb1	5238.20134220326	0.211501612941957	0.11809985056169	1.79087113096285	0.073313977341216	0.289289189946172
ENSMUSG00000002608	Ccdc97	535.262502624833	-0.259874031708254	0.144789015210587	-1.79484632401348	0.0726781878695999	0.288959583151853
ENSMUSG00000002617	Zfp40	109.505569307463	-0.111305126544835	0.338343775983929	-0.328970515923195	0.74217797369202	0.895183346200478
ENSMUSG00000002625	Akap8l	1093.82860027057	0.0331892706398769	0.114958812677008	0.288705753539108	0.772806559422283	0.909866023647737
ENSMUSG00000002635	Pdcd2l	113.564236344728	-0.365331779027002	0.282681857351825	-1.29237787826019	0.196226313827881	0.487990476950251
ENSMUSG00000002658	Gtf2f1	592.578069918979	0.164284394264919	0.141103581706857	1.16428224058989	0.244309651215184	0.546732566582315
ENSMUSG00000002660	Clpp	73.0745236535572	-0.0828301315085844	0.29939518036214	-0.276658199401859	0.782042571472968	NA
ENSMUSG00000002661	Alkbh7	11.9556751026775	-0.4873009880381	0.774601149283739	-0.629099231893342	0.529284093308949	NA
ENSMUSG00000002668	Dennd1c	1402.26586147814	-0.265932829373086	0.19090404080304	-1.3930183366179	0.163614245820614	0.446786059172854
ENSMUSG00000002679	Med6	132.693449595109	0.168732852116206	0.242545642044869	0.695674639600377	0.486632611045492	0.751308259856276
ENSMUSG00000002688	Prkd1	4.51322407374066	0.960352451484607	1.19512678779431	0.803556962568803	0.421652886842597	NA
ENSMUSG00000002699	Lcp2	3289.8684283475	0.10328922307393	0.100968791423669	1.02298167203492	0.306316511592009	0.610436567577641
ENSMUSG00000002718	Cse1l	1323.31160492091	0.489541846549152	0.137642324129113	3.55662293300094	0.000375652734554504	0.00642734953315136
ENSMUSG00000002728	Naa20	188.935531360699	-0.018486848003958	0.220581076384854	-0.0838097642233982	0.933207684608309	0.977804628166624
ENSMUSG00000002731	Prkra	166.297374947041	-0.0145622532728924	0.215027425597917	-0.0677227717924811	0.946006321655196	0.983377338633693
ENSMUSG00000002732	Fkbp7	16.6877363116444	-0.0195442670672445	0.621421115459487	-0.03145092205757	0.974909931286237	NA
ENSMUSG00000002733	Plekha3	606.545927636235	-0.0771776809920411	0.129558254014583	-0.595698680713574	0.551376539712694	0.793062745667112
ENSMUSG00000002741	Ykt6	1018.53051103902	0.100151740444623	0.134645527804537	0.743817801286443	0.45698670921142	0.731368395248537
ENSMUSG00000002748	Baz1b	2104.00937356923	-0.0731597110718727	0.0972909196112303	-0.751968543048162	0.452069976308027	0.726916049901548
ENSMUSG00000002763	Pex6	496.073386011129	-0.219736916440736	0.163536051300868	-1.34366040205087	0.179058227616905	0.466849836355132
ENSMUSG00000002767	Mrpl2	103.895975483717	-0.0512624123531879	0.248913984697627	-0.205944283988141	0.836834433192053	0.940661180204841
ENSMUSG00000002768	Mea1	269.815519472473	-0.124108189050086	0.172694570174128	-0.718657158270508	0.472352186166578	0.741783373602768
ENSMUSG00000002771	Grin2d	89.6027564319059	-0.726726826202296	0.351951510247141	-2.06484929043773	0.038937262403472	0.195694950779522
ENSMUSG00000002778	Kdelr1	877.230205726175	-0.100341097041015	0.136299355853935	-0.736181740642599	0.461620102842905	0.735032443099038
ENSMUSG00000002781	Tmem143	50.497903383776	-0.475808217469375	0.349429434897836	-1.36167182827196	0.173301475775069	NA
ENSMUSG00000002797	Ggct	293.974656300644	0.278762526297992	0.209536441063308	1.33037730756231	0.183393987409286	0.472978474030931
ENSMUSG00000002799	Jag2	1033.19735033657	0.022871677042332	0.132528256978487	0.172579626139992	0.862981867569375	0.9523365321859
ENSMUSG00000002803	Btbd6	227.988116897734	0.121537985268036	0.177418297388136	0.685036363538926	0.493320974819908	0.755196188929653
ENSMUSG00000002804	Nudt14	99.4083191927928	-0.0661883078031862	0.252270714850769	-0.262370159938461	0.793036075976273	0.919990669736579
ENSMUSG00000002808	Epdr1	17.9127449312443	-0.777887273441625	0.602809891074804	-1.29043548382171	0.196899498627016	NA
ENSMUSG00000002812	Flii	2193.22983468638	-0.10410475435134	0.113068261288919	-0.920724818482219	0.357194115241495	0.655078845555251
ENSMUSG00000002814	Top3a	400.45931437888	0.0102154916068503	0.157409908392495	0.0648973861377166	0.948255701768719	0.98494074558462
ENSMUSG00000002820	Atg4d	389.73928879742	0.10470000399496	0.164590460532323	0.636124375959191	0.524695358757009	0.773769829892499
ENSMUSG00000002825	Qtrt1	110.139590133336	0.198746562357725	0.275923160431735	0.720296774097352	0.471342290521954	0.740989569398755
ENSMUSG00000002833	Hdgfl2	953.472135082	0.0216486160416475	0.139877417931812	0.154768484875814	0.877003837219264	0.957959470801539
ENSMUSG00000002835	Chaf1a	136.349354197421	0.176907809890167	0.25620035166862	0.690505726233298	0.489876210169568	0.752944917910303
ENSMUSG00000002844	Adprh	298.73833742647	-0.567679047486179	0.179493353819999	-3.16267446902498	0.00156327031030891	0.0198703443768931
ENSMUSG00000002845	Tmem39a	257.74898690187	0.104148280125278	0.214427933119845	0.485702952082597	0.627177790305509	0.835181198874845
ENSMUSG00000002846	Timmdc1	121.312452441879	-0.429139547496388	0.271405186517487	-1.58117666431824	0.113837649444418	0.37002392744038
ENSMUSG00000002870	Mcm2	450.234487085638	-0.120508525147152	0.170704614914805	-0.705947669940236	0.480220681030517	0.747581445101441
ENSMUSG00000002871	Tpra1	371.872552518284	0.112753930183949	0.155321149704871	0.725940610137098	0.467875179544267	0.738928040432145
ENSMUSG00000002881	Nab1	2270.0284452854	0.216480468077474	0.132341162321637	1.63577578041327	0.101886522689911	0.347957194560064
ENSMUSG00000002885	Adgre5	1231.26355924294	-0.22209205003629	0.485291219525751	-0.457646957332813	0.647206101675364	0.845859220072162
ENSMUSG00000002897	Il17ra	2288.49794883445	0.326578745458286	0.133362609128065	2.44880291105193	0.0143331853297584	0.099653918016163
ENSMUSG00000002900	Lamb1	29.2741843388464	0.2380374809693	0.525326678287035	0.453122772567888	0.650460338163311	NA
ENSMUSG00000002908	Kcnn1	3.06529274371025	0.0151483834840142	1.53100444728066	0.00989440854395973	0.992105532995201	NA
ENSMUSG00000002910	Arrdc2	176.231632937558	-0.232931493919304	0.202820683950264	-1.14846025258658	0.250778612503104	0.551071714343917
ENSMUSG00000002948	Map2k7	679.402950121671	-0.0353963342995554	0.133015215925134	-0.266107407738058	0.790156490083266	0.918306870199619
ENSMUSG00000002949	Timm44	340.475650049546	0.0395600789146164	0.182221309891988	0.217099080991492	0.82813113015023	0.935384038678123
ENSMUSG00000002957	Ap2a2	1719.8812551689	0.516903954132806	0.128520147383871	4.02196826454679	5.77138353109161e-05	0.00136430199655667
ENSMUSG00000002963	Pnkp	480.108677599512	0.0746874139574513	0.164864008483546	0.453024372295942	0.650531191664635	0.847344350660286
ENSMUSG00000002968	Med25	676.405595523292	-0.0837018930059569	0.122953288871854	-0.680761724830263	0.496022272487044	0.756305894576396
ENSMUSG00000002980	Bcam	905.71220223789	0.245816762420441	0.155659178562964	1.57919863569759	0.114290502806175	0.37120948842574
ENSMUSG00000002981	Clptm1	1606.14223598498	-0.130433391077969	0.109370267385607	-1.19258546400093	0.233031761485388	0.533570608629313
ENSMUSG00000002983	Relb	813.420723132804	0.162712811721535	0.151725750494397	1.07241395209011	0.283534144018941	0.586260178725443
ENSMUSG00000002984	Tomm40	334.085350480476	-0.318810423398983	0.160323225436792	-1.98854796321868	0.0467511199476988	0.218618356717684
ENSMUSG00000002985	Apoe	8820.2440150248	0.039712114361068	0.136936666285276	0.290003513582966	0.771813549610256	0.909708722158894
ENSMUSG00000002996	Hbp1	1741.50700143143	0.269239144820838	0.107746655474251	2.49881672554727	0.012460873637861	0.0901725289360483
ENSMUSG00000002997	Prkar2b	274.648369527508	0.0858081241848997	0.214570969520076	0.399905562140228	0.68922607538077	0.866618369445726
ENSMUSG00000003031	Cdkn1b	4878.1279705412	-0.0809721887809021	0.150126995297768	-0.539357952380908	0.589639888320559	0.814845715844685
ENSMUSG00000003032	Klf4	35023.0627221014	0.206961595861001	0.139406587040896	1.48458979058348	0.137652521576477	0.410641392332727
ENSMUSG00000003033	Ap1m1	510.998264168309	-0.183839062908921	0.147003737140474	-1.25057407712872	0.21108991324555	0.508465115461231
ENSMUSG00000003037	Rab8a	652.026888767012	-0.227105827665112	0.130962123704184	-1.73413366583835	0.0828943693554233	0.311206958739435
ENSMUSG00000003038	Hmgn2	652.265084187318	-0.109752750952601	0.135312607446456	-0.811105136644646	0.417305296277228	0.703114878700401
ENSMUSG00000003039	Fam32a	429.065191847128	-0.185767727577306	0.141676234728361	-1.31121304807036	0.189785795269622	0.480300529079934
ENSMUSG00000003051	Elf3	46.3436353513106	-0.316471368928544	0.373137159352138	-0.848136833860288	0.39636177037732	NA
ENSMUSG00000003062	Stard3nl	228.322458541877	-0.434066294154749	0.215322120207363	-2.01589271802046	0.0438111952469133	0.210024525112304
ENSMUSG00000003068	Stk11	4076.50319113686	0.348076857435571	0.0895713120641594	3.8860305762435	0.000101896678029329	0.00216041967046514
ENSMUSG00000003070	Efna2	10.3963739644315	0.342594819412548	0.783703111207528	0.437148729554842	0.662003489425079	NA
ENSMUSG00000003072	Atp5d	2346.24161104281	0.137698611115447	0.107186380841295	1.28466517886568	0.198909311386371	0.492008629161924
ENSMUSG00000003099	Ppp5c	703.917284404667	-0.280183887337445	0.126032785545435	-2.22310318799103	0.0262088427391783	0.152607887818216
ENSMUSG00000003119	Cdk12	2624.1311909774	0.486039862665248	0.112000411040401	4.33962570449784	1.42725605607125e-05	0.00042295314191875
ENSMUSG00000003123	Lipe	92.7906595716572	0.59266898724286	0.305227647249531	1.94172773201747	0.0521700696282237	0.234982402972853
ENSMUSG00000003131	Pafah1b2	1380.09004797689	0.179508512397806	0.105285916039697	1.70496225088761	0.0882014650000078	0.321336937764536
ENSMUSG00000003134	Tbc1d8	188.438116080319	0.138820637974847	0.238304160816783	0.582535518889145	0.560206024033052	0.797314677526903
ENSMUSG00000003135	Cnot11	327.987910046316	0.0968804454409745	0.164716644838447	0.588164271655692	0.556422036283529	0.796061439660768
ENSMUSG00000003153	Slc2a3	601.419471213162	0.0866078391638013	0.544598915667786	0.159030502397536	0.873644842198112	0.957035252191668
ENSMUSG00000003154	Foxj2	1703.84622025391	0.038519083378167	0.105561722935174	0.364896311912433	0.715188807447529	0.882601277931797
ENSMUSG00000003161	Sri	1003.36635378258	-0.43185406539738	0.114803504936553	-3.76168014762309	0.000168775794169525	0.00333754132970235
ENSMUSG00000003166	Dgcr2	732.79764411563	-0.0163971424432508	0.125507966144684	-0.130646228657298	0.896055170931282	0.96372087885016
ENSMUSG00000003184	Irf3	527.286246565976	-0.115024650963105	0.187132510176758	-0.614669524041851	0.53877299017174	0.783536793793179
ENSMUSG00000003190	Bcl2l12	101.451986548877	-0.376960722716288	0.25912281552846	-1.4547569728567	0.145736553816263	0.422977415436813
ENSMUSG00000003198	Zfp959	81.5235525285058	-0.0414983171234382	0.304365211230419	-0.136343825089859	0.891549479927959	0.962591915497468
ENSMUSG00000003199	Mpnd	715.360757075419	-0.083825949799936	0.126977743387012	-0.660162541591602	0.509149527511144	0.76309351281112
ENSMUSG00000003200	Sh3gl1	886.756770204807	-0.0706301793727914	0.115551491038995	-0.611244205831632	0.541037921995323	0.785027931688712
ENSMUSG00000003206	Ebi3	4.27153017724696	0.639442262870093	1.48576174915165	0.430380081621568	0.666919182079715	NA
ENSMUSG00000003208	Yju2	76.7542477384689	0.0372276910879033	0.31696197966195	0.117451598225149	0.906502197508265	NA
ENSMUSG00000003226	Ranbp2	8695.56014977842	0.870574057663476	0.101151833080349	8.60660683204769	7.52550126518941e-18	5.52748067928162e-15
ENSMUSG00000003228	Grk5	84.0791835326186	-0.177589486828084	0.296338952154127	-0.599278243839235	0.548987353445925	0.79125634283011
ENSMUSG00000003233	Dvl3	497.498056497101	0.280284188879471	0.13737677670539	2.04025888218757	0.0413245478286285	0.202932342560548
ENSMUSG00000003234	Abcf3	543.017152606971	0.174208001726761	0.142456570142378	1.22288499261669	0.221373137604192	0.519840140210986
ENSMUSG00000003235	Eif2b5	418.252135628477	-0.0384523527626804	0.158598129616454	-0.242451489533147	0.808430341327498	0.927109213676967
ENSMUSG00000003269	Cyth2	1588.76585499391	0.464001470243111	0.10646647191846	4.35819335310066	1.31140502947856e-05	0.000397792858941831
ENSMUSG00000003271	Sult2b1	874.533961931196	1.15509219422521	0.121209396233245	9.52972484082382	1.57700661667102e-21	2.02704487990351e-18
ENSMUSG00000003273	Car11	9.56101567266609	-0.930947327110187	0.805173390058994	-1.15620726989249	0.247596386909688	NA
ENSMUSG00000003282	Plag1	70.0707474141583	0.245043011042858	0.300711285831059	0.814877999559099	0.415142147541177	NA
ENSMUSG00000003283	Hck	3.49647769978785	-1.54936919169401	1.54611066337257	-1.00210756474206	0.31629164471952	NA
ENSMUSG00000003299	Mrpl4	539.661681699763	0.0448507803651245	0.153124791625764	0.292903454032052	0.769595948652082	0.909064568071922
ENSMUSG00000003308	Keap1	1018.96181972021	0.227687444534904	0.149814901810023	1.51979170151998	0.128563335431641	0.395914488880995
ENSMUSG00000003309	Ap1m2	86.0529822932877	-0.194719804736863	0.332102943635906	-0.586323633886063	0.557658051846469	0.796132331189953
ENSMUSG00000003316	Glg1	3728.64388865424	-0.16046566770815	0.126028146919834	-1.27325261562579	0.202928415233503	0.497547184989534
ENSMUSG00000003344	Btbd2	300.506629968939	-0.397685542967135	0.175801433856006	-2.26212912058993	0.023689426895558	0.142504828760239
ENSMUSG00000003345	Csnk1g2	2212.58482381257	-0.10545998267125	0.10880646974793	-0.969243675634065	0.332423624305285	0.634430610380707
ENSMUSG00000003346	Abhd17a	511.902654165938	-0.281448438298673	0.14661878400967	-1.91959331950339	0.0549092885501878	0.242779419391081
ENSMUSG00000003348	Mob3a	939.882482235233	-0.235172252756322	0.117164994731884	-2.0071886939822	0.0447295750081393	0.213014262560654
ENSMUSG00000003352	Cacnb3	109.060571155583	0.137052568127563	0.245458329675332	0.558353706345359	0.576602878010198	0.80744170275134
ENSMUSG00000003355	Fkbp11	1.55575251222867	1.47929128082683	1.94524041571228	0.760467070742596	0.446975445318875	NA
ENSMUSG00000003360	Ddx23	1431.9343621767	0.0686340709475693	0.107270735807434	0.639821013913592	0.5222889692951	0.772505135076285
ENSMUSG00000003363	Pld3	8259.30344319255	-0.104334521117353	0.0949612300897182	-1.09870650389405	0.271896104756031	0.574014426817868
ENSMUSG00000003378	Grik5	52.7386466422487	-0.133179001421594	0.393695112335594	-0.338279539797967	0.735152540710291	NA
ENSMUSG00000003379	Cd79a	11.9311289061488	0.452729107780972	0.791086859989244	0.572287482801986	0.567127228398263	NA
ENSMUSG00000003380	Rabac1	1279.86134093702	-0.180515100769517	0.150708567099922	-1.19777597414109	0.231004242972314	0.531294258663454
ENSMUSG00000003382	Etv3	1625.10592450465	0.34857823593785	0.168185194746525	2.07258573778268	0.0382108494849686	0.193494353192591
ENSMUSG00000003402	Prkcsh	852.034242718598	-0.257589336470033	0.120055634884432	-2.14558306003707	0.0319062581515712	0.17386966220064
ENSMUSG00000003418	St8sia6	18.8812707499169	-0.511144978260972	0.563889951104112	-0.906462293325385	0.364691214140266	NA
ENSMUSG00000003420	Fcgrt	591.087727581294	0.794604096559533	0.279129439170257	2.84672264925399	0.00441718280791929	0.043632940263049
ENSMUSG00000003421	Nosip	391.8686862271	0.0360185448905371	0.162350556513795	0.221856614870775	0.824425505177096	0.933499806624198
ENSMUSG00000003423	Pih1d1	201.605936185117	-0.0387204609071823	0.200792871493061	-0.192837826458995	0.847085978212427	0.946362805430489
ENSMUSG00000003429	Rps11	6800.36107411084	0.0954471607589851	0.120072693457225	0.794911465802903	0.426665004130069	0.710394468502185
ENSMUSG00000003435	Supt5	2633.93036293283	0.113569472481552	0.0968569578021715	1.17254841633077	0.240976945591343	0.543351927888577
ENSMUSG00000003437	Paf1	1656.45963092227	0.169019955366823	0.120345709256146	1.40445352320022	0.160183842289306	0.442906816418643
ENSMUSG00000003438	Timm50	210.425053064965	-0.136587661101845	0.192510622745545	-0.709507138639212	0.478009823117052	0.745922235789441
ENSMUSG00000003444	Med29	64.947712777256	0.206500560876446	0.349452142234259	0.590926584556508	0.554569612619451	NA
ENSMUSG00000003452	Bicd1	27.8970532816716	-1.2869092969318	0.516241443489369	-2.49284382949449	0.0126724570327851	NA
ENSMUSG00000003458	Ncstn	1200.24498846024	-0.0697551269834605	0.118498537269114	-0.588658126851341	0.556090632633463	0.795989899774969
ENSMUSG00000003464	Pex19	534.193871303861	-0.0275985358739406	0.13666328337729	-0.201945505712376	0.839959326471873	0.941609136977483
ENSMUSG00000003469	Phyhip	260.571311369694	0.121609642899553	0.264547686203062	0.459688930358692	0.645739516220834	0.8446939887163
ENSMUSG00000003500	Impdh1	1056.17781761642	0.264206826861456	0.117995103572178	2.23913381880156	0.0251472103966129	0.147934075805704
ENSMUSG00000003518	Dusp3	86.2448533470839	-0.693450859334346	0.355023373475559	-1.95325409858426	0.0507894935911032	0.231501933775405
ENSMUSG00000003526	Prodh	33.8028840632043	-0.0954247753447068	0.461414542142433	-0.206809206536127	0.836158865812538	NA
ENSMUSG00000003527	Ess2	242.831677583678	0.10247313980101	0.192263006654468	0.532984174044324	0.59404453556716	0.816761593693957
ENSMUSG00000003528	Slc25a1	246.64495039711	-0.0866319308408642	0.216153717926222	-0.400788529903675	0.688575824386492	0.866419812687368
ENSMUSG00000003531	Dgcr6	126.121156499324	-0.275171930589061	0.268147304756976	-1.0261968914379	0.304798786339409	0.609779257322648
ENSMUSG00000003534	Ddr1	915.636149914485	0.126175712476085	0.167603869724414	0.752820998008889	0.451557486889189	0.726736290954611
ENSMUSG00000003541	Ier3	2641.22728369138	0.433862948444575	0.101792572077208	4.26222601110324	2.02400582789375e-05	0.000569960212304139
ENSMUSG00000003545	Fosb	87933.7073759113	0.492546982296142	0.117454615772926	4.193508948583	2.7467223620275e-05	0.000722529627731414
ENSMUSG00000003546	Klc4	228.69372807148	0.182365842758057	0.194790556662274	0.936215008996772	0.349162497006023	0.648444637296901
ENSMUSG00000003549	Ercc1	163.85882046362	-0.17609546049702	0.240293254707878	-0.732835637484277	0.463658682579422	0.736226410278598
ENSMUSG00000003555	Cyp17a1	14.3863698635605	-1.33282838067567	0.838124249320136	-1.59025154296254	0.111778116476656	NA
ENSMUSG00000003559	As3mt	2.4070953206797	-0.896030639629145	1.61438724631831	-0.555028319055782	0.578875290488594	NA
ENSMUSG00000003573	Homer3	58.2076784078841	-0.0925325612813101	0.336213280422395	-0.275219828214575	0.783147354269574	NA
ENSMUSG00000003575	Crtc1	393.31598400375	-0.023089203456766	0.162259249402172	-0.142298226707173	0.886844447156309	0.960547867355902
ENSMUSG00000003581	Rnf215	210.071506622074	-0.101922095210211	0.21597923599032	-0.471906916157343	0.636993231243699	0.839554139564081
ENSMUSG00000003585	Sec14l2	104.194626931231	-0.0518664561759702	0.393522017435937	-0.131800646159306	0.895141975450388	0.963157760234768
ENSMUSG00000003604	Aven	161.619502811942	-0.501617681657613	0.216831479715162	-2.31339878469933	0.0207007238500925	0.12963796793575
ENSMUSG00000003623	Crot	1042.0423336788	0.0241855780772976	0.123400314967681	0.195992839107679	0.844615770867223	0.945068984964925
ENSMUSG00000003644	Rps6ka1	2065.16101115356	-0.245052427111836	0.131379864139471	-1.86522058549011	0.0621504912404405	0.26241221057239
ENSMUSG00000003660	Snrnp200	2672.13655341663	-0.167518483775256	0.11558450489046	-1.44931609936829	0.147249327101617	0.424135806886815
ENSMUSG00000003662	Ciao1	429.017518280069	-0.181664912083183	0.143562479782827	-1.26540661848413	0.2057256038862	0.501068043066053
ENSMUSG00000003665	Has1	63.0946728128651	0.905547250937899	0.346059627692689	2.61673763268927	0.00887745476799099	NA
ENSMUSG00000003680	Taf6l	290.373180263191	-0.200423274921985	0.168880026522264	-1.18677903508952	0.235314790416944	0.536885287299186
ENSMUSG00000003721	Insig2	382.304653170757	0.0635955224587859	0.161932726135741	0.3927280419245	0.694520356922817	0.869444484678093
ENSMUSG00000003731	Kpna6	843.664068335105	0.0798640230460715	0.124752561198265	0.640179426209503	0.522055956703884	0.772417468026769
ENSMUSG00000003746	Man1a	1406.02103673599	-0.103278778734841	0.109539838460965	-0.94284216761598	0.345761639536592	0.645833430763074
ENSMUSG00000003752	Itpkc	5908.98619254863	0.802492291073921	0.217322731986416	3.69262931557514	0.000221947418269957	0.00415716812763201
ENSMUSG00000003762	Coq8b	188.835907854069	-0.196315753450586	0.197498254053592	-0.99401260224465	0.320216732148737	0.624181830956116
ENSMUSG00000003778	Brd8	969.727767147552	0.0528109914818842	0.13327294140894	0.396261918762916	0.691911817162284	0.868309643138853
ENSMUSG00000003779	Kif20a	80.5825929506688	-0.422295534857179	0.345879816481271	-1.22093141818249	0.222111987595297	0.52062401833655
ENSMUSG00000003808	Farsa	286.923259360296	-0.0166237334713209	0.169690079084465	-0.0979652644456971	0.921959875609968	0.973578689233764
ENSMUSG00000003809	Gcdh	249.846126899761	-0.169856551839813	0.187261934634594	-0.907053278987296	0.364378623161212	0.661003501602034
ENSMUSG00000003810	Mast2	1164.72900311389	0.019204937470374	0.117077846679808	0.164035622579368	0.869703100856751	0.955363421227429
ENSMUSG00000003812	Dnase2a	257.737521190724	0.0363921786904993	0.195157150407586	0.186476276244525	0.852071281368841	0.94773264403101
ENSMUSG00000003813	Rad23a	568.67814115469	-0.327258802832365	0.133684747564692	-2.44798908472337	0.014365600751577	0.0998118057624771
ENSMUSG00000003814	Calr	12005.179730364	-0.0886960523013923	0.102872487275703	-0.862194106998529	0.388580712000856	0.680019492308477
ENSMUSG00000003824	Syce2	63.949303239733	-0.00600944412291345	0.341036086196391	-0.0176211385426609	0.985941093175835	NA
ENSMUSG00000003847	Nfat5	4993.90265570245	0.266299090246908	0.0977428233724271	2.72448739517412	0.00644013885908277	0.0571388678929664
ENSMUSG00000003848	Nob1	320.947265175828	0.0250470390507151	0.177243512898266	0.141314277973556	0.887621670612119	0.961083883216217
ENSMUSG00000003849	Nqo1	28.2049428534055	-0.253236862996608	0.479822007163351	-0.52777250567083	0.59765724227524	NA
ENSMUSG00000003863	Ppfia3	110.8407965414	-0.234107879186261	0.400047838153299	-0.585199710781965	0.558413439344328	0.796458405543124
ENSMUSG00000003865	Gys1	107.979915658235	-0.269635024920535	0.251080696956896	-1.07389786705437	0.282868459423123	0.58525882660925
ENSMUSG00000003868	Ruvbl2	272.879920553277	-0.356326298852103	0.170463039912467	-2.09034344943677	0.0365869588676492	0.189533349136542
ENSMUSG00000003872	Lin7b	4.31800721010601	0.744411269048151	1.17605103982227	0.63297530790896	0.52674976772873	NA
ENSMUSG00000003873	Bax	606.4208040884	0.00323447854003243	0.138162596308914	0.0234106670433476	0.981322696268697	0.995375500423572
ENSMUSG00000003882	Il7r	1485.50490772978	-0.719250890978618	0.132175639152067	-5.44162975562485	5.27953162506703e-08	3.71845367812084e-06
ENSMUSG00000003923	Tfam	194.632169224271	-0.0778608851906835	0.199104963604489	-0.391054465851236	0.695756976945035	0.870373356925279
ENSMUSG00000003929	Zfp81	164.78984662826	-0.204475313168545	0.262367613284177	-0.779346622126994	0.435775557948383	0.716628828143807
ENSMUSG00000003934	Efnb3	11.6241017990222	0.183811248823192	0.871619494024802	0.210884738218076	0.832977213462401	NA
ENSMUSG00000003948	Mmd	701.177483773878	0.322598511267108	0.158383510392092	2.03681879804588	0.0416682038131159	0.204128002938023
ENSMUSG00000003949	Hlf	1242.2424340165	-0.515307737494389	0.184759747648546	-2.78906928620956	0.00528597550819338	0.0497307284087398
ENSMUSG00000003955	Fam162a	156.644894696527	-0.24048054681406	0.254602355709507	-0.944533863969587	0.344896905348462	0.644831795945134
ENSMUSG00000003970	Rpl8	9018.03408810584	0.0627238969536627	0.12192126689179	0.514462312873868	0.606928802834698	0.824662906917177
ENSMUSG00000003992	Ssbp2	715.236638898911	0.23015675437665	0.128456791901461	1.79170560754159	0.0731801358260927	0.289204971829251
ENSMUSG00000004018	Fancl	80.8209238381313	-0.252288126938588	0.298629721119577	-0.844819216227868	0.398211783881569	0.686703299287972
ENSMUSG00000004032	Gstm5	269.834189609115	0.176255050495866	0.235507307578026	0.748405866078997	0.454215385318546	0.728544190801843
ENSMUSG00000004040	Stat3	8386.13271968894	0.721508426389913	0.108474751461833	6.65139506352109	2.90327816124043e-11	5.33114452357774e-09
ENSMUSG00000004043	Stat5a	657.136784318051	-0.062280062966573	0.147213101638051	-0.423060599047084	0.672251048428062	0.85798157266796
ENSMUSG00000004044	Cavin1	680.305707508476	0.114504534032659	0.151921293607561	0.753709577595122	0.45102362960055	0.726370553356689
ENSMUSG00000004054	Map3k11	1153.46047763919	0.313447245451982	0.137702005986866	2.2762721806818	0.0228297240836483	0.139157114850122
ENSMUSG00000004056	Akt2	2466.2613706124	0.13975107534782	0.104660821253846	1.33527592917378	0.181786053790406	0.471306972622541
ENSMUSG00000004069	Dnaja3	236.114773749083	-0.314727033862055	0.20324202791736	-1.5485332295052	0.121493967697118	0.384880613009692
ENSMUSG00000004070	Hmox2	255.445736720536	-0.0349676785395112	0.214945581441945	-0.162681541555464	0.87076918107327	0.955709130920138
ENSMUSG00000004071	Cdip1	1369.87474562996	0.425954722110401	0.163095648263511	2.61168661853069	0.00900967998470358	0.0726639523785936
ENSMUSG00000004085	Map3k20	525.516966696578	0.721683722501786	0.214323893844856	3.36725742312332	0.00075919784682649	0.0115069664268494
ENSMUSG00000004096	Cwc15	750.578479601214	-0.0689652762640783	0.127461393530852	-0.541067960687134	0.588460740761528	0.813995515242042
ENSMUSG00000004099	Dnmt1	1571.57045361717	0.0872139258167182	0.115211890342495	0.756987196004283	0.449057533451804	0.72519617174502
ENSMUSG00000004100	Ppan	507.906522505215	0.0890160504144646	0.185585672964048	0.479649366207859	0.631476737447005	0.836780192838607
ENSMUSG00000004105	Angptl2	111.441827460116	0.248486203681613	0.301464969960815	0.824262280668669	0.409790545823595	0.696153389444151
ENSMUSG00000004110	Cacna1e	3.55215924875734	-3.45783501666189	1.9414005115654	-1.78110338184353	0.0748955633789339	NA
ENSMUSG00000004127	Trmt10a	106.735687695354	0.00612657447675387	0.260967868196415	0.0234763556107327	0.981270298775732	0.995375500423572
ENSMUSG00000004187	Kifc2	157.873881900447	-0.208487760495815	0.305207416254623	-0.683101882170129	0.49454246618925	0.756057338621482
ENSMUSG00000004207	Psap	5255.43723826336	-0.157132340775142	0.120634027301591	-1.30255404954941	0.192727053989107	0.483840892619625
ENSMUSG00000004221	Ikbkg	642.940453374055	-0.0580290451896493	0.125516214777448	-0.462323097398534	0.643849638431273	0.843724382078147
ENSMUSG00000004233	Wars2	156.08661228589	-0.422809022019835	0.250989852443387	-1.68456620020207	0.0920722970978227	0.329658576273298
ENSMUSG00000004263	Atn1	319.569882706743	-0.0461760412045454	0.173219404325214	-0.266575453162576	0.789796057434414	0.918134454313457
ENSMUSG00000004264	Phb2	825.998310829008	-0.114223255659421	0.116695168371773	-0.978817351679234	0.327670234606849	0.630206566660022
ENSMUSG00000004266	Ptpn6	4235.2611268144	-0.804341848177611	0.117289659891623	-6.85773877186471	6.99590339633262e-12	1.49872655467684e-09
ENSMUSG00000004267	Eno2	13.1033883664821	0.410584429493421	0.692199482624275	0.59315911063211	0.553074674432478	NA
ENSMUSG00000004268	Emg1	690.149494402847	-0.12501280169263	0.13006293124979	-0.961171645843801	0.336465870479387	0.637805943047625
ENSMUSG00000004270	Lpcat3	384.379928608848	-0.13819967920462	0.15876833621125	-0.870448620313926	0.384055286048783	0.67751595581397
ENSMUSG00000004285	Atp6v1f	930.280815110749	0.0387672959350536	0.11727314130251	0.330572674224289	0.74096728960866	0.894894092942423
ENSMUSG00000004317	Clcn5	297.704149433981	0.271070418094325	0.197396181708288	1.37323030135868	0.169680762473461	0.454618884969932
ENSMUSG00000004319	Clcn3	8163.91250262624	0.467903461721163	0.08618587507682	5.42900401375639	5.66694097330759e-08	3.93737527219743e-06
ENSMUSG00000004347	Pde1c	200.475625866876	-0.0709834940602306	0.220575702000213	-0.321810124218315	0.747596543967864	0.898181476997494
ENSMUSG00000004356	Utp20	577.961864582664	-0.274814856413938	0.134609147275352	-2.0415763859776	0.0411935696624613	0.202579376776226
ENSMUSG00000004364	Cul3	3999.24772958281	0.291127008980435	0.111369040491136	2.61407486045107	0.0089469430760715	0.0724849375471032
ENSMUSG00000004383	Large1	72.9217647436254	-0.168011602175606	0.369455335531988	-0.454754840483444	0.64928562240583	NA
ENSMUSG00000004393	Ddx56	356.987589999974	0.398278986224795	0.178696349011261	2.22880315366542	0.0258270050298727	0.150811523408393
ENSMUSG00000004394	Tmed4	663.713992973945	-0.0411700706469085	0.128359916409864	-0.320739307085937	0.748407956985586	0.898316682815779
ENSMUSG00000004446	Bid	363.21744139288	-0.0940276834821254	0.164099053508921	-0.572993454084815	0.566649126138995	0.801823718740509
ENSMUSG00000004451	Ralb	246.256126891788	0.345999138291731	0.243261282197619	1.42233542126383	0.154928900682707	0.435520471766068
ENSMUSG00000004455	Ppp1cc	4016.11066657382	0.185813316594373	0.0939927097692728	1.97689072961611	0.0480539829311784	0.222685491879814
ENSMUSG00000004460	Dnajb11	1489.84012926832	-0.308851483269864	0.109828401379687	-2.81212764084706	0.00492149692004707	0.0474744398019174
ENSMUSG00000004462	Tbccd1	154.719757236955	-0.3211752127663	0.232570271455425	-1.38098137288306	0.167284688045838	0.451041197462019
ENSMUSG00000004473	Clec11a	9.93161327888635	0.376721186024967	0.762759798240845	0.493892293345558	0.621382247556875	NA
ENSMUSG00000004500	Zfp324	46.4503441032001	0.382431816806887	0.365334189539015	1.0467999649566	0.295191846564161	NA
ENSMUSG00000004508	Gab2	327.33900202646	0.108624145509474	0.175324071062663	0.619562076394236	0.535546140926975	0.780758705509874
ENSMUSG00000004530	Coro1c	3267.82537298239	0.168847406066164	0.106217322745446	1.58964095217137	0.111915760544483	0.367154791296553
ENSMUSG00000004535	Tax1bp1	5125.40785167982	0.460117383479622	0.101313113997219	4.5415382602123	5.58452482849738e-06	0.000192703586615566
ENSMUSG00000004552	Ctse	104.744635646777	-0.375852800154758	0.28001055256395	-1.34228084160835	0.179504952920796	0.467540382696188
ENSMUSG00000004558	Ndrg2	107.289001518873	-0.20524788137291	0.267952673755594	-0.765985569377532	0.443684888663405	0.721318236239931
ENSMUSG00000004561	Mettl17	150.845782898585	-0.20573994976641	0.256471413377779	-0.802194470942295	0.4224404741983	0.706678932191495
ENSMUSG00000004562	Arhgef40	581.150420902852	-0.304553217666065	0.142352807217664	-2.13942544315539	0.0324012281726468	0.175728812921586
ENSMUSG00000004565	Pnpla6	532.432758314088	-0.254051270874764	0.151451752980393	-1.67744027966222	0.0934564183735501	0.332991112312965
ENSMUSG00000004567	Mcoln1	689.931525746786	-0.0418719025098072	0.160426364434201	-0.261003873381304	0.794089520237844	0.920485011453698
ENSMUSG00000004568	Arhgef18	690.08856256598	-0.23316938777749	0.152737996236458	-1.52659713707723	0.126861219377266	0.393399854902422
ENSMUSG00000004591	Pkn2	1831.75107993401	0.170802099418118	0.117589135550785	1.45253299650587	0.146353461275541	0.423691622268128
ENSMUSG00000004609	Cd33	0.608531477058131	3.08759616044865	3.47960256744189	0.887341614625421	0.374895007145874	NA
ENSMUSG00000004610	Etfb	78.3659550723887	-0.486304837725386	0.293897128610568	-1.65467706344885	0.0979900220880691	0.341338549163826
ENSMUSG00000004612	Nkg7	7416.1911692919	-0.275125780531237	0.101527065727453	-2.70987621438607	0.0067308323066682	0.0592578327135866
ENSMUSG00000004626	Stxbp2	890.990671684067	-0.169834425360945	0.140647547133491	-1.20751786164996	0.227232770519942	0.5262771649362
ENSMUSG00000004631	Sgce	6.85807769517061	0.575875080254578	1.05738969871076	0.544619529542159	0.586015220104997	NA
ENSMUSG00000004633	Chn2	351.585337968597	-0.367105936360529	0.178275684159612	-2.05920363223431	0.039474735374169	0.197250007481809
ENSMUSG00000004637	Wwox	166.225843045383	0.107352189624115	0.207843242844891	0.516505555603894	0.605501359743402	0.823781348846019
ENSMUSG00000004642	Slbp	1834.10165708008	0.190373134907903	0.114169885195636	1.66745490355612	0.0954239844273115	0.335583047833804
ENSMUSG00000004661	Arid3b	324.507429687856	-0.0627138906241533	0.184643562573349	-0.339648400139812	0.734121324576504	0.891470191381695
ENSMUSG00000004665	Cnn2	3258.32564591848	-0.304465803226572	0.13148425193874	-2.31560661248182	0.0205797574806265	0.129195144183933
ENSMUSG00000004667	Polr2e	351.076988314791	-0.293020805646986	0.164891980416887	-1.77704703955983	0.0755605006854017	0.293887854438915
ENSMUSG00000004668	Abca13	15.9382857797914	-0.871467382698592	0.791783367123408	-1.10063865810251	0.271053953517066	NA
ENSMUSG00000004677	Myo9b	2195.82562606678	-0.0635632270325413	0.104888103624193	-0.606009879445279	0.544508192864398	0.787285959958465
ENSMUSG00000004698	Hdac9	376.442592222255	-0.990789288954351	0.217187246354366	-4.56191284518505	5.0689689094059e-06	0.000179738645846279
ENSMUSG00000004707	Ly9	650.250099971173	-0.525889712878816	0.215066391247711	-2.4452435818905	0.0144754340767138	0.100328287303377
ENSMUSG00000004709	Cd244a	4681.94317737246	-0.318956136601627	0.109651293876966	-2.90882237066451	0.00362792925802316	0.0378356963085722
ENSMUSG00000004730	Adgre1	6.43299748042514	-1.75348745799426	1.15834516039876	-1.51378666561755	0.13007995565547	NA
ENSMUSG00000004768	Rab23	247.420588632484	0.233380075107995	0.199506204187336	1.16978855900066	0.242086068952369	0.544839362450691
ENSMUSG00000004771	Rab11a	1178.70927961055	0.310544389739106	0.13483629578892	2.30312163295593	0.0212720004647108	0.132409189333306
ENSMUSG00000004788	Eif2b2	224.692374904525	-0.246803589329032	0.182907291221299	-1.34933707497984	0.177228722281487	0.464080201482182
ENSMUSG00000004789	Dlst	6721.81091269654	-0.0774111097276291	0.103326842292554	-0.749186832870123	0.453744604196174	0.728129801022044
ENSMUSG00000004791	Pgf	1.39211903440733	1.21802763413917	2.08245068893926	0.584901069018636	0.558614239749312	NA
ENSMUSG00000004798	Ulk2	1242.29824554687	-0.21069904288964	0.108203946096065	-1.94723991583984	0.0515059783156231	0.233217073984831
ENSMUSG00000004815	Dgkq	435.893162157557	-0.0284813331563296	0.185398385184264	-0.153622336721124	0.877907523847684	0.958090098129041
ENSMUSG00000004837	Grap	1078.61727168264	-0.110245067627374	0.164334340547329	-0.670858368738959	0.502310759582238	0.759468282498317
ENSMUSG00000004843	Chmp2b	642.678956091883	0.00922690026264928	0.139547775508903	0.0661200096454467	0.947282280316446	0.984327373534157
ENSMUSG00000004846	Plod3	377.615607159864	-0.32806748375476	0.160710771061268	-2.04135343006779	0.0412157098236257	0.20259136908047
ENSMUSG00000004849	Ap1s1	247.340798066852	-0.398920825707884	0.17724236029724	-2.25070815486142	0.0244040279303718	0.14513974505958
ENSMUSG00000004864	Mapk13	108.717114578139	0.301375732951021	0.320137400073998	0.941394953795964	0.34650249861517	0.646071657889356
ENSMUSG00000004865	Srpk1	1456.90572445727	-0.193737021005306	0.130073885803601	-1.48943825125537	0.136372002208535	0.408837696417015
ENSMUSG00000004872	Pax3	0.804496842085704	2.06426634439796	3.26866758370382	0.631531439504436	0.527693099092067	NA
ENSMUSG00000004880	Lbr	1853.10783901429	0.0786843424155278	0.118400756869356	0.664559454652376	0.506332309528821	0.761535050297626
ENSMUSG00000004885	Crabp2	64.8922632308209	0.524127783192469	0.460121519019406	1.13910730432576	0.254658401308413	NA
ENSMUSG00000004895	Prcc	596.712623913961	0.209386145315406	0.152338459985018	1.37447986106725	0.169292758202146	0.454110124940669
ENSMUSG00000004896	Rrnad1	245.764110485538	-0.43632038063306	0.250318786687596	-1.74305886668266	0.0813233326813255	0.306992595433946
ENSMUSG00000004897	Hdgf	2815.18775213435	-0.0895519547506328	0.110119052952358	-0.813228522673336	0.416087049080472	0.701528631856779
ENSMUSG00000004929	Thop1	184.046860164526	-0.0675104350899441	0.227319082821304	-0.296985339955002	0.766477701503845	0.908028825410604
ENSMUSG00000004931	Apba3	267.375665672878	0.114160905625702	0.188091428196915	0.606943690736324	0.543888281843582	0.786614471964439
ENSMUSG00000004933	Matk	3152.8613012665	-0.117468028149049	0.186345923066364	-0.630376163943303	0.528448502135745	0.776069115604379
ENSMUSG00000004934	Pias4	328.055446924317	-0.0159554054014401	0.162327527860352	-0.0982914334478523	0.921700880361697	0.973578689233764
ENSMUSG00000004936	Map2k1	2365.3743917373	-0.0985472030066274	0.109707531220289	-0.898271995645839	0.369040558624254	0.664479601304736
ENSMUSG00000004937	Sgta	573.685175099335	-0.199401382334497	0.145434606961672	-1.37107244623727	0.170352373356893	0.455587374571893
ENSMUSG00000004945	Tmem242	169.141102279037	-0.0873430338171745	0.208219822449081	-0.419475114279928	0.674868938269179	0.858870952007669
ENSMUSG00000004947	Dtx2	612.104334120887	0.191345241926276	0.156264956864166	1.22449233510879	0.220766556044078	0.518855122894074
ENSMUSG00000004951	Hspb1	2232.02268372294	0.304415848307887	0.187809964527426	1.62087165648462	0.10504516666722	0.352805194174777
ENSMUSG00000004952	Rasa4	52.4363038979027	-0.669372095120955	0.347979406577663	-1.92359686368843	0.0544051344923949	NA
ENSMUSG00000004961	Syt5	11.4100987756526	1.12611631978841	0.719276221443302	1.56562428482446	0.117436601259791	NA
ENSMUSG00000004980	Hnrnpa2b1	20401.8635958834	0.0545220786800638	0.183310433560743	0.297430307817132	0.7661380077614	0.90783557660872
ENSMUSG00000004988	Fxyd4	28.0037103867738	-0.192777408423748	0.478143613676883	-0.403178883727645	0.686816632767814	NA
ENSMUSG00000004994	Ccdc130	81.0283492272232	-0.619795993103719	0.299866599194555	-2.06690573331108	0.0387430374026943	0.194909321727938
ENSMUSG00000004996	Mri1	261.626417398033	0.14864433212138	0.176811077315388	0.840695811474721	0.400518367662011	0.688717453957936
ENSMUSG00000005034	Prkacb	25458.0064505036	-0.156627369687173	0.0992408369666841	-1.57825522712746	0.114506987272508	0.371717330793265
ENSMUSG00000005043	Sgsh	759.114981052845	-0.0987496404086158	0.130011030009789	-0.759548173729421	0.44752470805084	0.723568643535658
ENSMUSG00000005045	Chd5	979.276408047925	0.463401740315698	0.138674013958734	3.34166241451404	0.000832782790385992	0.0122510807346769
ENSMUSG00000005054	Cstb	3059.16340349006	0.503909697729749	0.114836691834965	4.38805480790002	1.14368958077408e-05	0.000359650151654431
ENSMUSG00000005057	Sh2b2	59.1529563058153	-0.211401105890782	0.35935314808595	-0.588282326220831	0.5563428065021	NA
ENSMUSG00000005069	Pex5	740.948595728748	0.385538038065792	0.125308721255694	3.07670554932164	0.00209301941041314	0.0250845205096484
ENSMUSG00000005078	Jkamp	260.785924208024	-0.297138574361237	0.1933644708644	-1.53667616927213	0.124372629660508	0.389796937153004
ENSMUSG00000005087	Cd44	26273.7912183905	-0.000857623829171869	0.101611441379474	-0.00844022894989772	0.993265751586461	0.998524039475514
ENSMUSG00000005102	Eif2ak4	335.436023108433	-0.187310775719224	0.157581951861445	-1.18865627380931	0.234574953851444	0.535553785624866
ENSMUSG00000005103	Wdr1	2916.86629640967	-0.00366196497420489	0.107243834379461	-0.0341461585684054	0.972760600712699	0.991897272987356
ENSMUSG00000005107	Slc2a9	131.182932748544	0.223874820991465	0.249202022108607	0.89836679131719	0.368990034873974	0.664479601304736
ENSMUSG00000005125	Ndrg1	4869.50934912282	0.375035576178235	0.15020713023246	2.49678943734449	0.0125323347736095	0.0904985944361138
ENSMUSG00000005131	4930550C14Rik	15.69651433655	0.331034759064765	0.624616570771043	0.529980750680576	0.596125277093236	NA
ENSMUSG00000005142	Man2b1	939.755396367578	-0.28866104034667	0.135386121954934	-2.13213168512765	0.0329960225140346	0.177773773537659
ENSMUSG00000005148	Klf5	1710.39859424916	0.688285908676551	0.184729539422988	3.72591146400542	0.000194610709345562	0.00376162015827145
ENSMUSG00000005150	Wdr83	99.2362922733298	-0.290655082411871	0.255083643772174	-1.13945009610835	0.254515471467708	0.555609735024983
ENSMUSG00000005161	Prdx2	548.571266297785	-0.173915604385643	0.16712577938679	-1.04062703566	0.298048678635427	0.602271027240933
ENSMUSG00000005198	Polr2a	5035.46037990401	0.575521556014986	0.106154366481505	5.42155330101525	5.90833742296092e-08	4.07754588726893e-06
ENSMUSG00000005204	Senp3	1085.31509349711	-0.0283904949367313	0.1154259083354	-0.245962932812583	0.805710926481748	0.925966460709854
ENSMUSG00000005225	Plekha8	53.4424045111116	-0.78557317081378	0.36852469558225	-2.13167036084953	0.0330339550385925	NA
ENSMUSG00000005233	Spc25	31.7986293548304	-0.72304673689508	0.447922463633224	-1.61422298634064	0.106479067825418	NA
ENSMUSG00000005237	Dnah2	2.17288901782825	0.364073398387817	1.57452154810564	0.231227955454688	0.81713771309782	NA
ENSMUSG00000005251	Ripk4	737.066346807929	0.398467356417985	0.213783897602538	1.86387918307489	0.0623386726838148	0.262689850005898
ENSMUSG00000005262	Ufd1	632.396824456419	0.0661954281479568	0.130386167531556	0.507687505516537	0.611672512147303	0.828055318916297
ENSMUSG00000005267	Zfp287	147.439712911822	0.0431215763438432	0.213089629406024	0.202363561586936	0.839632512698782	0.941609136977483
ENSMUSG00000005268	Prlr	236.375045568071	0.0180201287446709	0.256608270735202	0.0702242709989116	0.944015156546336	0.98222279214469
ENSMUSG00000005299	Letm1	714.39159816704	-0.0383335884001336	0.131501846151648	-0.291506085442537	0.77066429036822	0.909064568071922
ENSMUSG00000005312	Ubqln1	2060.73601046309	-0.0131797826516008	0.127847785654803	-0.103089643548361	0.917891824480694	0.972042752666075
ENSMUSG00000005338	Cadm3	0.615788516637679	-0.278530337951734	3.20659373522768	-0.0868617483068704	0.930781404985514	NA
ENSMUSG00000005354	Txn2	694.896027231792	-0.163612037826417	0.129402855657713	-1.26436187976555	0.206100168640192	0.501611009064819
ENSMUSG00000005355	Casp14	126.674853848961	-0.162184530864488	0.326368637594348	-0.496936629879464	0.619233739655301	0.831576389330793
ENSMUSG00000005360	Slc1a3	48.1659458733201	0.0491261381503201	0.375332165377453	0.13088709863413	0.895864620677817	NA
ENSMUSG00000005362	Crbn	1921.85562423335	0.446028739945411	0.134903772163665	3.30627329978801	0.00094545821442395	0.0135405944553224
ENSMUSG00000005370	Msh6	923.835342024698	-0.0426116209543622	0.123292915741884	-0.345612890229398	0.729633657306665	0.889195980821859
ENSMUSG00000005371	Fbxo11	3306.91501385743	0.300380041594361	0.110042046647684	2.72968425020367	0.00633950122657055	0.0565386739920425
ENSMUSG00000005373	Mlxipl	2.86773293947284	1.15284117741164	1.68463988956225	0.684324991088277	0.493769969461884	NA
ENSMUSG00000005374	Tbl2	254.907658655096	0.170823399571204	0.17560244664473	0.97278484915877	0.330660244264552	0.6325914961437
ENSMUSG00000005378	Bud23	176.36332894532	-0.172319029962888	0.238391894192147	-0.722839300165118	0.469778619300073	0.740224764500709
ENSMUSG00000005410	Mcm5	293.981493359084	-0.250345415987893	0.213028566947874	-1.17517298066954	0.23992551763133	0.542828184335086
ENSMUSG00000005413	Hmox1	191.939182003499	0.249790713544759	0.216609655320744	1.15318365275492	0.248835011809462	0.550036635089575
ENSMUSG00000005417	Mprip	3095.01558194843	0.0708494966041025	0.114207248792614	0.62035901707742	0.535021447920381	0.780754566771345
ENSMUSG00000005442	Cic	4327.05384750743	-0.141098566597451	0.109929760881386	-1.28353382620104	0.199305116581976	0.492302309347217
ENSMUSG00000005447	Pafah1b3	137.360364950243	0.0265111917759719	0.25810157597086	0.10271611739002	0.918188281479334	0.972078028881581
ENSMUSG00000005465	Il27ra	699.187386747129	-0.79404734179365	0.179469823265137	-4.42440588254538	9.67080524144915e-06	0.000308842400030058
ENSMUSG00000005469	Prkaca	630.564665175352	-0.280037620459524	0.167169292711713	-1.67517380684535	0.0939001351464446	0.333604479631009
ENSMUSG00000005470	Asf1b	103.441435201959	0.0378329962444293	0.285929489574752	0.132315824788469	0.894734491053958	0.963157760234768
ENSMUSG00000005481	Ddx39	415.43643447112	0.262859080497936	0.176893644730939	1.48597243783265	0.137286411520942	0.410144151560094
ENSMUSG00000005483	Dnajb1	9818.72178738016	0.481321357599899	0.109631808800725	4.39034403304231	1.13171464573251e-05	0.000356976125830289
ENSMUSG00000005493	Msh4	78.6214711633327	-0.125182759890243	0.310722027178026	-0.40287700562188	0.687038707997001	0.865998900996955
ENSMUSG00000005501	Usp40	251.627287984514	-0.37676302695109	0.210097937281132	-1.79327332684349	0.0729292302199576	0.288959583151853
ENSMUSG00000005505	Kbtbd4	152.115430317376	0.185350760620872	0.243957154411424	0.759767677517195	0.447393466693133	0.723470202548433
ENSMUSG00000005506	Celf1	2906.05875799251	0.206076083004524	0.141923920815931	1.45201796723046	0.146496609462553	0.423957132620411
ENSMUSG00000005510	Ndufs3	296.846874066267	-0.196370290630191	0.166496470512142	-1.17942614654928	0.238228528764741	0.541131866862787
ENSMUSG00000005514	Por	1074.25768658053	0.125215275591045	0.141886185843595	0.882505050414657	0.37750374983916	0.671255586995691
ENSMUSG00000005533	Igf1r	2213.76809975963	0.412483153051661	0.131072160742162	3.14699285276204	0.00164958994014715	0.0206862601884551
ENSMUSG00000005534	Insr	529.536016379679	-0.0704858794792473	0.144356541297106	-0.488276311179951	0.625354138324696	0.834048846224754
ENSMUSG00000005566	Trim28	3279.88517066822	0.114109173376092	0.0913592017154609	1.24901675182634	0.211658946851661	0.509120222333482
ENSMUSG00000005575	Ube2m	1038.92218093926	-0.0289179187320851	0.127408927735455	-0.226969328178703	0.820447592353845	0.93198498241933
ENSMUSG00000005580	Adcy9	68.5037420907799	0.297485390587642	0.314995937016767	0.944410246700442	0.344960047285991	NA
ENSMUSG00000005583	Mef2c	12.9734356526485	-1.20971551818983	0.710366828193341	-1.7029448310058	0.0885783932394551	NA
ENSMUSG00000005609	Ctr9	960.023670290366	0.0594282428515204	0.114825080632208	0.517554549270231	0.604769100106152	0.823355210907399
ENSMUSG00000005610	Eif4g2	30911.4084291052	0.194236358172262	0.0938871636238723	2.06882762962577	0.0385622646943944	0.194475609540195
ENSMUSG00000005611	Mrvi1	321.368804274632	-0.536611174497938	0.207188405323621	-2.58996720236237	0.00959850763519664	0.076099810341347
ENSMUSG00000005615	Pcyt1a	1052.66056322574	0.480022643826323	0.122689903162545	3.91248694026898	9.13504798368754e-05	0.00200289335642343
ENSMUSG00000005621	Zfp592	1989.77470231291	0.0892198235584772	0.118198878682953	0.754828003045558	0.450352189339749	0.725630141488662
ENSMUSG00000005625	Psmd4	1126.13734922868	-0.0199171771209447	0.113632664969815	-0.175276863622229	0.860862090492545	0.952123851336344
ENSMUSG00000005628	Tmod4	13.2503397730195	-0.685453875745072	0.746558235855115	-0.918151917458852	0.358539337454598	NA
ENSMUSG00000005656	Snx6	371.438670768113	-0.305436863834691	0.164377102029634	-1.85814727272432	0.0631481032947581	0.264717466848755
ENSMUSG00000005667	Mthfd2	371.342220694731	-0.0547366192592618	0.187169097447731	-0.29244474651884	0.769946599977787	0.909064568071922
ENSMUSG00000005672	Kit	438.839967456525	-0.444361247359938	0.25519929264934	-1.74123228456796	0.0816428703384535	0.307890527116533
ENSMUSG00000005674	Tomm40l	301.897764739978	-0.322961986394423	0.171240773041365	-1.88601102797176	0.0592934685883738	0.255538448237321
ENSMUSG00000005682	Pan2	648.819599986242	0.15605426883623	0.175783964999029	0.887761684275873	0.374668957372202	0.669336710410802
ENSMUSG00000005683	Cs	2658.01494967977	-0.0760644389616234	0.133650692827577	-0.5691286543479	0.569268833796171	0.80323730300236
ENSMUSG00000005686	Ampd3	301.170437359057	-0.158649334003878	0.171271335996032	-0.926304060637168	0.354287986258736	0.652308569865458
ENSMUSG00000005687	Bcas2	604.186916837364	-0.0561497326492589	0.186154825344713	-0.301629208618598	0.762934739187905	0.906337560428516
ENSMUSG00000005696	Sh2d1a	17.1489710123278	0.00502930755873182	0.712059321619048	0.00706304574076274	0.994364551706813	NA
ENSMUSG00000005698	Ctcf	2270.24716194093	0.0167769918158364	0.108963353020834	0.153969122193115	0.877634082148983	0.958090098129041
ENSMUSG00000005699	Pard6a	346.741807106482	0.634395311947549	0.20666867898427	3.06962484622952	0.00214327805731335	0.0255032111126696
ENSMUSG00000005718	Tfap4	45.7706329379673	-0.170145562624094	0.388652843890752	-0.437782883358808	0.661543680057207	NA
ENSMUSG00000005732	Ranbp1	548.382846312727	0.080039075098117	0.150399830601739	0.532175300848986	0.594604587883698	0.816762875429919
ENSMUSG00000005763	Cd247	11071.4362332439	-0.0874251600765257	0.100204248756746	-0.872469592469648	0.382952249605127	0.677055704172355
ENSMUSG00000005774	Rfx5	543.076488932791	0.101986855627933	0.146388384537553	0.696686803055544	0.485998819453747	0.751308259856276
ENSMUSG00000005779	Psmb4	735.725717522898	0.0171184280335937	0.125864442055902	0.13600686384476	0.891815854825167	0.962591915497468
ENSMUSG00000005802	Slc30a4	767.174438192086	0.102861020273065	0.132522570351121	0.776177371149177	0.437644265224602	0.717517821977434
ENSMUSG00000005803	Sqor	62.8582514676074	-0.292982882128815	0.318226255755596	-0.920674761525119	0.357220256793907	NA
ENSMUSG00000005804	Bloc1s6	155.469799811414	-0.480255781062543	0.226054757104518	-2.12451083628598	0.0336274509007921	0.178888296747463
ENSMUSG00000005813	Metap1	618.736198955831	0.149268227992332	0.156268730029913	0.955202156975098	0.339475475247527	0.640048828744101
ENSMUSG00000005823	Gpr108	827.739585644957	-0.141164463359944	0.118185723741414	-1.19442906377429	0.232310173548883	0.532954100782815
ENSMUSG00000005824	Tnfsf14	393.957154602157	-0.603357499851216	0.278615110262789	-2.16555914459245	0.0303448912258717	0.168395313802288
ENSMUSG00000005836	Gata6	65.575569207697	0.240560366180864	0.442346764021004	0.543827570917735	0.586560134190637	NA
ENSMUSG00000005846	Rsl1d1	1018.0038378	0.192830668159473	0.12663357267937	1.52274522529432	0.127822458525866	0.395307771735783
ENSMUSG00000005871	Apc	1540.57394545516	-0.0659270202958156	0.135673585990398	-0.485923769277253	0.627021215087493	0.835141605565492
ENSMUSG00000005873	Reep5	3522.09455272763	-0.159000471340765	0.112923609656821	-1.40803567849073	0.159120505490689	0.440796378760978
ENSMUSG00000005881	Ergic3	749.977606266555	-0.169551754485263	0.138341904195971	-1.22559939788801	0.2203494645418	0.518355581338117
ENSMUSG00000005882	Uqcc1	170.610077273784	-0.710508732984884	0.215467189350843	-3.29752634322421	0.000975405242710003	0.0138119578063252
ENSMUSG00000005886	Ncoa2	5714.51099336382	0.298075488245637	0.104582448177722	2.85014831302382	0.00436988469901236	0.0432904858958999
ENSMUSG00000005893	Nr2c2	1374.12632964911	-0.149826216805873	0.113387941259026	-1.32135935393348	0.186381572019398	0.475461306022409
ENSMUSG00000005897	Nr2c1	93.3205640798785	-0.221131865434109	0.282289071039322	-0.783352556370511	0.433420108355392	0.715737902665974
ENSMUSG00000005899	Smpd4	513.27281456941	-0.0429432909404935	0.143244264486344	-0.299790648473661	0.764336848878267	0.907060105829801
ENSMUSG00000005907	Pex1	140.534779468466	-0.118720035856832	0.235192388599033	-0.504778392549224	0.613714493725485	0.829716820796629
ENSMUSG00000005936	Kctd20	1101.4163848475	0.235835631082073	0.113167381211025	2.08395412669581	0.0371643401668722	0.191176042989468
ENSMUSG00000005947	Itgae	24129.8440466191	0.00586482255865677	0.134508222275967	0.043601963206562	0.965221686775147	0.990367026002626
ENSMUSG00000005949	Ctns	229.068192285023	-0.0103984155681185	0.201740235318169	-0.0515435879794574	0.958892369805804	0.988925096623032
ENSMUSG00000005950	P2rx5	5.63457615151909	0.733894357027202	1.08209677187411	0.67821508769142	0.497635327612871	NA
ENSMUSG00000005951	Shpk	88.4362361680202	-0.192921537731049	0.29052271020274	-0.66404976601113	0.506658459844318	0.76180274054381
ENSMUSG00000005958	Ephb3	167.291236219394	0.13162137469112	0.207287906355401	0.634968903904367	0.52544869607531	0.77390793210206
ENSMUSG00000005968	Tuft1	402.35659685131	0.402313519517817	0.24821828243785	1.620805347481	0.105059391306364	0.352805194174777
ENSMUSG00000005973	Rcn1	352.731166792778	0.0116922310278584	0.193313466726503	0.0604832721995536	0.951770738307876	0.986698104851285
ENSMUSG00000005981	Trap1	965.500817750098	-0.240476016468012	0.129218303545375	-1.86100583175949	0.0627433531499154	0.263450347260343
ENSMUSG00000005982	Naa60	852.228480965846	-0.269956655222127	0.134790222450245	-2.00279108020447	0.0451997176804321	0.21430409678785
ENSMUSG00000005983	1700037C18Rik	19.2650985372693	-0.125014630530616	0.60434178881427	-0.206860807649753	0.836118565406619	NA
ENSMUSG00000005986	Ankrd13d	146.673439488869	-0.117516615327405	0.238329800065016	-0.493084017589689	0.621953223244001	0.832755472976573
ENSMUSG00000006005	Tpr	5945.79969803708	0.0199410248081611	0.106906768673047	0.186527242902148	0.85203131697751	0.94773264403101
ENSMUSG00000006010	Odr4	330.124305380179	-0.378643867160837	0.160182453978988	-2.36382860766077	0.018087178105842	0.117737148731356
ENSMUSG00000006019	Dhx34	206.548571356284	-0.502374677399016	0.196748624966058	-2.55338342255598	0.0106681984586891	0.0816836074093072
ENSMUSG00000006021	Kptn	175.540413225212	0.0674105069016067	0.268546451309851	0.251019913213554	0.801798713474413	0.923735226974904
ENSMUSG00000006024	Napa	2186.23326764006	0.291629786438099	0.184203044692587	1.58319742719125	0.113376472702208	0.36931326730738
ENSMUSG00000006050	Sra1	1063.95941731019	0.191983916057494	0.205763631550444	0.933031336057209	0.350803789273207	0.649615588888238
ENSMUSG00000006057	Atp5g1	263.340365900379	0.00541660307645098	0.168171778346318	0.032208751847153	0.974305576836808	0.992113395667566
ENSMUSG00000006058	Snf8	344.494703488279	-0.321956455528061	0.162599352011646	-1.98005989288937	0.0476967991406448	0.221529442440493
ENSMUSG00000006095	Tbcb	369.729008773722	-0.516270854384118	0.17215901737095	-2.9988022833083	0.00271043135401128	0.0304605088669924
ENSMUSG00000006127	Inpp5k	621.457555591506	-0.136526032409204	0.143378130904463	-0.952209598130246	0.340990694251414	0.641494051075466
ENSMUSG00000006134	Crkl	2366.60231596008	0.269583208002999	0.118795056454918	2.26931335400564	0.023249277029088	0.140879384614091
ENSMUSG00000006154	Eps8l1	597.725559224766	-0.00649650164389629	0.206042385719888	-0.0315299282776128	0.974846924690966	0.992113395667566
ENSMUSG00000006169	Clint1	1812.04849209799	-0.0113256006209172	0.133020936262082	-0.0851414892961147	0.932148906349689	0.977731160950209
ENSMUSG00000006179	Prss16	24.2451041743407	-0.0752708473973812	0.82070374832256	-0.0917150038015881	0.926924476326704	NA
ENSMUSG00000006191	Cdkal1	325.188361077223	0.110645915487069	0.163351726027994	0.677347697373625	0.498185374702125	0.756723221967502
ENSMUSG00000006205	Htra1	426.981068281347	0.248280084365486	0.22689030463987	1.09427366127242	0.273834973373265	0.576183831946176
ENSMUSG00000006215	Zbtb17	396.86909749631	0.111724180775263	0.173649800127135	0.643387903086936	0.519972430829501	0.770685878142622
ENSMUSG00000006219	Fblim1	14.123043858377	0.362402763932496	0.745434042277171	0.486163420743998	0.626851304030946	NA
ENSMUSG00000006241	Ccdc159	3.43372476348451	-0.661637349844514	1.30821010529779	-0.505757712132873	0.613026748303437	NA
ENSMUSG00000006262	Mob1b	894.771440821693	0.356381032242932	0.140590528759558	2.53488649190889	0.0112483767219076	0.0841827204012928
ENSMUSG00000006269	Atp6v1b1	5.79349626092805	1.68218165273255	1.47372643225513	1.14144770421091	0.253683662635444	NA
ENSMUSG00000006273	Atp6v1b2	1167.1842699009	0.179621068370985	0.12956641468872	1.38632429401184	0.165647901846626	0.449429552483923
ENSMUSG00000006276	Eps15l1	955.16107604595	-0.028958981400919	0.129569420292073	-0.223501666794837	0.823145086022564	0.933024792721563
ENSMUSG00000006281	Tep1	564.485657930662	-0.235207913697022	0.136972842971519	-1.71718647721965	0.0859451055352975	0.31767560036645
ENSMUSG00000006288	Ttc5	355.698410854521	-0.182931179462354	0.192482470127904	-0.950378386877499	0.341920021947808	0.642194563556643
ENSMUSG00000006289	Osgep	329.783078645192	-0.0689447804030103	0.159087503844892	-0.433376467269424	0.664741293863047	0.854548659181612
ENSMUSG00000006299	Aamp	1878.25404011898	0.122889401133216	0.123789069230147	0.99273224928076	0.320840454506742	0.624375926134146
ENSMUSG00000006301	Tmbim1	1092.15493143757	0.29022982095675	0.156660067942461	1.85260880305087	0.0639384497866637	0.266942378869778
ENSMUSG00000006304	Arpc2	9142.87064096532	0.184652015636347	0.108378593829828	1.70376832833133	0.0884243771330076	0.3215759370194
ENSMUSG00000006307	Kmt2b	1734.49571958746	-0.154874575232201	0.122562534395503	-1.26363717914341	0.20636028261245	0.501732445200007
ENSMUSG00000006310	Zbtb32	5.81593918687216	1.21206589848339	0.997739091399817	1.21481247846356	0.22443762043916	NA
ENSMUSG00000006315	Tmem147	243.621643779714	-0.275055467802815	0.192719197923269	-1.4272343947401	0.153512343584467	0.433168818441794
ENSMUSG00000006333	Rps9	7623.91024156891	0.0918892511813312	0.113812211913771	0.807376024384366	0.419449875773668	0.704886921487274
ENSMUSG00000006335	Tfpt	144.812335446284	-0.184468550716015	0.24119972262462	-0.764795865885404	0.444393109907396	0.721910639680529
ENSMUSG00000006342	Susd2	4222.85529560181	-0.243098783467038	0.132177901437824	-1.83917871915518	0.0658889036727987	0.272177179743753
ENSMUSG00000006344	Ggt5	443.941232013787	-0.344283165900437	0.15116923031234	-2.27746853767193	0.0227582613606316	0.138886173039391
ENSMUSG00000006356	Crip2	571.664708006731	0.103265303083037	0.174735469019553	0.590980776040848	0.554533301671155	0.795073332555004
ENSMUSG00000006360	Crip1	2736.78487065261	-0.215381134337617	0.158290461913215	-1.36067032551653	0.173617896342755	0.460369476042431
ENSMUSG00000006362	Cbfa2t3	11.8050061666224	0.134386420380607	0.734906799139166	0.182861854779437	0.854906413647382	NA
ENSMUSG00000006369	Fbln1	76.7026779092172	0.0900267897507465	0.5036003480844	0.178766337420519	0.858121178296951	NA
ENSMUSG00000006373	Pgrmc1	1203.19608628028	0.033684919421561	0.142952967377909	0.235636377750117	0.813714842815829	0.929682754252963
ENSMUSG00000006378	Gcat	124.254448463544	0.136854015196782	0.258517916165367	0.529379229210714	0.596542403962882	0.818181308973903
ENSMUSG00000006390	Elovl1	1008.05842875514	0.0964967926856037	0.22274392182485	0.433218522395786	0.664856023841973	0.854589311645875
ENSMUSG00000006392	Med8	143.752951601801	-0.0303199524694653	0.224069689443387	-0.13531483238444	0.89236295838752	0.962591915497468
ENSMUSG00000006395	Hyi	231.806345461698	-0.343394567492886	0.298649214055526	-1.14982578668042	0.250215632144164	0.550723134453975
ENSMUSG00000006398	Cdc20	110.149719979604	-0.295539616524217	0.283368909320742	-1.04295004428203	0.296971430086063	0.601601008821806
ENSMUSG00000006411	Nectin4	302.835431286309	0.0906954554140304	0.560289785364289	0.161872405642844	0.871406333309523	0.956008889941516
ENSMUSG00000006412	Pfdn2	375.524558342671	-0.0977699576354999	0.151074649018942	-0.647163228711135	0.517526307003572	0.769752712893424
ENSMUSG00000006418	Rnf114	1304.69841697811	0.108933546522581	0.116523577221604	0.934862704355628	0.349859059642273	0.64850120531578
ENSMUSG00000006423	C330007P06Rik	513.736405672066	0.0129951593863082	0.154073124700273	0.0843441022669485	0.932782848762473	0.977731160950209
ENSMUSG00000006442	Srm	173.659450576541	0.0356758041916351	0.280540623774162	0.127168050429497	0.898807392105286	0.964033758221937
ENSMUSG00000006445	Epha2	2560.61256281174	0.745063921660414	0.190538110095561	3.91031443151578	9.21760522350962e-05	0.00201232843317928
ENSMUSG00000006456	Rbm14	1074.68341578585	0.0983199264222257	0.121366978479018	0.810104425885692	0.417880160778352	0.70369308854631
ENSMUSG00000006463	Zdhhc24	64.8122000566347	-0.506256869849058	0.322491995692331	-1.56982770614885	0.116455200011303	NA
ENSMUSG00000006464	Bbs1	39.2177931078185	-0.124481612530165	0.451830025924321	-0.275505401119613	0.78292797682992	NA
ENSMUSG00000006471	Ndor1	557.958100656594	-0.0808119232637157	0.151028822802014	-0.535076164697738	0.592597191086801	0.816278191726162
ENSMUSG00000006476	Nsmf	673.886888860462	0.019118822011746	0.17558770639591	0.108884741444469	0.913293909244961	0.969939482182429
ENSMUSG00000006494	Pdk1	416.898403684033	-0.115510386721915	0.145034873376111	-0.796431810040392	0.42578109523756	0.709497164532139
ENSMUSG00000006498	Ptbp1	17491.8126735231	0.356332710928459	0.10622915393597	3.35437775531227	0.000795436908134947	0.0118853880826316
ENSMUSG00000006517	Mvd	90.2514602948961	-0.175694933404916	0.294422607982611	-0.596744029301215	0.550678291705101	0.792529723387482
ENSMUSG00000006519	Cyba	428.540175244418	-0.456186987337362	0.221559568093109	-2.05898120881718	0.0394960386468001	0.197250007481809
ENSMUSG00000006526	Tmem110	157.703866869646	-0.0404717474219645	0.241279396479788	-0.1677380995329	0.866789321725631	0.953588808741271
ENSMUSG00000006527	Sfmbt1	701.334956277781	0.878646699770698	0.175345874830418	5.01093453507511	5.41663404841512e-07	2.69803902335631e-05
ENSMUSG00000006576	Slc4a3	69.9449528171205	-0.362863237728728	0.365446613666901	-0.992930907438842	0.320743626437392	NA
ENSMUSG00000006585	Cdt1	787.105540616699	0.0296070776322971	0.154363965423498	0.191800447410572	0.847898520488089	0.946362805430489
ENSMUSG00000006587	Snai3	31.582085259771	0.0305531858049761	0.542155077359895	0.0563550671770139	0.955058951232708	NA
ENSMUSG00000006589	Aprt	379.952611496352	-0.106156985926928	0.158171453314455	-0.671151359505313	0.502124111304906	0.759468282498317
ENSMUSG00000006599	Gtf2h1	532.580215098831	0.0346546097136453	0.135762401349532	0.255259257122478	0.798522865888292	0.922607230410118
ENSMUSG00000006611	Hfe	5.89175491923227	-0.842835707041357	1.11090307307623	-0.758694189860725	0.448035513327682	NA
ENSMUSG00000006638	Abhd1	17.4288908030203	-0.335591429971491	0.585942163514691	-0.57273814869115	0.566822003333336	NA
ENSMUSG00000006641	Slc5a6	79.5789905864097	-0.0773482525601465	0.307755442503255	-0.251330250834893	0.801558788806923	0.923735226974904
ENSMUSG00000006651	Aplp1	630.440984646506	-0.13274024749932	0.17575217963958	-0.755269424092115	0.450087340687832	0.725430740484793
ENSMUSG00000006673	Qrich1	2033.21966561729	0.231503512708753	0.10487338668476	2.20745720174587	0.0272821338639655	0.156552557211583
ENSMUSG00000006675	P4htm	54.5727037984172	-0.185220523567571	0.369561236383074	-0.501190345016537	0.616237168610348	NA
ENSMUSG00000006676	Usp19	2426.47705573856	0.0090409732177802	0.0978316949624338	0.0924135396126156	0.926369482407116	0.975310472774892
ENSMUSG00000006678	Pola1	259.368257156631	-0.262852700165117	0.17081688024365	-1.53879815501951	0.123853580439925	0.389416380134078
ENSMUSG00000006699	Cdc42	7108.85169449157	0.0350056374236825	0.0927029001133794	0.377611028143339	0.70571957098479	0.876735406056799
ENSMUSG00000006705	Pknox1	796.632066495858	-0.088189637207173	0.12954949215459	-0.680740894776628	0.496035455041253	0.756305894576396
ENSMUSG00000006715	Gmnn	66.1268980284431	0.178129938260228	0.336713287741979	0.529025567879363	0.596787713497177	NA
ENSMUSG00000006717	Acot13	63.6661769280841	-0.246928078319284	0.31728232056861	-0.778259809360816	0.436415863846276	NA
ENSMUSG00000006724	Cyp27b1	3.05841290103222	2.26457940030655	1.58057180596637	1.43275958217031	0.151926555569999	NA
ENSMUSG00000006728	Cdk4	907.167510069959	-0.175923814663171	0.120923211805197	-1.45483908372016	0.14571381529806	0.422977415436813
ENSMUSG00000006731	B4galnt1	5298.18191565892	-0.0892257307414209	0.0928342595094808	-0.961129341827826	0.336487138095241	0.637805943047625
ENSMUSG00000006732	Mettl1	45.6969145485222	-0.27298321761639	0.366403283196062	-0.745034856770966	0.456250648191097	NA
ENSMUSG00000006736	Tspan31	843.388519722315	-0.0758130960631308	0.129207667501665	-0.586753847732401	0.557369037248976	0.796132331189953
ENSMUSG00000006740	Kif5b	5122.73127029532	0.124931810971367	0.0921266085968089	1.35608824501648	0.175071092530564	0.461479485088192
ENSMUSG00000006763	Saal1	89.9059259794088	-0.304495684188339	0.271262361874334	-1.12251357720391	0.261644138024917	0.564279922674124
ENSMUSG00000006777	Krt23	245.964030153875	0.0578169270475288	0.309625302606244	0.186731919390501	0.851870828207327	0.947721273012652
ENSMUSG00000006782	Cnp	243.554514763144	-0.664366939110875	0.248641194645898	-2.67199061706984	0.00754027567947958	0.0640269651627485
ENSMUSG00000006800	Sulf2	184.239962409977	0.0581292586177162	0.221158029064481	0.262840371944027	0.792673616910975	0.919880690971172
ENSMUSG00000006818	Sod2	651.905791585889	-0.123983776362589	0.143629896430497	-0.863217056085434	0.388018137724462	0.680019492308477
ENSMUSG00000006850	Tmco6	103.66701149285	-0.435066224383771	0.260869662658513	-1.66775323719143	0.095364722359939	0.335489373940216
ENSMUSG00000006906	Stambp	153.518218864023	-0.210548746141861	0.213860563246599	-0.984514128951775	0.324862787943496	0.628043626325055
ENSMUSG00000006920	Ezh1	1866.77722440616	-0.135931946658952	0.121842549054929	-1.11563610342451	0.26457793152876	0.566717663655592
ENSMUSG00000006930	Hap1	37.4176855145674	0.403382650722465	0.41019742249441	0.983386605087609	0.325417200291299	NA
ENSMUSG00000006931	P3h4	66.3384239125188	-0.0101113539601849	0.373040116066874	-0.0271052723948121	0.978375769544092	NA
ENSMUSG00000006932	Ctnnb1	6115.31014133324	0.415221038703407	0.116904263176483	3.55180407815045	0.000382599628717556	0.00651369533460699
ENSMUSG00000006941	Eif1b	294.674085709539	-0.292744104436391	0.180354027372268	-1.6231636670477	0.104554422453055	0.352156281062813
ENSMUSG00000006998	Psmd2	2002.26783653549	0.0418831924596294	0.0997475538846887	0.4198919254506	0.674564406685734	0.858870952007669
ENSMUSG00000007029	Vars	2539.41507755644	-0.25870989150359	0.121191983436877	-2.13471125867282	0.0327846027806361	0.176875168097209
ENSMUSG00000007030	Vwa7	430.061687375757	0.282825934510304	0.155215631098903	1.82214853303072	0.068432451348237	0.278890599964274
ENSMUSG00000007033	Hspa1l	11.4280939725502	0.246275042240973	0.811266769952407	0.303568507132888	0.76145664760051	NA
ENSMUSG00000007034	Slc44a4	0.193041238719867	1.50129473391991	4.55642035764943	0.329489953972201	0.741785386006149	NA
ENSMUSG00000007035	Msh5	57.5042103032739	0.206369240959571	0.326211455444628	0.632624138469596	0.526979120141188	NA
ENSMUSG00000007036	Abhd16a	1203.15569335163	0.160178611586163	0.108367060307406	1.47811162480353	0.139377903080771	0.412913563059511
ENSMUSG00000007038	Neu1	499.843536474797	0.129960244881478	0.154475253175737	0.841301387825726	0.40017911336277	0.688364306241111
ENSMUSG00000007039	Ddah2	49.5880139576701	0.326871317030756	0.37305504004918	0.87620131599794	0.380920601239594	NA
ENSMUSG00000007041	Clic1	3208.43951555909	-0.0197313585761712	0.103594247274266	-0.19046770545021	0.84894264725131	0.946362805430489
ENSMUSG00000007050	Lsm2	107.920126522945	0.059855999334375	0.249177944768895	0.240213873623084	0.81016445892119	0.928156341061536
ENSMUSG00000007080	Pole	130.720313484459	-0.230340998648009	0.229369275829546	-1.00423649948298	0.315264633024402	0.619504341943422
ENSMUSG00000007207	Stx1a	170.168132154679	0.103408246490345	0.223814129927839	0.462027337253842	0.644061716505723	0.843724382078147
ENSMUSG00000007216	Zfp775	33.6537448448188	-0.868692584259695	0.471472275820811	-1.84251042703909	0.0654005227354984	NA
ENSMUSG00000007279	Scube2	75.9466695628095	-0.057005677506547	0.366570030361632	-0.155511015044818	0.876418470831279	NA
ENSMUSG00000007338	Mrpl49	226.128467099176	-0.0627560282240826	0.186925921212662	-0.335726729695698	0.737076947200734	0.892843967897048
ENSMUSG00000007379	Dennd2c	1519.31607785777	1.10465897697198	0.237182128743191	4.65742922042851	3.2018244980633e-06	0.000121045446005827
ENSMUSG00000007411	Mark3	1562.3257493345	0.174784154084731	0.104979283298811	1.66493948703411	0.095924829217349	0.336423949127558
ENSMUSG00000007415	Gatad1	530.311811660485	-0.075940923733199	0.136390181747953	-0.556791718875606	0.577669742477282	0.807638064159605
ENSMUSG00000007458	M6pr	2632.38138446191	-0.00816925820024709	0.0990415231235726	-0.082483164056902	0.934262505847346	0.978357875509889
ENSMUSG00000007476	Lrrc8a	264.325445296793	0.266797710280809	0.178460927626555	1.49499228670999	0.134916455183729	0.406727032733593
ENSMUSG00000007564	Ppp2r1a	2185.0282758883	-0.000848515665228972	0.109950261736733	-0.00771726826135871	0.993842571921615	0.998534715137306
ENSMUSG00000007570	Fance	134.088271159743	-0.0333093025720918	0.243404913146283	-0.136847289323504	0.891151503754409	0.962591915497468
ENSMUSG00000007589	Tinf2	2074.31476504058	0.704399953646467	0.432108173639961	1.63014725621317	0.103070378164292	0.349517075197061
ENSMUSG00000007603	Dus3l	340.928968395513	-0.167886049806048	0.19202622360944	-0.874287098138794	0.381961923709673	0.67656958365881
ENSMUSG00000007610	Gtpbp3	147.044448816642	-0.338031047964927	0.226778643489746	-1.49057707887829	0.136072565849706	0.408553414271597
ENSMUSG00000007613	Tgfbr1	2124.08110089651	-0.041655507917678	0.0957868482231118	-0.434877111946014	0.663651628833519	0.853574696597258
ENSMUSG00000007617	Homer1	2042.3479381192	0.815356742348575	0.191693201460329	4.25344632014669	2.10505418100913e-05	0.000588213916937959
ENSMUSG00000007646	Rad51c	44.3846144288802	-0.116815633207114	0.392292244329101	-0.297777065174694	0.765873320245932	NA
ENSMUSG00000007655	Cav1	743.272640221637	-0.0278053009773455	0.173513193033904	-0.160248915319727	0.872684998385387	0.956493267789057
ENSMUSG00000007656	Arpp19	517.676375824299	-0.0353135341269547	0.146152401476739	-0.241621306048638	0.80907361133434	0.927296471840283
ENSMUSG00000007659	Bcl2l1	662.236502481115	-0.203243944723808	0.186496163367415	-1.08980228361802	0.275800247818503	0.577371268344017
ENSMUSG00000007670	Khsrp	1961.33564207931	0.0798452688216103	0.0997986738339595	0.800063425236023	0.423674050588874	0.707706345387491
ENSMUSG00000007682	Dio2	51.5578692235958	1.16438540737362	0.481297652683844	2.41926259328441	0.0155520087706057	NA
ENSMUSG00000007721	Ccdc124	382.462489337918	-0.218718173054662	0.149296501525071	-1.46499195105341	0.142923113767037	0.418540665410463
ENSMUSG00000007739	Cct4	3056.14684839449	0.165575418562736	0.0954987696331309	1.73379635359505	0.0829542228828933	0.311206958739435
ENSMUSG00000007777	0610009B22Rik	22.8150054669244	-0.172720410586796	0.630834999068412	-0.273796493285664	0.784241018637816	NA
ENSMUSG00000007783	Cpt1c	7.48670085948116	-1.08006676593484	1.0477031808701	-1.03089003226836	0.302592391434071	NA
ENSMUSG00000007812	Zfp655	1261.20372571971	0.797003073376593	0.170908011458424	4.66334530824773	3.1111006656981e-06	0.00011804962415267
ENSMUSG00000007815	Rhoa	5729.18061729558	-0.105786248683472	0.0919209521722533	-1.150839348196	0.249798333635604	0.550641673588603
ENSMUSG00000007817	Zmiz1	4310.08639531612	0.0608826225113165	0.137218129939886	0.443692262370784	0.65726509045677	0.850787629049215
ENSMUSG00000007827	Ankrd26	325.320370899745	-0.11393968369255	0.180490403023621	-0.631278349340486	0.527858540711496	0.775645809393586
ENSMUSG00000007833	Aldh16a1	289.955697651345	0.0355469279898824	0.192896863277313	0.184279450613871	0.853794233888338	0.948834551720932
ENSMUSG00000007836	Hnrnpa0	4267.79591395477	0.233103073737287	0.120001547753626	1.94250056020835	0.0520765321867988	0.234663882768121
ENSMUSG00000007837	Prrg2	98.7057909409985	0.00748743306878891	0.281366289447511	0.026610981306578	0.978770014546192	0.994022580446806
ENSMUSG00000007850	Hnrnph1	8025.90627243153	-0.0261562099097191	0.239825733555931	-0.109063400002565	0.913152204241037	0.969939482182429
ENSMUSG00000007867	Ift43	49.9349771017997	0.0566404545328885	0.350320890225245	0.16168163564688	0.871556566882545	NA
ENSMUSG00000007872	Id3	601.404571551768	0.300798993941268	0.187079158643827	1.60787014503282	0.10786362169895	0.35860382215658
ENSMUSG00000007880	Arid1a	6301.52246086184	-0.0779877023087912	0.145807079829264	-0.534869105122415	0.592740373200355	0.816278191726162
ENSMUSG00000007888	Crlf1	107.837529895653	-0.0955924559374603	0.363896981369109	-0.262690983524534	0.792788766896672	0.919910504400641
ENSMUSG00000007891	Ctsd	4928.23560799709	-0.0627892407402838	0.14649425564925	-0.428612306073075	0.668205388408	0.856539018823169
ENSMUSG00000007892	Rplp1	7292.80488968605	0.125965845565732	0.122855433865203	1.02531765671791	0.305213327200571	0.609779257322648
ENSMUSG00000007908	Hmgcll1	22.1583307940725	0.730930900143792	0.56487974142197	1.29395842432554	0.195679782046206	NA
ENSMUSG00000007950	Abhd8	561.381103121522	-0.24631559350507	0.18330810491535	-1.34372451026547	0.179037488399931	0.466849836355132
ENSMUSG00000007987	Ift22	98.0118589822842	-0.263756038874326	0.264686456267204	-0.996484831879955	0.319014633299113	0.623118469441183
ENSMUSG00000007989	Fzd3	73.7600782061556	0.034943659021234	0.409826887142795	0.0852644375405724	0.932051163273522	NA
ENSMUSG00000008035	Mid1ip1	777.608453746113	0.117720462585659	0.12348673660463	0.953304507208466	0.340435808495556	0.640977674579233
ENSMUSG00000008036	Ap2s1	389.792307001867	-0.268950739980043	0.16345299149234	-1.6454317386577	0.0998808088435419	0.344424667115406
ENSMUSG00000008090	Fgfrl1	193.801406190514	0.705346134263112	0.207532952468433	3.39871873778889	0.000677023009892709	0.0105322656743218
ENSMUSG00000008136	Fhl2	112.49737258119	0.108562353600159	0.268566348492336	0.404229175433187	0.686044201248655	0.865470050749403
ENSMUSG00000008140	Emc10	1925.76767264208	-0.0714515038214426	0.122944985034239	-0.581166477034782	0.56112825869162	0.797854242827148
ENSMUSG00000008167	Fbxw9	74.1921573139984	0.0382335069081939	0.291161892364234	0.131313567849618	0.895527259137187	NA
ENSMUSG00000008200	Fnbp4	1855.20964466457	0.080775087983617	0.208774101903789	0.386901858262292	0.69882886539846	0.872729806035021
ENSMUSG00000008206	Cers4	2846.17737710223	-0.00212208169940104	0.194120089099802	-0.0109317985028846	0.991277860475164	0.997993191463214
ENSMUSG00000008226	Scrn3	69.4916062140012	0.00166166058483498	0.33866956947096	0.00490643605042721	0.996085246133524	NA
ENSMUSG00000008301	Phax	395.236995922635	-0.0518651108597635	0.170649341519012	-0.303927987052826	0.761182755163479	0.905218951799491
ENSMUSG00000008305	Tle1	231.290677538188	-0.223106493954662	0.231262014996577	-0.96473471425026	0.334677703107222	0.636275441376597
ENSMUSG00000008307	1700109H08Rik	20.8466743985176	-0.0238322397143342	0.539502170380986	-0.0441745020182297	0.964765306649249	NA
ENSMUSG00000008318	Relt	178.337275125877	0.311570278216933	0.201617246372343	1.54535528990179	0.122260348597059	0.386370993256366
ENSMUSG00000008333	Snrpb2	328.197696524742	0.170558887900893	0.157045818007642	1.08604539786341	0.277458907691909	0.579011496221817
ENSMUSG00000008348	Ubc	8530.34527591945	0.178437479607497	0.129140072203733	1.38173594425432	0.167052793513816	0.450870787010498
ENSMUSG00000008373	Prpf31	257.92846477712	-0.443198424718899	0.172199054436377	-2.57375643652357	0.0100601065281919	0.0788476184675286
ENSMUSG00000008384	Sertad1	2933.06540864234	0.153013554618253	0.163668677912485	0.934898213695299	0.349840757764554	0.64850120531578
ENSMUSG00000008393	Carhsp1	2911.46939724244	0.234203100582433	0.125691440866305	1.8633178120024	0.0624175655758069	0.262689850005898
ENSMUSG00000008398	Elk3	825.753783320897	-0.438073741526411	0.135646914129459	-3.22951498261377	0.00124000383918274	0.0165596876341768
ENSMUSG00000008429	Herpud2	1386.2291182715	0.130220710353091	0.107245677081322	1.21422805932165	0.224660648444148	0.523804457734418
ENSMUSG00000008435	Rdh13	213.180964647396	0.231198749118692	0.19072352434659	1.21221936261281	0.225428421529304	0.524536595401009
ENSMUSG00000008450	Nutf2	123.612477037551	-0.193409336790686	0.259884531434437	-0.74421257672844	0.456747880538375	0.731123669921561
ENSMUSG00000008461	Fut1	34.4478530801762	-0.633377411756607	0.484906241064159	-1.3061853160863	0.191489545106083	NA
ENSMUSG00000008475	Arpc5	3468.10207342243	-0.0629355935923233	0.0962103079782115	-0.654146056850543	0.513017711187759	0.766620230365936
ENSMUSG00000008496	Pou2f2	23.5844546588506	-0.523285604552325	0.707122651017952	-0.740020990416611	0.459287257893577	NA
ENSMUSG00000008540	Mgst1	89.0944870224352	-1.16970813168361	0.483596208509203	-2.41877026970395	0.0155730719114314	0.105701583145379
ENSMUSG00000008575	Nfib	1445.84902539892	0.30285780115663	0.169512847860854	1.78663626373166	0.0739962965881878	0.290421342677991
ENSMUSG00000008601	Rab25	228.801652804619	-0.0548540577938138	0.340209456943798	-0.161236134605381	0.871907422130086	0.956150583530305
ENSMUSG00000008604	Ubqln4	1105.35275686926	-0.00242750298247315	0.118503858938866	-0.0204845901577387	0.98365680477109	0.996310265129561
ENSMUSG00000008658	Rbfox1	4.2435495051766	0.0166343991351727	1.19976350711156	0.0138647317046842	0.988937899047019	NA
ENSMUSG00000008668	Rps18	4025.39044793426	0.111814334155475	0.124137822465057	0.900727368461366	0.367733293361094	0.663753107886981
ENSMUSG00000008682	Rpl10	6595.0826007959	0.0339717518319131	0.0917713761372377	0.370178080157703	0.711249807843937	0.880443526578469
ENSMUSG00000008683	Rps15a	3244.85254094395	0.0484759159154078	0.106775291431718	0.453999378183927	0.649829274347424	0.847344350660286
ENSMUSG00000008690	Ncaph2	1431.54352658321	0.0308799000268634	0.104494160184095	0.295517950213294	0.767598242032081	0.908486381950397
ENSMUSG00000008730	Hipk1	7640.3573247034	0.2431200983938	0.13709480043682	1.77337213095723	0.0761670638466038	0.295445461159799
ENSMUSG00000008734	Gprc5b	11.9796026919067	0.327039865369499	0.925218831463132	0.353472988495405	0.723733875532302	NA
ENSMUSG00000008763	Man1a2	1490.93102887787	-0.0136301875346726	0.112245264365053	-0.121432183458034	0.903348726776637	0.965606544432864
ENSMUSG00000008822	Acyp1	41.206279225698	-0.0881568618538353	0.404648291247954	-0.217860457490023	0.827537837445751	NA
ENSMUSG00000008855	Hdac5	5734.17841860411	0.317152772649533	0.103835220804257	3.05438530580493	0.00225522229023962	0.0264731173636232
ENSMUSG00000008859	Rala	836.282524786769	-0.218474474473962	0.139951657327696	-1.56107100584314	0.118506998244448	0.379425541647761
ENSMUSG00000008892	Vdac3	328.868583319595	-0.168643311251716	0.155623003238609	-1.08366570328387	0.278513047469688	0.580450075297803
ENSMUSG00000008958	Vps72	430.393950264221	-0.196759066493798	0.144208705720414	-1.36440491238627	0.172440162681655	0.458834787100473
ENSMUSG00000008976	Gabpa	935.199931461549	-0.207641965088779	0.1366353527808	-1.5196796499797	0.128591508579831	0.395914488880995
ENSMUSG00000008999	Bmp7	287.526443217831	-0.329123881624496	0.179114845671343	-1.83750196914668	0.0661358260427875	0.272793702044919
ENSMUSG00000009013	Dynll1	2249.25356886728	0.025905917863822	0.118762279784021	0.218132540996468	0.82732584377151	0.934980948620996
ENSMUSG00000009030	Pdcl	279.214492847157	-0.0809055755733715	0.194383387344573	-0.416216512525087	0.67725157778661	0.860208660869358
ENSMUSG00000009035	Tmem184b	701.889152450278	-0.237646482937221	0.126340746606432	-1.88099634773824	0.0599724156653771	0.257171121887854
ENSMUSG00000009073	Nf2	1572.0402889043	-0.141888411489278	0.108423076299393	-1.30865509753178	0.190651208270784	0.481517680413046
ENSMUSG00000009076	Zmat5	103.433293209184	-0.567318030831119	0.265167342737806	-2.13947171990962	0.0323974838965572	0.175728812921586
ENSMUSG00000009079	Ewsr1	3656.1693710476	0.0539510779842951	0.154448118167064	0.349315217463104	0.726852675273057	0.888225898828495
ENSMUSG00000009090	Ap1b1	1104.23028082163	-0.147971544420021	0.126418277713641	-1.17049169705668	0.241803153542154	0.544623388778693
ENSMUSG00000009092	Derl3	15.864472464248	-0.389485860999514	0.639412137473819	-0.609131166227607	0.54243750103573	NA
ENSMUSG00000009097	Tbx1	56.2648161200897	0.679195334672103	0.634514822099378	1.07041681457478	0.284431734026332	NA
ENSMUSG00000009112	Bcl2l13	1261.42918709038	0.208097352595272	0.119514733907826	1.74118575836653	0.0816510227994541	0.307890527116533
ENSMUSG00000009145	Dqx1	31.1911536268496	-0.602121519111559	0.485006260189339	-1.24147164384332	0.214431567072872	NA
ENSMUSG00000009207	Lnpk	469.680210386871	-0.0618283549664815	0.146986487037996	-0.420639721462961	0.674018183762341	0.85863837755552
ENSMUSG00000009248	Ascl2	3.96678524741465	-0.542367220213929	1.18107191057797	-0.459216086130197	0.646079000059981	NA
ENSMUSG00000009291	Pttg1ip	1649.69247260117	0.0107410002891108	0.107462025866219	0.0999515894338571	0.920382758934067	0.973020309687228
ENSMUSG00000009293	Ube2g2	423.055348671558	-0.0229194490933014	0.152222969551585	-0.150564984777377	0.880318884536921	0.958956591383687
ENSMUSG00000009356	Lpo	4.17505486863728	0.743665747209711	1.21679033914392	0.611169996412793	0.541087044273748	NA
ENSMUSG00000009376	Met	547.824646606206	1.09291351580697	0.247019557387646	4.42440075338598	9.67103499073022e-06	0.000308842400030058
ENSMUSG00000009406	Elk1	352.370310214482	0.00683260397615273	0.160593343158532	0.0425459974975913	0.966063444224853	0.990880607898083
ENSMUSG00000009418	Nav1	374.726212410351	0.627319150003007	0.221486672803419	2.83231104636163	0.00462128702275136	0.0452578042428117
ENSMUSG00000009470	Tnpo1	3125.60392217179	0.135881338733034	0.0927086153804535	1.46568189132596	0.142734969780384	0.418435835680228
ENSMUSG00000009535	Rnmt	446.880130563151	0.390275776880449	0.219831009620461	1.77534451374381	0.0758410196662586	0.294541676672846
ENSMUSG00000009549	Srp14	785.882486015844	-0.107412106696887	0.130241523412207	-0.824714759800016	0.409533550052949	0.695984557243363
ENSMUSG00000009555	Cdk9	1419.76549385526	0.0970077384276611	0.113532769658589	0.854447035154507	0.392857344210636	0.683330942557106
ENSMUSG00000009563	Tor2a	304.327690701141	-0.133974650251413	0.184089653556179	-0.727768495748338	0.46675531279284	0.73832640520642
ENSMUSG00000009566	Fpgs	145.780037552541	0.0127427171148738	0.231824876164847	0.0549669963192935	0.956164757146748	0.987675930720976
ENSMUSG00000009569	Mkl2	476.722227587915	-0.0955809133425524	0.147537984143819	-0.647839360807456	0.517088854499123	0.769752712893424
ENSMUSG00000009575	Cbx5	762.45417188965	-0.280749885151668	0.132272092449358	-2.12251790950655	0.0337942703629681	0.179177795134088
ENSMUSG00000009585	Apobec3	1398.59064667781	-0.221295970493486	0.137562776220214	-1.60869078521088	0.107683971718408	0.358470146060341
ENSMUSG00000009614	Sardh	44.3949621625421	0.149098246878618	0.484181173539794	0.307938959684404	0.758128779744021	NA
ENSMUSG00000009621	Vav2	112.125542565191	-0.0390829971946682	0.263830950404825	-0.148136513683095	0.882235033577705	0.959770580561418
ENSMUSG00000009628	Tex15	15.8012989823447	0.0499724677891323	0.68659568073186	0.0727829626540402	0.941978828827191	NA
ENSMUSG00000009630	Ppp2cb	1772.19715912046	0.0792919033857231	0.107323923868902	0.738809209795381	0.460022858575051	0.733966649298255
ENSMUSG00000009633	G0s2	27.9596660981515	0.323266404968036	0.458762096792855	0.704649331816966	0.481028490304262	NA
ENSMUSG00000009640	Dmap1	122.247285524482	-0.00481293518723242	0.229683399926576	-0.0209546496994166	0.983281832020615	0.996310265129561
ENSMUSG00000009647	Mcu	229.6659849197	-0.0842182480149406	0.194754055218612	-0.432433860852886	0.665426112471816	0.854857520317755
ENSMUSG00000009681	Bcr	972.109476843984	0.381600407826756	0.144950016520284	2.63263445557011	0.00847254802018664	0.0696428547494638
ENSMUSG00000009687	Fxyd5	8029.95646254238	-0.322217365286968	0.095846176559846	-3.36181762123579	0.000774312473428744	0.0116920046465019
ENSMUSG00000009733	Tfcp2	116.839251545882	-0.0985212621791704	0.246141326580479	-0.400262985285234	0.688962827713456	0.866419812687368
ENSMUSG00000009739	Pou6f1	308.113694057111	0.194498991088875	0.223728960830538	0.869350978822079	0.384655187181656	0.677722115361821
ENSMUSG00000009741	Ubp1	1953.98583518184	0.245735537094099	0.17561906228333	1.399253212602	0.161737064558847	0.44490117501427
ENSMUSG00000009772	Nuak2	54.9563033679983	-0.258106547091824	0.348879559583425	-0.739815618318291	0.459411880814509	NA
ENSMUSG00000009828	Ick	80.3478469118918	-0.303370323843163	0.296711544905572	-1.02244192735982	0.306571784994938	0.610826906627193
ENSMUSG00000009863	Sdhb	309.204134766707	-0.308521414295135	0.189232800258856	-1.63038021882623	0.103021162758226	0.349517075197061
ENSMUSG00000009894	Snap47	301.493883776978	-0.571859679910368	0.169483759465679	-3.37412671109748	0.000740502731993806	0.0112641857885981
ENSMUSG00000009900	Wnt3a	15.3860102924374	-0.818474980934957	0.698766828161623	-1.17131344527083	0.241472808965448	NA
ENSMUSG00000009905	Kdsr	359.284377787359	0.0305253979046159	0.156219363407497	0.195400859655219	0.845079143675007	0.945381726981081
ENSMUSG00000009907	Vps4b	1205.58815839342	0.0451439433413413	0.11045309476569	0.40871596614932	0.68274811540874	0.863080249948253
ENSMUSG00000009927	Rps25	3655.03362254686	0.111994550843431	0.113299796432322	0.988479718146084	0.32291776264766	0.626428700361274
ENSMUSG00000009995	Taz	570.641029052019	-0.323051958686884	0.183410957627352	-1.76135582555133	0.0781781967941986	0.300615182414164
ENSMUSG00000010025	Aldh3a2	1248.16259062846	-0.15095056649427	0.106900130544892	-1.41207092755494	0.157929077970555	0.439519876178727
ENSMUSG00000010044	Zmynd10	20.5307509454783	-0.194860083768962	0.583923381132416	-0.333708308427494	0.738599679434233	NA
ENSMUSG00000010045	Tmem115	900.866433780381	0.442480178389697	0.157635008209671	2.80699181872818	0.00500065117132878	0.047834135809092
ENSMUSG00000010047	Hyal2	99.5465910250658	0.396618451144454	0.28715026861558	1.38122263669348	0.167210516673396	0.451041197462019
ENSMUSG00000010048	Ifrd2	117.496642705802	0.213739078010773	0.251304068449432	0.8505197680625	0.395036174752718	0.684671664416349
ENSMUSG00000010051	Hyal1	87.3973941926265	0.386004671227493	0.346880247570485	1.11278942497024	0.265798878235445	0.568092526815231
ENSMUSG00000010054	Tusc2	180.209951193972	-0.171305642433973	0.22471358563472	-0.762328819372925	0.445863777595559	0.722719977847757
ENSMUSG00000010057	Nprl2	407.752550630912	0.123034171349298	0.17376503637409	0.708049063934957	0.47891478927963	0.746212880892338
ENSMUSG00000010064	Slc38a3	14.2444782416317	0.241706253775668	0.706136966448449	0.342293726656659	0.732129856166386	NA
ENSMUSG00000010066	Cacna2d2	45.6423794753431	-0.0477237739105933	0.424794297130787	-0.112345608763905	0.910549380112159	NA
ENSMUSG00000010067	Rassf1	8617.06890233829	0.107096540606563	0.0862378661751257	1.24187373083975	0.214283153677198	0.511659550384949
ENSMUSG00000010080	Epn3	283.087780348646	0.387476071030784	0.242690486011612	1.59658533549702	0.110358169895657	0.36418904397851
ENSMUSG00000010095	Slc3a2	10716.3399436994	0.633505193685777	0.110409269544272	5.73778991837054	9.59199921219669e-09	8.57691546947988e-07
ENSMUSG00000010097	Nxf1	4470.70897581194	-0.00407880073391782	0.224765927946753	-0.0181468818302572	0.985521677806358	0.996905653196474
ENSMUSG00000010110	Stx5a	1083.71673119227	0.221405061516662	0.154578346410449	1.43231614684743	0.152053364091885	0.43073408896883
ENSMUSG00000010142	Tnfrsf13b	1108.34084924057	-0.532790794626809	0.151823791053877	-3.5092707864062	0.00044933717514997	0.00750086716244665
ENSMUSG00000010175	Prox1	5.64892288029652	-0.0737229880538474	1.20340703703971	-0.0612618887747246	0.951150642118575	NA
ENSMUSG00000010277	2610507B11Rik	4268.91319649394	-0.168174887627171	0.108926450395511	-1.54393067080152	0.122605128949643	0.38685134734249
ENSMUSG00000010290	AI597479	218.584401369829	-0.114851931817781	0.190155336293373	-0.603990053903018	0.545850254817468	0.788893628993398
ENSMUSG00000010307	Tmem86a	25.9757052907599	0.035312255656645	0.47793838063101	0.0738845363496924	0.941102260420608	NA
ENSMUSG00000010342	Tex14	11.5933802819048	-0.241239301763828	0.739846136450168	-0.32606685346944	0.744373774789436	NA
ENSMUSG00000010358	Ifi35	258.286661361992	-0.0261633778076244	0.177483676846045	-0.14741286789049	0.882806149372641	0.959770580561418
ENSMUSG00000010362	Rdm1	113.346986973695	-0.350110972964601	0.24114595277503	-1.4518633588316	0.146539602503539	0.423957132620411
ENSMUSG00000010376	Nedd8	510.148013768253	-0.208365427242098	0.152359772388133	-1.36758820242453	0.171441011340598	0.457072315171213
ENSMUSG00000010392	Gosr1	678.121775338186	-0.165584384044454	0.12533940460218	-1.32108800556384	0.186472021922072	0.475461306022409
ENSMUSG00000010406	Mrpl52	160.053380152822	-0.388824244355596	0.20936406996625	-1.85716796782884	0.0632872607213785	0.265084685131542
ENSMUSG00000010453	Kansl3	1581.85937471213	0.150846930837845	0.101532480177445	1.48570123150951	0.13735816475823	0.410238860695215
ENSMUSG00000010517	Faf1	873.593926867751	0.0110044831582898	0.115148080694366	0.0955680988508931	0.923863602625856	0.97366910175276
ENSMUSG00000010554	Mettl16	319.368305687574	-0.125969486017597	0.165070207447246	-0.76312672023421	0.445387825996411	0.722572316793514
ENSMUSG00000010601	Apol7a	9.8870836878645	-0.274544753325643	0.787476091985782	-0.348638842651493	0.727360463012388	NA
ENSMUSG00000010607	Pigyl	34.8488226870522	0.323992297371127	0.472597032715759	0.68555719766017	0.492992380339442	NA
ENSMUSG00000010608	Rbm25	3569.11442359605	0.00556419354670196	0.106168394572849	0.0524091333309557	0.958202696774488	0.988744205162411
ENSMUSG00000010609	Psen2	286.261259007387	-0.370869855277614	0.176080865774744	-2.10624734065119	0.0351828728973326	0.184584429593506
ENSMUSG00000010660	Plcd1	130.681816023224	-0.131683526296535	0.232129772240773	-0.56728408866032	0.570521185517928	0.804314416051666
ENSMUSG00000010663	Fads1	472.239524542294	0.157561897119828	0.159574971535639	0.987384773461409	0.32345404602461	0.626650390518573
ENSMUSG00000010721	Lmbr1	112.44699065491	-0.197441687360177	0.247604092279372	-0.79740882124599	0.425213637792725	0.709126149436034
ENSMUSG00000010751	Tnfrsf22	182.028131724102	-0.368842778923211	0.216174728055933	-1.70622524769767	0.0879661496917494	0.320878296303746
ENSMUSG00000010755	Cars	266.095418795863	0.0630877421966743	0.241204690234847	0.261552717466851	0.793666301199645	0.920236121768933
ENSMUSG00000010760	Phlda2	11.0835561618224	0.658571307224671	0.817612036380763	0.805481423854642	0.420541921735001	NA
ENSMUSG00000010830	Kdelr3	3.45896696149286	-0.337852246700985	1.32449471541391	-0.25508010169403	0.79866123247768	NA
ENSMUSG00000010911	Apip	53.2893200576029	0.253458560730204	0.345500069226016	0.733599160480626	0.463193072752145	NA
ENSMUSG00000010914	Pdhx	147.64651050714	0.0461933681872731	0.240240309684571	0.192279839498724	0.847523009494491	0.946362805430489
ENSMUSG00000010936	Vac14	584.143311616779	-0.190955874048657	0.161732873040579	-1.18068683538903	0.237727153144492	0.540692671485369
ENSMUSG00000011008	Mcoln2	1084.23743022501	-0.0659525911432853	0.142730180961456	-0.462078802808325	0.644024810478894	0.843724382078147
ENSMUSG00000011034	Slc5a1	21.6795589336392	0.0355555223760618	0.688836525401449	0.0516167785315104	0.95883404982656	NA
ENSMUSG00000011096	Akt1s1	288.799046940069	0.00716248351708678	0.172521534867898	0.0415164606700909	0.966884170450389	0.990918287221575
ENSMUSG00000011114	Tbrg1	699.393234336583	-0.0569134178308866	0.125611560325295	-0.453090604746081	0.650483500381893	0.847344350660286
ENSMUSG00000011148	Adssl1	38.6521991535575	0.0697259782909729	0.436306343377531	0.159809682690402	0.87303099643266	NA
ENSMUSG00000011158	Brf1	1006.4225575365	-0.0253120209648538	0.146785817329457	-0.172441870920278	0.863090156940617	0.9523365321859
ENSMUSG00000011171	Vipr2	15.2117552828399	-1.14250471874155	0.69870495379516	-1.63517477947708	0.102012413566029	NA
ENSMUSG00000011179	Odc1	8720.24300988357	0.0982312836991622	0.147389615280242	0.666473574222908	0.505108449025847	0.760472940165855
ENSMUSG00000011254	Thg1l	61.4579237912439	-0.518248931806582	0.323968487867112	-1.59968932539872	0.109667521102519	NA
ENSMUSG00000011256	Adam19	1878.53648202557	-0.710143191937101	0.156832438945766	-4.52803767326906	5.95339693494892e-06	0.00020204218046891
ENSMUSG00000011257	Pabpc4	1294.15166453791	0.0461561644917551	0.132595150189858	0.348098436674839	0.727766258354005	0.888862442553791
ENSMUSG00000011263	Exoc3l2	39.3561859407501	0.337508755534848	0.570639604057698	0.591456942586694	0.554214296775141	NA
ENSMUSG00000011267	Zfp296	68.3369055787335	0.064981103937575	0.32290936383002	0.201236356749881	0.840513764357712	NA
ENSMUSG00000011306	Sugp1	487.343810382808	-0.00109853452596828	0.157764691158421	-0.00696312031483124	0.994444278700719	0.9986710232281
ENSMUSG00000011382	Dhdh	4.97240800375266	-0.0581169559845212	1.21390832435181	-0.0478759020089544	0.961815144773264	NA
ENSMUSG00000011427	Zfp790	159.31942379484	0.188632284928435	0.255627253717608	0.737919303146046	0.460563488135719	0.734601263921142
ENSMUSG00000011632	Pinlyp	3.53402415399125	0.643666252673506	1.27860945054663	0.503411149040331	0.614675234642111	NA
ENSMUSG00000011658	Fuz	177.948483083029	-0.288661931204144	0.238015595676898	-1.21278578566758	0.22521173133594	0.524423060083214
ENSMUSG00000011752	Pgam1	706.165326018564	0.0663611974617227	0.152149600694345	0.436157552559317	0.662722422845196	0.853070120960271
ENSMUSG00000011831	Evi5	539.216355760717	-0.011023701569883	0.134409660313	-0.0820156939926195	0.934634233499056	0.978501712794827
ENSMUSG00000011832	Evi5l	426.586639987249	0.0933648163210424	0.1637977254671	0.570000688683529	0.568677230994083	0.803035974500433
ENSMUSG00000011837	Snapc2	167.791803352174	-0.177800115530203	0.22126713561757	-0.803554106821839	0.421654536704091	0.706678932191495
ENSMUSG00000011877	Git1	1086.21413992461	-0.0218688135097544	0.115777380909738	-0.188886752644748	0.85018157653792	0.946920729875773
ENSMUSG00000011884	Gltp	1748.86291706649	-0.143165031690147	0.223205391486218	-0.641404899482398	0.521259650566923	0.77179452653415
ENSMUSG00000011958	Bnip2	1298.02462475626	-0.153623342125263	0.13091532831543	-1.17345572976084	0.2406130999604	0.543069470345214
ENSMUSG00000011960	Ccnt1	7116.24170211405	0.5804991399662	0.12285054354709	4.72524681784326	2.29836027632473e-06	9.3964315529849e-05
ENSMUSG00000012017	Scarf2	7.95256894145669	-0.243909756524285	0.877406542758729	-0.277989443476667	0.781020462382894	NA
ENSMUSG00000012076	Brms1l	168.414517117081	-0.274625777180734	0.255668302297316	-1.07414871031362	0.282756035819239	0.585143955791755
ENSMUSG00000012114	Med15	1184.02692161485	0.0536522172622142	0.130512811380308	0.411087744527044	0.681008196112027	0.862414689731524
ENSMUSG00000012117	Dhdds	311.180234899194	-0.122398646514661	0.166193414634346	-0.736483131921673	0.461436729304059	0.735032443099038
ENSMUSG00000012123	Crybg2	584.084355892031	0.416815265590643	0.204970311802294	2.03353969619116	0.0419980272957255	0.204967116602727
ENSMUSG00000012126	Ubxn11	372.695189681115	0.0624875962216486	0.192296934144414	0.324953679057205	0.745216129484079	0.896825023549267
ENSMUSG00000012296	Tjap1	408.349768790726	0.0389366331414593	0.171960010804547	0.226428417626209	0.820868227732362	0.93198498241933
ENSMUSG00000012350	Ehf	323.264065159608	0.598697539301101	0.22372108959433	2.67608896589369	0.00744868697099553	0.0634381517503995
ENSMUSG00000012405	Rpl15	2461.48418511772	0.103499724198508	0.113416175228935	0.912565813382342	0.361470941149202	0.658655669175573
ENSMUSG00000012422	Tmem167	331.603574336244	-0.052700204494445	0.182901084371924	-0.288135003001297	0.77324339973243	0.909986916044125
ENSMUSG00000012428	Steap4	118.992555913561	0.182743282356429	0.317347114096637	0.575846680933677	0.564718817716481	0.799972944286896
ENSMUSG00000012429	Mplkip	162.2038910362	-0.168182450303085	0.217641114219291	-0.772751283259958	0.43966958987265	0.718470734996685
ENSMUSG00000012443	Kif11	323.223982189246	0.0807206421380076	0.237004787048885	0.340586547398968	0.733414858209196	0.891470191381695
ENSMUSG00000012483	Rpa3	83.4991907648546	-0.198331586112907	0.302965442648633	-0.654634351624465	0.512703201575156	0.766409553039303
ENSMUSG00000012535	Tnpo3	1563.48767329556	-0.0176196253061441	0.103681387689607	-0.16994009917086	0.865057245179771	0.952568263881947
ENSMUSG00000012609	Ttll5	532.261813613838	0.202574570998642	0.173320478085592	1.16878613096488	0.242489809550137	0.545152034744112
ENSMUSG00000012640	Zfp715	512.44664050526	0.005601259823124	0.200594586216355	0.0279232851134012	0.977723336847686	0.993765846872072
ENSMUSG00000012777	Acp4	0.193041238719867	1.50129473391991	4.55642035764943	0.329489953972201	0.741785386006149	NA
ENSMUSG00000012848	Rps5	4784.00718140729	0.0445261748549343	0.118667770179157	0.375217085378041	0.707499024619909	0.87763192162468
ENSMUSG00000012889	Podnl1	29.0181223060398	-1.2501540979413	0.550885448488655	-2.26935400339777	0.0232468069384215	NA
ENSMUSG00000013033	Adgrl1	4012.89550459229	0.0358449856088291	0.0910233259810485	0.393799998214657	0.693728705732265	0.86910481006882
ENSMUSG00000013076	Amotl1	860.45607943051	0.354261865720041	0.242025502364427	1.46373775597671	0.143265615179922	0.418879818281244
ENSMUSG00000013089	Etv5	109.326337829701	-0.493362455016812	0.268201081910247	-1.83952447731704	0.0658380810754809	0.272177179743753
ENSMUSG00000013150	Gfod2	61.6153858373207	-0.403382262897194	0.33849653633965	-1.19168800738462	0.233383602159938	NA
ENSMUSG00000013155	Enkd1	47.5349507280813	-0.0946035380653482	0.366561218626911	-0.258083870464312	0.796342179517846	NA
ENSMUSG00000013160	Atp6v0d1	1203.30372896319	0.243647042927622	0.11344576094962	2.14769631661973	0.031737888177659	0.173319545475766
ENSMUSG00000013236	Ptprs	9115.37829216811	0.0340019062972882	0.111565856895161	0.304769821552483	0.760541467626813	0.905094547086276
ENSMUSG00000013275	Slc41a1	970.415999174177	0.489932173059844	0.123726676257192	3.95979418408862	7.50143852973341e-05	0.00170280998678253
ENSMUSG00000013418	B4galnt2	21.7512183237114	-0.278187985635672	0.647696007739743	-0.429503937513004	0.667556529010984	NA
ENSMUSG00000013419	Zfp651	202.619610104001	0.153351003665586	0.202701029058172	0.756537864549157	0.449326779248014	0.72519617174502
ENSMUSG00000013465	Nelfb	1103.66410494101	-0.0280343353470998	0.119050193540845	-0.235483324413761	0.813833620184454	0.929682754252963
ENSMUSG00000013483	Card14	58.287705200863	0.279952760959681	0.410324912903635	0.682270932512031	0.495067649560261	NA
ENSMUSG00000013495	Tmem175	172.781167745726	-0.307157481004704	0.201562763258361	-1.52388008598093	0.127538668910094	0.394873543122253
ENSMUSG00000013539	Tango2	103.407356526989	-0.408454327248902	0.297137075486726	-1.37463265592095	0.169245359142464	0.454110124940669
ENSMUSG00000013593	Ndufs2	1079.18381642471	-0.16584871611929	0.11017899104773	-1.50526624488188	0.132255639828467	0.402147847186503
ENSMUSG00000013622	Atraid	298.092629742686	-0.340802798665154	0.181276184544212	-1.88001970320616	0.0601053926786703	0.257303635851326
ENSMUSG00000013629	Cad	745.479967772337	-0.272900713903761	0.128572582450741	-2.12254205913859	0.0337922446716709	0.179177795134088
ENSMUSG00000013646	Sh3bp5l	436.889106020542	0.603252228321373	0.164118792171616	3.67570477663864	0.000237193692256547	0.00439842405954403
ENSMUSG00000013662	Atad1	1077.06892077422	-0.0531774561349658	0.109644249163131	-0.484999957050617	0.62767637598004	0.835520540349871
ENSMUSG00000013663	Pten	3403.39140729011	0.0794333331293845	0.0993849796131401	0.79924887481571	0.424146117146597	0.708034825100399
ENSMUSG00000013698	Pea15a	7430.65707073752	0.25586952075244	0.0961655814867552	2.66071828191129	0.00779741672624869	0.065668170512707
ENSMUSG00000013701	Timm23	270.451572912052	0.257341423546127	0.178917614566302	1.43832357797708	0.150342264992377	0.428605420661463
ENSMUSG00000013707	Tnfaip8l2	368.089353381677	0.597812032493449	0.219218815080501	2.72701060022572	0.00639109859032355	0.0569276014886407
ENSMUSG00000013736	Trnt1	551.068875134981	0.324483221475979	0.144003371634838	2.25330294556435	0.0242400541681041	0.14449882725253
ENSMUSG00000013766	Ly6g6e	54.4809167073045	-0.422683863895412	0.55000246609323	-0.768512670311851	0.442182666127771	NA
ENSMUSG00000013787	Ehmt2	2820.31582027382	0.0737840201261963	0.102688648258316	0.718521680610605	0.472435684779941	0.741801213405425
ENSMUSG00000013822	Elof1	113.524165922339	0.0998220902388552	0.247142418452597	0.403905128321796	0.686282485054034	0.865470050749403
ENSMUSG00000013833	Med16	269.897985859871	0.0033482935621524	0.185816984383045	0.0180193084785522	0.985623449972959	0.996905653196474
ENSMUSG00000013846	St3gal1	508.945350162969	-0.231174558259237	0.156160297157222	-1.48036704890802	0.138775318704877	0.411894769105267
ENSMUSG00000013858	Tmem259	1603.99780478206	0.0111889180155315	0.102344368633148	0.109326171678659	0.912943789009069	0.969939482182429
ENSMUSG00000013878	Rnf170	171.83453378867	-0.228899200434687	0.221276717330958	-1.03444774125209	0.300926895460099	0.605919574312943
ENSMUSG00000013973	Dedd	312.706478732209	0.114879972866486	0.19655783925301	0.584458871256781	0.558911628591446	0.796685372443282
ENSMUSG00000013997	Nit1	274.2357706659	-0.431894502255274	0.188628885954902	-2.28965198023029	0.0220414991595529	0.136116559758676
ENSMUSG00000014039	Prdm15	183.621483925133	-0.142938782460647	0.218184711773323	-0.655127397785548	0.512385733594719	0.766268542547192
ENSMUSG00000014074	Rnf168	333.387995947217	-0.00568609327764348	0.154527204764829	-0.0367967134738313	0.970647094543517	0.991516646936767
ENSMUSG00000014075	Tctex1d2	18.3883977925219	0.174942606078773	0.577147897078612	0.303115729892272	0.761801667012173	NA
ENSMUSG00000014077	Chp1	3507.91693791706	0.383545117346941	0.142097794825203	2.69916305048046	0.00695141092086693	0.0605571377538423
ENSMUSG00000014158	Trpv4	50.3948712243561	0.559472482665494	0.425868332706615	1.31372172969461	0.188939865655064	NA
ENSMUSG00000014164	Klhl3	36.1712832309106	-0.379347523877055	0.530676471805664	-0.714837653507227	0.474709365486854	NA
ENSMUSG00000014177	Tvp23b	285.523831792089	-0.225925571502421	0.18651436659223	-1.2113038562673	0.225778971357636	0.524911861286587
ENSMUSG00000014195	Dnajc7	1310.38900485821	-0.232315630353164	0.116994366468466	-1.98569928933955	0.0470667239753298	0.219694563158564
ENSMUSG00000014226	Cacybp	998.062218125065	0.136050539978817	0.130465653666388	1.04280733017067	0.297037535726637	0.601601008821806
ENSMUSG00000014232	Cluap1	127.427311161975	0.139617534275379	0.227110132605772	0.614756958104258	0.538715238205309	0.783536793793179
ENSMUSG00000014243	Zswim7	11.2680873680523	0.242703920758924	0.72155750074274	0.336361163883814	0.736598531785434	NA
ENSMUSG00000014245	Pigl	109.121575599568	-0.123746585805169	0.259461736083111	-0.476935781257282	0.633407851639899	0.83741910901108
ENSMUSG00000014294	Ndufa2	295.307638645926	-0.152344016017524	0.16410888209627	-0.928310607393911	0.353246473334302	0.651874014059225
ENSMUSG00000014301	Pam16	58.4053606959457	-0.373668790055321	0.336723049631372	-1.10972144753499	0.267119077846657	NA
ENSMUSG00000014303	Glis2	212.34832263955	0.0675672056961411	0.221492562426064	0.305054061211178	0.760324978407853	0.905094547086276
ENSMUSG00000014313	Cox6c	811.651335475804	-0.0594117018108802	0.130502768307191	-0.455252425534995	0.648927648181035	0.847140155674189
ENSMUSG00000014349	Ube2z	2140.74136890386	0.299793401133252	0.116860270627095	2.565400537963	0.0103056763046334	0.0799798259928642
ENSMUSG00000014353	Tmem87b	622.778971811975	0.046457400871267	0.182623929674871	0.254388354001451	0.799195547261625	0.922659460255
ENSMUSG00000014355	Anapc1	1807.10656760281	-0.123001231359355	0.110890300608007	-1.10921541996861	0.267337262054019	0.569628898819204
ENSMUSG00000014361	Mertk	49.5085049247603	0.669789026193856	0.51573957074713	1.29869621061568	0.194048205055644	NA
ENSMUSG00000014402	Tsg101	490.480584513761	-0.0654499081801561	0.161993559292784	-0.404027842007369	0.686192245479887	0.865470050749403
ENSMUSG00000014418	Hps5	712.446953801726	-0.146810993770518	0.140931540802949	-1.04171850342423	0.297542207706726	0.60181481546976
ENSMUSG00000014426	Map3k4	1870.26073646578	-0.0781824280516874	0.102129008282706	-0.765526165056538	0.443958292051203	0.721318236239931
ENSMUSG00000014444	Piezo1	1067.61781476422	0.0492713575460453	0.141831492753384	0.347393633032674	0.72829561596625	0.88901517319337
ENSMUSG00000014453	Blk	301.33134146312	-0.985344201813635	0.258838716150046	-3.80678832158339	0.000140783144242602	0.00287236720683864
ENSMUSG00000014470	Rnf166	759.215507136569	-0.287039730101981	0.152580581095358	-1.88123369331377	0.0599401362737393	0.257139933793434
ENSMUSG00000014496	Ankrd28	2521.05173534671	0.062656589362397	0.0974417370046705	0.643015932273393	0.520213761889432	0.770761933616217
ENSMUSG00000014498	Ankrd52	972.703803458282	0.146967139124429	0.12454906484061	1.17999391896285	0.238002633507112	0.540738197161652
ENSMUSG00000014504	Srp19	276.519835707974	-0.0316028940556176	0.178034366427385	-0.177510076789065	0.859107750790029	0.951431554990275
ENSMUSG00000014547	Wdfy2	1292.92343719574	-0.104882198029465	0.121031397669349	-0.866570163190196	0.386177567439163	0.679395025830097
ENSMUSG00000014550	Rbsn	395.059338700801	-0.0542633267123318	0.164971270902509	-0.328925917921788	0.742211683681902	0.895183346200478
ENSMUSG00000014551	Mrps25	110.665586074144	-0.424350729312618	0.244256070460415	-1.73731907056693	0.0823308672223112	0.309885910558941
ENSMUSG00000014554	Dguok	224.576371137739	-0.293450054248845	0.210356841087687	-1.39501074807698	0.16301259845407	0.446407070546793
ENSMUSG00000014592	Camta1	355.043010430113	0.143439931951675	0.156339468421209	0.917490211526243	0.358885819894188	0.656308533873721
ENSMUSG00000014599	Csf1	168.095964074224	0.225837315376958	0.421005654345269	0.536423473286057	0.591665912094051	0.815781787887253
ENSMUSG00000014601	Strip1	894.080136104248	0.128092036561467	0.132573864640446	0.966193728370711	0.333947250547657	0.635804402403547
ENSMUSG00000014606	Slc25a11	769.682002559783	-0.265847474680575	0.125326205209747	-2.12124411040493	0.033901264978022	0.179509118315654
ENSMUSG00000014609	Chrne	237.933148613902	0.41577164448826	0.283813733716482	1.46494547337021	0.142935794886738	0.418540665410463
ENSMUSG00000014633	Cmc2	196.445763313337	-0.373820594395578	0.196845194006733	-1.8990587821148	0.057556747680531	0.250680235662389
ENSMUSG00000014668	Chfr	785.429056422317	-0.0753850750330193	0.134701953084399	-0.559643518945756	0.575722614689286	0.807220568155158
ENSMUSG00000014704	Hoxa2	5.31058632481147	-0.292419320050983	1.09954612090277	-0.265945479222733	0.790281198529951	NA
ENSMUSG00000014748	Tex261	980.24987764242	-0.22686306838696	0.122872942051614	-1.84632242541783	0.0648454034805648	0.269525175420634
ENSMUSG00000014763	Fam120b	796.467403139066	-0.239840889118503	0.127979885938211	-1.87405143675701	0.0609233358929633	0.259081143444785
ENSMUSG00000014767	Tbp	160.919760463854	-0.163280077980059	0.23649401075611	-0.690419505585052	0.489930413861503	0.752944917910303
ENSMUSG00000014769	Psmb1	999.433072468127	-0.0433323363646568	0.120386321986212	-0.359944017308043	0.718888999030348	0.883829730284324
ENSMUSG00000014771	Pdcd2	123.175419827251	-0.00844154062435773	0.241807430098886	-0.0349101788183498	0.972151364038484	0.991869742920546
ENSMUSG00000014773	Dll1	713.837735382777	0.143027673819894	0.271276317356159	0.527239809261023	0.598027066912533	0.819279553565358
ENSMUSG00000014776	Nol3	10.884366167773	-0.116130477643816	0.718960611431726	-0.161525507513625	0.871679523037289	NA
ENSMUSG00000014778	Fhod1	527.764353246861	-0.187226661899554	0.179066105543779	-1.04557287003586	0.295758280493987	0.600450621583349
ENSMUSG00000014786	Slc9a5	92.1879765697352	0.015243437334445	0.285504038991364	0.0533913193953313	0.957420121468374	0.9884902603699
ENSMUSG00000014791	Elmo3	156.075627331392	-0.0246770186979072	0.226484875477277	-0.108956585493423	0.913236925014282	0.969939482182429
ENSMUSG00000014837	4931428F04Rik	47.1510279793711	0.0541622540310152	0.357908932631979	0.15132970734404	0.879715636058019	NA
ENSMUSG00000014846	Tppp3	336.840736020239	-0.532193176176878	0.220086875567632	-2.41810500878021	0.015601573726149	0.10575542691232
ENSMUSG00000014850	Msh3	413.951331361932	-0.0533204754432827	0.16792440730727	-0.317526655584475	0.750844016888705	0.899560646122166
ENSMUSG00000014856	Tmem208	178.057812104584	-0.468413951788317	0.229910957136292	-2.03737115282696	0.0416128624128448	0.204036554607609
ENSMUSG00000014859	E2f4	665.579516475763	0.00267799386018211	0.131154431440484	0.0204186303944853	0.983709422042594	0.996310265129561
ENSMUSG00000014867	Surf4	3147.60052213409	-0.00957825054604928	0.104491331101307	-0.0916655041628562	0.926963805653406	0.975417786791988
ENSMUSG00000014873	Surf2	231.436809186991	-0.197101125471263	0.231196312511397	-0.852527115723557	0.393921595709167	0.683632924366013
ENSMUSG00000014905	Dnajb9	4102.03343450642	0.632078860493037	0.128299984229413	4.92657005602447	8.36856165456281e-07	3.94742749971878e-05
ENSMUSG00000014907	Naf1	236.286697665182	0.302054883738365	0.215445375022032	1.40200217204698	0.160914598085978	0.443832438726185
ENSMUSG00000014932	Yes1	214.526633089227	0.305772290966977	0.214370984761602	1.42636976411253	0.153761636603603	0.433542887083864
ENSMUSG00000014956	Ppp1cb	5339.65517209361	0.370517984629098	0.087398548434986	4.23940661788816	2.24111395531748e-05	0.000612908904322596
ENSMUSG00000014959	Gorasp2	1026.98301262141	0.0117722619920199	0.122643541315575	0.0959876228763534	0.923530402683698	0.973623942200906
ENSMUSG00000014980	Tsen15	53.4738172177853	-0.499163732865733	0.435697090450733	-1.14566689520314	0.251933006541649	NA
ENSMUSG00000015002	Efr3a	2169.27011999522	-0.269140804148323	0.117650393550713	-2.28763199191774	0.0221589612094904	0.136443471926461
ENSMUSG00000015013	Trappc2l	145.894459010739	-0.0126104634668805	0.237211754673149	-0.0531612081545295	0.957603463294475	0.988522194541678
ENSMUSG00000015016	Acsf3	56.2364674496877	-0.471545658666695	0.33990659522594	-1.38728010956437	0.165356365855516	NA
ENSMUSG00000015023	Ddx19a	415.933713441301	0.00293238254932842	0.157021962577039	0.0186749834303575	0.985100385105249	0.996905653196474
ENSMUSG00000015027	Galns	161.949071140534	-0.20652630183389	0.244879201873674	-0.84338032896902	0.399015769809496	0.687398083590392
ENSMUSG00000015085	Entpd2	32.6582797600866	-0.018572070823716	0.468137948662338	-0.0396722181501928	0.968354450938083	NA
ENSMUSG00000015087	Rabl6	711.670676647085	-0.0668939682461658	0.129750323504101	-0.515559163473312	0.606162337983375	0.824165981949364
ENSMUSG00000015092	Edf1	853.112174627535	-0.221539335849117	0.125043051352628	-1.77170449259403	0.0764436235195318	0.296183037170816
ENSMUSG00000015093	Clic3	114.311575418678	0.134096393780877	0.461892338036378	0.290319589086399	0.771571753971711	0.909557760643253
ENSMUSG00000015094	Npdc1	151.130404890248	0.208541553465643	0.24080290852617	0.866025891223733	0.386475963470545	0.679404385830793
ENSMUSG00000015095	Fbxw5	882.83927939442	-0.171259497498083	0.145776053235357	-1.17481228018695	0.240069826039748	0.542911841477247
ENSMUSG00000015112	Slc25a13	265.998890351177	-0.186854522277517	0.198587759052409	-0.940916616256316	0.346747591723806	0.64629426965668
ENSMUSG00000015120	Ube2i	2556.23572481666	0.0342301110923184	0.127107116673759	0.26930129475107	0.787697835907185	0.917107885714854
ENSMUSG00000015126	Tsr3	203.5336650913	0.0574910370690807	0.241443448185115	0.238113883400978	0.811792766991904	0.929066780520617
ENSMUSG00000015127	Unkl	1761.85944794194	0.147950986219775	0.127412356029876	1.16119810377797	0.245561345735318	0.547580629102658
ENSMUSG00000015133	Lrrk1	382.339122316429	-0.541054584642654	0.177869638157494	-3.04186026489569	0.00235121015510978	0.0275056814846346
ENSMUSG00000015134	Aldh1a3	29.5376209784865	0.687224052424902	0.472474185377863	1.45452190552018	0.145801664764607	NA
ENSMUSG00000015143	Actn1	598.233211801393	-0.112042154578466	0.210168861280204	-0.533105398658881	0.593960622158471	0.816755426271137
ENSMUSG00000015149	Sirt2	1459.79120981651	-0.136044830187605	0.104348015019047	-1.30376059537665	0.192315221760569	0.48338713886808
ENSMUSG00000015165	Hnrnpl	8533.3442213993	-0.0517696745862946	0.0963115114528259	-0.537523228587807	0.590906244164672	0.815452354712693
ENSMUSG00000015176	Nolc1	1581.8857374624	0.386868572003812	0.119633101392395	3.23379204836368	0.0012215836720475	0.0164203201302803
ENSMUSG00000015189	Casd1	366.321680163127	-0.3506149490966	0.163613800036638	-2.14294239861239	0.0321177239066644	0.17490122098477
ENSMUSG00000015202	Cnksr3	948.050622119673	0.306772725474984	0.150528638818745	2.03796917239368	0.0415530159504615	0.203859572050857
ENSMUSG00000015214	Mtmr1	1725.29913815959	-0.0990364979194449	0.105511045440897	-0.938636305854073	0.347917505790338	0.64757481853986
ENSMUSG00000015217	Hmgb3	86.4829358583547	0.164578729159189	0.350009656290224	0.470211967588466	0.638203584728147	0.840395372231981
ENSMUSG00000015222	Map2	4630.21937447805	-0.280034383322964	0.171811976640418	-1.62988860729449	0.10312504192822	0.349517075197061
ENSMUSG00000015224	Cyp2j9	40.5411102227427	-0.124211199229577	0.395324873846007	-0.314200313330049	0.753368904724092	NA
ENSMUSG00000015243	Abca1	2165.46959761341	0.290515707219708	0.143963317088234	2.01798425526452	0.0435929011165649	0.209816225261233
ENSMUSG00000015247	Nipsnap3b	254.875405201891	0.0658308934138099	0.171771460173262	0.38324698030399	0.701536647051361	0.874184860747717
ENSMUSG00000015289	Lage3	91.968607491044	-0.169223352220671	0.277826359687772	-0.609097539955706	0.542459788093992	0.785760529788776
ENSMUSG00000015290	Ubl4a	363.888932281075	0.270292894635027	0.181724837085882	1.48737453266935	0.1369159193069	0.410047985483549
ENSMUSG00000015291	Gdi1	2001.18226045517	-0.241681699375471	0.209891307934738	-1.15146120986876	0.249542544645526	0.550582479375375
ENSMUSG00000015305	Sash1	213.360294271664	0.293683080217388	0.202605041592069	1.44953490747135	0.147188259186431	0.424135806886815
ENSMUSG00000015312	Gadd45b	12122.5304314087	0.105238083156295	0.143548906426324	0.733116578706282	0.463487329343774	0.736226410278598
ENSMUSG00000015314	Slamf6	45.392209743843	-0.29624750500097	0.406128896819347	-0.729442074477026	0.465731288707938	NA
ENSMUSG00000015316	Slamf1	542.040007700149	-0.422101131665156	0.61504474912127	-0.686293366894396	0.492528130934222	0.75468138435354
ENSMUSG00000015335	Zdhhc12	43.1960867331521	-0.575692346335408	0.416334697302986	-1.38276331534397	0.166737450762664	NA
ENSMUSG00000015337	Endog	35.8796316553197	0.425888305102959	0.463403234009484	0.91904474083632	0.358072170838946	NA
ENSMUSG00000015341	Golga7	796.660065069843	0.00611279808533076	0.138523695430618	0.0441281765284154	0.964802233033742	0.990367026002626
ENSMUSG00000015354	Pcolce2	7.69439518740896	0.660064269633508	0.87479893553817	0.754532547787615	0.450529509143081	NA
ENSMUSG00000015355	Cd48	1151.82249443951	-0.102845476977245	0.161683837886148	-0.636090028056269	0.524717744704718	0.773769829892499
ENSMUSG00000015357	Clpx	476.919737858004	0.00939902459074725	0.168520404721918	0.0557738073692437	0.955522001146342	0.987401541331307
ENSMUSG00000015363	Trabd	796.867933636423	-0.229740679201223	0.12207758076855	-1.88192359116941	0.0598463908213718	0.256997327704694
ENSMUSG00000015377	Dennd6b	207.027191779456	-0.320130154987807	0.315414718964825	-1.01494995553301	0.310129683450903	0.613989898907515
ENSMUSG00000015396	Cd83	624.040358679508	-0.738047480331382	0.265922529506347	-2.77542290870006	0.00551299676583356	0.0513528322413466
ENSMUSG00000015405	Ace2	79.7429890605587	0.154212171513055	0.523014131455335	0.294852781671397	0.768106343864699	0.908542061576243
ENSMUSG00000015437	Gzmb	477.598998995465	0.797038019008239	0.866556131940124	0.919776561067958	0.357689534293942	0.655519779209517
ENSMUSG00000015452	Ager	11.570200376202	0.347583289298903	0.727618763843917	0.477699733116646	0.632863934301525	NA
ENSMUSG00000015461	Atf6b	495.413425720849	-0.304496669344586	0.161011164705833	-1.89115251666492	0.0586039877786626	0.253629968993261
ENSMUSG00000015467	Egfl8	4.80102455116221	-0.128788291815804	1.15597491169991	-0.111410974851016	0.911290457569699	NA
ENSMUSG00000015468	Notch4	6.60687203431631	0.81935152480587	0.967592956530477	0.846793601871431	0.397110175095931	NA
ENSMUSG00000015474	Ppt2	60.3182860170631	-0.740881915789924	0.341379607102114	-2.17025827078274	0.0299872859407954	NA
ENSMUSG00000015476	Prrt1	15.7432637890047	-0.874407475240013	0.641448654171814	-1.36317610077299	0.172827017409303	NA
ENSMUSG00000015478	Rnf5	252.243300836203	-0.237331811107374	0.186680696512749	-1.27132486401006	0.203613100358661	0.498594453524474
ENSMUSG00000015488	Cacfd1	241.249990200719	-0.0146783380621238	0.187266133672048	-0.0783822348136337	0.937524004614699	0.979632084082202
ENSMUSG00000015501	Hivep2	3300.70535831051	0.0526847980040231	0.115271224756604	0.457050735040486	0.647634579173397	0.846204114058456
ENSMUSG00000015522	Arnt	1106.33850051206	0.18310658632739	0.114992848548019	1.59233020696002	0.111310529089217	0.365688872403968
ENSMUSG00000015533	Itga2	566.493770863859	0.824925315394028	0.188218548632581	4.3828056341267	1.17160632387417e-05	0.000367305726475552
ENSMUSG00000015536	Mocs2	235.594736322522	-0.236920973478607	0.207479957924011	-1.14189811801186	0.253496371018732	0.554263913073703
ENSMUSG00000015542	Nat9	54.3419921038107	-0.505019264187107	0.38470094471791	-1.31275805563052	0.189264487937061	NA
ENSMUSG00000015568	Lpl	12.5572851634328	-1.13857593727073	0.81633924777109	-1.39473379526889	0.163096129757	NA
ENSMUSG00000015575	Atp6v0e	818.952238196323	-0.0356650913494102	0.119290266266598	-0.298977380683379	0.764957304243698	0.90725185114371
ENSMUSG00000015597	Zfp318	3066.25379404832	-0.127356029925622	0.16112352666965	-0.790424791202214	0.429279728683146	0.712730232073607
ENSMUSG00000015599	Ttbk1	99.3269326260318	-0.503316810826813	0.267367031894836	-1.8824939157973	0.0597689851921199	0.25683429783977
ENSMUSG00000015605	Srf	1782.73676579063	0.439342095062202	0.126445786677095	3.47454910604614	0.000511712693159483	0.00833905170167823
ENSMUSG00000015619	Gata3	3478.59807804629	0.0176759164330611	0.141198928368794	0.12518449422572	0.900377492489659	0.964285700622448
ENSMUSG00000015647	Lama5	681.888068637968	0.320058932878348	0.219711724898577	1.45672213454286	0.145193097239782	0.422473293411625
ENSMUSG00000015653	Steap2	13.8909558344758	0.502714571663502	0.677552502723728	0.74195663013953	0.458113612945436	NA
ENSMUSG00000015656	Hspa8	47947.9218859331	0.345811730606884	0.136718637335665	2.52936788535907	0.0114268184573033	0.0853240329389199
ENSMUSG00000015659	Serac1	55.4517933966838	-0.228812265065725	0.385746454774723	-0.593167512581165	0.553069052075318	NA
ENSMUSG00000015668	Pdzd11	205.312059696647	-0.214889365784129	0.211967986982938	-1.01378216985863	0.310686705064641	0.614535687403981
ENSMUSG00000015671	Psma2	677.015040182128	-0.0972642673201164	0.135708143790186	-0.716716510915464	0.473549036017123	0.742798118931656
ENSMUSG00000015672	Mrpl32	235.830222918795	-0.0211495567901422	0.184207126453571	-0.114813998770416	0.908592553022459	0.968250202859386
ENSMUSG00000015697	Setdb1	661.575008403497	-0.151264955621432	0.128874100137882	-1.17374208983492	0.240498345873118	0.54304885608548
ENSMUSG00000015702	Anxa9	103.558908220007	0.0235601022687971	0.38507450912917	0.0611832300249562	0.951213285211018	0.986447311587444
ENSMUSG00000015709	Arnt2	7148.27822709565	-0.0984560028184994	0.0954345879585715	-1.03165953690961	0.302231639054781	0.607476142376919
ENSMUSG00000015711	Prune1	181.358751881917	0.111003306050312	0.19457176964935	0.570500572875286	0.568338233673153	0.802801074885222
ENSMUSG00000015714	Cers2	2254.44745022755	-0.0120791244876705	0.103469186799494	-0.116741272076274	0.907065083478585	0.967667834153988
ENSMUSG00000015733	Capza2	2476.26246282336	0.285393597864974	0.0961500683977433	2.9682100348009	0.00299539572688522	0.0329077502773085
ENSMUSG00000015745	Plekho1	13.243180169864	-0.435545372455896	0.750517165527076	-0.580326996451866	0.561694125420244	NA
ENSMUSG00000015747	Vps45	198.958629938769	-0.129704673557916	0.190882570347885	-0.679499827153039	0.496821217110006	0.756404672958281
ENSMUSG00000015748	Prpf3	345.045383314899	0.15304055773347	0.185515990992638	0.824945369477842	0.409402606949523	0.695964127502388
ENSMUSG00000015749	Anp32e	2034.11056401367	-0.0802942071340756	0.125333233708638	-0.640645778921937	0.521752849444963	0.772191213420057
ENSMUSG00000015750	Aph1a	528.849488922381	-0.191607530906866	0.136061622728454	-1.40824081812744	0.15905977336037	0.440746874013657
ENSMUSG00000015755	Tab2	7506.86060795206	0.214946178003291	0.100652811517497	2.13552085393984	0.0327184886229337	0.176703896276065
ENSMUSG00000015757	Ppil4	839.719604822314	0.104263903370036	0.142152421300629	0.733465546461112	0.463274534127208	0.736184829922744
ENSMUSG00000015759	Cnih1	520.566945010163	0.0121409011567523	0.132807219718403	0.0914174785263575	0.927160874045464	0.975417786791988
ENSMUSG00000015766	Eps8	48.6565724739762	0.17234026216919	0.488850950828552	0.352541530045284	0.724432178553859	NA
ENSMUSG00000015776	Med22	872.203545177004	0.106035766672353	0.142616824935718	0.743501103184333	0.457178353869065	0.731368395248537
ENSMUSG00000015790	Surf1	469.968293067406	-0.102687045453665	0.171115338313398	-0.600104271573795	0.548436745966489	0.790964243867238
ENSMUSG00000015804	Med28	381.184525609611	-0.439925146922825	0.163903868396638	-2.68404370943967	0.00727375960022726	0.0625385200410844
ENSMUSG00000015806	Qdpr	425.625274279057	-0.258060883473843	0.144825670242698	-1.78187253020397	0.0747700210593508	0.291787524308654
ENSMUSG00000015812	Gnrh1	17.9838106562045	-0.699610587701546	0.662334519307756	-1.05627982130955	0.290840392167161	NA
ENSMUSG00000015837	Sqstm1	13745.6572476577	0.34752624176422	0.132224263833688	2.6283091445405	0.00858104926515509	0.0701980346806601
ENSMUSG00000015839	Nfe2l2	4605.10223368515	0.804726004735555	0.100433894307769	8.01249429071782	1.12405057355527e-15	5.77930602393442e-13
ENSMUSG00000015846	Rxra	4861.85736798617	0.111169151560715	0.129288133577963	0.859855800251597	0.389868535596069	0.680757304516806
ENSMUSG00000015850	Adamtsl4	122.376374278448	0.259584254523001	0.45923617439709	0.565252192651847	0.571902241040737	0.805598732139986
ENSMUSG00000015852	Fcrls	2.90933925674718	-0.831611445186641	1.76273262824312	-0.471774012611027	0.637088102007493	NA
ENSMUSG00000015869	Prpsap1	563.5094188213	-0.0163871210566748	0.145886154878766	-0.112328144300553	0.910563227090121	0.968868770782071
ENSMUSG00000015880	Ncapg	93.2082500096023	0.103585762328853	0.28783410383384	0.359880086998483	0.718936808985352	0.883829730284324
ENSMUSG00000015882	Lcorl	387.717940334612	0.372406040965642	0.179509656781377	2.07457385659866	0.0380260471572228	0.193110869640112
ENSMUSG00000015889	Lta4h	1517.34295396003	0.0675232913511164	0.11502659034345	0.587023323472452	0.557188042520328	0.796132331189953
ENSMUSG00000015932	Dstn	2489.66722499564	0.278852203390975	0.188187572970321	1.48177798878862	0.138399377715997	0.411497494228105
ENSMUSG00000015937	H2afy	3823.53249880737	-0.0842007652293892	0.0916880303485259	-0.918339775751796	0.35844100945278	0.656270135323432
ENSMUSG00000015942	Gtf2ird2	188.026205595635	-0.238861234998274	0.201170495839826	-1.18735719172486	0.235086757924965	0.536603136901757
ENSMUSG00000015943	Bola1	149.952109937807	0.048983015026547	0.213422974051146	0.22951144432468	0.818471426721859	0.931179335410932
ENSMUSG00000015944	Castor2	255.149981046487	-0.466698675625812	0.179177840257035	-2.60466737938308	0.00919634899275716	0.0738220583079796
ENSMUSG00000015950	Ncf1	1097.77186944745	0.408331127908907	0.129569746827895	3.15143880346764	0.00162468204486174	0.0204487215022194
ENSMUSG00000015957	Wnt11	796.707435579335	0.388394888307469	0.211240692357154	1.83863669434861	0.0659686403498275	0.272213294027799
ENSMUSG00000015961	Adss	1316.26791980898	0.193237093207861	0.108189160443796	1.78610400908182	0.0740824191639497	0.290553550265333
ENSMUSG00000015966	Il17rb	119.195128509004	-1.46405364423236	0.321047017464423	-4.56024683174204	5.10935277997539e-06	0.000179929707659202
ENSMUSG00000015968	Cacna1d	20.3962754853749	0.0227827375557485	0.764348701976099	0.0298067328391445	0.976221189124826	NA
ENSMUSG00000015970	Chdh	266.933159026108	-0.346907271500313	0.204366916368634	-1.69747274981909	0.0896073187434908	0.324333705962448
ENSMUSG00000015971	Actr8	336.891057360954	-0.0816769745902201	0.159388247265604	-0.512440383726123	0.608342833787801	0.825384530919641
ENSMUSG00000015980	Lrrc27	10.649719464339	-1.00846728471924	0.779233081100666	-1.29417925031465	0.195603512282149	NA
ENSMUSG00000015981	Stk32c	715.410513656433	0.86789955379366	0.19886572155769	4.36424913753618	1.27560136698508e-05	0.00039324373172033
ENSMUSG00000015994	Fnta	575.944298303789	-0.0896670797200256	0.131642309266001	-0.681141801750388	0.495781768986244	0.756286000665413
ENSMUSG00000016018	Mtrex	843.76179536105	-0.00400706170254108	0.121110181459071	-0.033086084541086	0.97360593960297	0.992113395667566
ENSMUSG00000016028	Celsr1	1034.067606829	-0.123009201524756	0.177500660222435	-0.693007008371725	0.488305153342218	0.752211474170842
ENSMUSG00000016087	Fli1	1523.77626220853	-0.205307397528188	0.146977043548915	-1.39686710639176	0.162453537789008	0.44560961432259
ENSMUSG00000016128	Stard13	34.1739055432166	-0.0536014400993208	0.444242416594253	-0.12065808688475	0.903961858194587	NA
ENSMUSG00000016181	Diexf	350.53468982725	0.434521438524382	0.26592173075568	1.63402004525762	0.10225464167311	0.348329670306057
ENSMUSG00000016194	Hsd11b1	935.315144687941	-0.192126750120667	0.123641152785715	-1.55390616952307	0.120206799886766	0.382084283086995
ENSMUSG00000016206	H2-M3	247.053967693442	-0.0300601440171331	0.240229439487267	-0.125130975126495	0.900419861406627	0.964285700622448
ENSMUSG00000016239	Lonrf3	170.955292221213	0.31286925269818	0.215541836207867	1.45154768189156	0.146627414975656	0.423957132620411
ENSMUSG00000016252	Atp5e	403.852943381798	-0.15898091540535	0.151693504138523	-1.04804036473554	0.294620010035358	0.599934793479913
ENSMUSG00000016253	Nelfcd	255.309913521016	-0.370454843453547	0.174859783295624	-2.11858230904497	0.034125782116749	0.18041923779256
ENSMUSG00000016256	Ctsz	450.083133301186	-0.121765335840085	0.155217131876383	-0.784483867006771	0.43275624466677	0.715324298972575
ENSMUSG00000016257	Prelid3b	867.821602589922	0.287002821958063	0.11968990533547	2.39788661502943	0.0164899687671545	0.109822764787985
ENSMUSG00000016262	Sertad4	112.515935438027	0.182925603000335	0.244282779484053	0.748827254162945	0.45396133064584	0.728363919961175
ENSMUSG00000016283	H2-M2	38.8181374151349	-0.368543504227332	0.397049847532379	-0.928204623469293	0.353301436595019	NA
ENSMUSG00000016308	Ube2a	1017.62149352096	0.540484839933352	0.13061251402968	4.13807852906449	3.5022651030239e-05	0.000876247981858754
ENSMUSG00000016319	Slc25a5	3819.10442830549	0.0202808392294766	0.104299385643976	0.194448309587412	0.84582486612825	0.945618416131264
ENSMUSG00000016344	Ppdpf	194.42054071192	0.0960546224566385	0.218915255605346	0.438775370821132	0.660824307993574	0.852034239434013
ENSMUSG00000016356	Col20a1	50.280583299551	0.0832651368273863	0.400471893029008	0.207917554956485	0.835293341825219	NA
ENSMUSG00000016382	Pls3	836.587558164112	0.686263458587761	0.178204633127995	3.85098550212696	0.00011764346387461	0.00244884157696885
ENSMUSG00000016386	Mpped2	295.320301708006	-0.113981236754289	0.168110372472719	-0.678014301424417	0.497762625495312	0.756681576313198
ENSMUSG00000016409	Nkap	300.012908623831	-0.179220164182721	0.223187978337569	-0.803000974862784	0.421974171101983	0.706678932191495
ENSMUSG00000016427	Ndufa1	372.121403293887	-0.134140808379947	0.17519118346568	-0.76568241464175	0.443865293090618	0.721318236239931
ENSMUSG00000016477	E2f3	108.108621113029	-0.16745994242945	0.252844229981584	-0.662304781254638	0.50777591324635	0.762368187459807
ENSMUSG00000016481	Cr1l	937.46535799911	-0.295158719056186	0.116480566250258	-2.53397393709469	0.0112777119387255	0.0843208586765594
ENSMUSG00000016487	Ppfibp1	1034.85845077498	0.0532749175938035	0.121702657777278	0.437746541996635	0.661570026841303	0.852389999499952
ENSMUSG00000016493	Cd46	33.6403762831116	0.169540809536922	0.545224114100595	0.310956183250621	0.755833932079469	NA
ENSMUSG00000016494	Cd34	352.457678279722	0.326695266769946	0.329002830034613	0.99298619022692	0.320716684423545	0.624375926134146
ENSMUSG00000016495	Plgrkt	583.125871278218	-0.142828232440879	0.210140118852426	-0.679680934896502	0.496706510319403	0.756404672958281
ENSMUSG00000016496	Cd274	1085.80850177918	-0.0531113298782015	0.152709968071883	-0.34779216149925	0.727996276831545	0.888966359655478
ENSMUSG00000016498	Pdcd1lg2	45.2039025810783	-0.371389727137836	0.402928678177981	-0.921725722818336	0.356671659723167	NA
ENSMUSG00000016503	Gtf3a	310.107111133331	-0.145669219778327	0.173402873142555	-0.840062319259106	0.400873445798298	0.688982390630771
ENSMUSG00000016510	Mtif3	84.5767525143348	-0.526076781970132	0.396515266402707	-1.32675038402138	0.184591268106978	0.473827261593623
ENSMUSG00000016520	Lnx2	705.210934025534	0.0187795017977584	0.146860379290013	0.127873166939557	0.898249346367818	0.964033758221937
ENSMUSG00000016526	Dyrk3	482.277154972444	-0.333147711940697	0.180900415678951	-1.8416083273791	0.0655324620866039	0.271284342848852
ENSMUSG00000016528	Mapkapk2	3694.27885455911	0.377252249921746	0.112647239600733	3.34897021230951	0.00081112515742688	0.0119839080370986
ENSMUSG00000016529	Il10	59.232860095549	0.920459523064652	0.451601793157275	2.03821051424411	0.0415288844527722	NA
ENSMUSG00000016534	Lamp2	2185.54065359309	0.283409221564783	0.110471372418798	2.56545397562705	0.010304089033998	0.0799798259928642
ENSMUSG00000016541	Atxn10	787.787727045623	-0.284314663120616	0.129016927480359	-2.20370046530444	0.027545416420846	0.157711312391737
ENSMUSG00000016552	Foxred2	4722.48280262582	0.0379928264803068	0.0911310848144781	0.416903042004289	0.67674932840488	0.85998681957333
ENSMUSG00000016554	Eif3d	1620.88624513417	0.0982961567960545	0.113486317043999	0.866149852743438	0.386407989439307	0.679404385830793
ENSMUSG00000016559	H3f3b	18160.9086472788	0.301604471109814	0.111977601583193	2.69343571254952	0.00707197822733472	0.0614198919862187
ENSMUSG00000016619	Nup50	1361.58925178737	0.189400972205706	0.13962223834092	1.35652439365167	0.174932379353105	0.461479485088192
ENSMUSG00000016624	Phf21b	73.4964509283122	-0.387876004230795	0.295726167997127	-1.31160528287968	0.1896533496271	NA
ENSMUSG00000016637	Ift27	89.7599019815397	-0.16047551286423	0.302249274711343	-0.530937627617102	0.595462001928087	0.817180804194117
ENSMUSG00000016664	Pacsin2	2847.72402980415	-0.119952793298726	0.0963669156779709	-1.24475077836435	0.213223374293771	0.510970859441354
ENSMUSG00000016756	Cmah	1570.73631073447	-0.379043094653374	0.115158861815539	-3.29148003616537	0.000996616901737543	0.0140579034301333
ENSMUSG00000016757	Ttll12	201.497616363146	-0.373623862897375	0.19383418738371	-1.92754368019588	0.0539119099388272	0.240381519609091
ENSMUSG00000016758	Bik	30.8193952370317	-0.421709939389155	0.468933876946485	-0.899295103469951	0.368495494817292	NA
ENSMUSG00000016763	Scube1	2.30688418068836	-4.32244495215666	2.51347351241907	-1.71970976849347	0.0854852112817784	NA
ENSMUSG00000016831	Tox4	1924.89509634879	0.335154595171712	0.0999181964196197	3.35428988093606	0.000795689580714685	0.0118853880826316
ENSMUSG00000016833	Mrps18c	63.5437076265747	-0.0574537303779391	0.308203687291128	-0.186414805361068	0.852119482924728	NA
ENSMUSG00000016921	Srsf6	3286.08369512533	0.00365291435995569	0.193370524451579	0.018890750647317	0.984928258139982	0.996852094335968
ENSMUSG00000016933	Plcg1	9635.91412980128	0.0909503261020324	0.0966895653734786	0.940642620025465	0.346888033058135	0.646438862619936
ENSMUSG00000016940	Kctd2	265.153919502844	-0.0268915715956982	0.190574055307128	-0.141108250818087	0.887784425663421	0.961120890042903
ENSMUSG00000016946	Kctd5	251.317623215862	-0.0159913101254922	0.19533311378606	-0.0818668674017392	0.934752581952506	0.978509102889555
ENSMUSG00000016984	Etaa1	237.467997752082	-0.250970068009525	0.220925420098745	-1.1359945265572	0.255958855035183	0.55701541169604
ENSMUSG00000016995	Matn4	1.76772899389487	-1.08876547576858	2.43900753233252	-0.446396930446276	0.655310549710336	NA
ENSMUSG00000017009	Sdc4	5977.69020322718	0.287110333744181	0.153981262385673	1.86457968518964	0.0622403425636242	0.262625130316679
ENSMUSG00000017057	Il13ra1	1037.45836113959	0.576529744842167	0.195136503731183	2.95449459131637	0.00313181643080892	0.0339599477799811
ENSMUSG00000017119	Nbr1	1356.81084443524	-0.0367220740445697	0.104243084583473	-0.352273478776084	0.724633175835813	0.887142070722581
ENSMUSG00000017132	Cyth1	3687.60997564174	0.409105714950513	0.0939185789399633	4.35596151015052	1.32484057239003e-05	0.000400422496737558
ENSMUSG00000017144	Rnd3	2046.57425673348	0.550165110380398	0.211929696444201	2.59597932527239	0.00943217405542767	0.075070468894708
ENSMUSG00000017146	Brca1	54.5139191817367	-0.32935579918682	0.392628977820111	-0.838847405037229	0.40155494504815	NA
ENSMUSG00000017167	Cntnap1	678.079935026755	-0.214700018695215	0.150243935875798	-1.42900954666616	0.153001489555072	0.432229207993077
ENSMUSG00000017176	Nt5c3b	478.874074200948	-0.215714788005527	0.163943238752706	-1.31578947473956	0.188244712928	0.47821345851486
ENSMUSG00000017188	Coa3	85.2876823665193	-0.301829326477812	0.284745684810222	-1.05999613893702	0.28914635588057	0.593827037651268
ENSMUSG00000017204	Gsdma	82.5192143014113	0.0277543719013065	0.471058162194582	0.0589192038876971	0.95301646213186	0.986947829552797
ENSMUSG00000017210	Med24	533.226643026855	-0.172109398387401	0.13406407640595	-1.28378461256279	0.199217329041583	0.492234134238048
ENSMUSG00000017221	Psmd3	889.462536303157	-0.0960225940382883	0.133053863577125	-0.721682117728422	0.470489938838796	0.74046161265874
ENSMUSG00000017264	Exosc10	893.264035403465	0.0231562979043301	0.117746394951328	0.1966624788292	0.844091674175631	0.944790974806576
ENSMUSG00000017286	Glod4	453.477023797977	-0.264769082722162	0.160900200606232	-1.64554849356669	0.099856750864032	0.344424667115406
ENSMUSG00000017288	Vps53	426.444210228993	-0.372315572087575	0.171968063429369	-2.16502741650338	0.0303855857460213	0.168461027913502
ENSMUSG00000017291	Taok1	3272.01901190137	0.0199742004136803	0.0959693417860859	0.208131055626102	0.835126639196501	0.939342931793788
ENSMUSG00000017299	Dnttip1	214.110589757102	-0.177157826891976	0.187891188793297	-0.942874586241884	0.34574505533022	0.645833430763074
ENSMUSG00000017307	Acot8	125.689278174807	-0.0718150080392893	0.246044711618707	-0.291877876857521	0.77037999903864	0.909064568071922
ENSMUSG00000017311	Pyy	15.1986674046893	0.173369217545388	0.747660266678271	0.231882347199803	0.816629395773268	NA
ENSMUSG00000017314	Mpp2	323.562035197379	0.542770021561008	0.160820426924361	3.37500671986333	0.000738138884483451	0.0112448624431753
ENSMUSG00000017376	Nlk	658.615191351371	-0.264273370437845	0.160665853739816	-1.64486332525772	0.0999979995339044	0.344713184447583
ENSMUSG00000017386	Traf4	6689.56798789889	0.53010166451044	0.107128489762316	4.94827907764375	7.48725066808091e-07	3.5809952846454e-05
ENSMUSG00000017390	Aldoc	101.594613084148	-0.0287779701327479	0.317809692062929	-0.0905509518792449	0.927849406471629	0.975470345235432
ENSMUSG00000017400	Stac2	1874.38314370091	0.174341160986871	0.11566094557283	1.50734684143742	0.131721776902865	0.401159954995225
ENSMUSG00000017404	Rpl19	5853.30846516861	0.1558365958704	0.117196680022615	1.32970145434434	0.183616655482979	0.472978474030931
ENSMUSG00000017405	Nek8	1104.10651003495	0.241925474436143	0.258726504636857	0.935062585782252	0.34975604662133	0.64850120531578
ENSMUSG00000017417	Plxdc1	295.910838590616	0.203389568845417	0.178842734689139	1.13725373971129	0.255432227370284	0.556603007850949
ENSMUSG00000017418	Arl5b	10429.2121567099	0.601074288903683	0.116353363227347	5.16593824390982	2.39235777552691e-07	1.34429590195318e-05
ENSMUSG00000017421	Zfp207	2739.11005282145	0.291814181354227	0.104414638891917	2.79476311416729	0.00519377571900017	0.0491330227400909
ENSMUSG00000017428	Psmd11	1097.52047577103	0.102658422340934	0.150897284598407	0.680319878612437	0.496301940337221	0.756404672958281
ENSMUSG00000017446	C1qtnf1	19.5449167807386	0.634534493383295	0.603860820858337	1.05079593089242	0.293352325066343	NA
ENSMUSG00000017466	Timp2	468.261044187628	-0.024641468643938	0.25385691425292	-0.0970683375572251	0.922672125061218	0.973610822165676
ENSMUSG00000017478	Zc3h18	1076.42815793116	0.152067395712869	0.122215098476472	1.2442603050567	0.213403775354963	0.51109002035473
ENSMUSG00000017485	Top2b	4316.99306959178	0.0753216796497029	0.0935307304123419	0.805314780689062	0.420638054517678	0.706075924682546
ENSMUSG00000017493	Igfbp4	145.392833767985	-0.149892013252541	0.358574386540146	-0.418022086571315	0.675930968973265	0.859481335940011
ENSMUSG00000017499	Cdc6	56.3878291289833	-0.223364930794228	0.365589486403569	-0.610971975675632	0.541218133280021	NA
ENSMUSG00000017548	Suz12	1737.36804794662	0.098682537111243	0.122401000213125	0.806223290164433	0.420114111945342	0.705657205673628
ENSMUSG00000017550	Atad5	118.921585273238	0.171166810041434	0.291001217650581	0.588199635119608	0.55639830227837	0.796061439660768
ENSMUSG00000017561	Crlf3	787.613657969372	-0.0197599591631781	0.170140339194531	-0.116139178143905	0.907542239218521	0.967726788545637
ENSMUSG00000017607	Tns4	2461.27855980643	0.400341893948556	0.186887007947385	2.14216011238869	0.0321806000294841	0.17490122098477
ENSMUSG00000017615	Tnfaip1	613.37377654801	0.0973037475046916	0.15523747352458	0.626805791768345	0.530786546547302	0.777574994724976
ENSMUSG00000017631	Abr	12527.1145302044	0.22777086990385	0.112589326426294	2.02302364827593	0.0430707094389266	0.208421696546109
ENSMUSG00000017639	Rab11fip4	10512.5148883722	0.541300142792967	0.111185124415722	4.86845830894645	1.12472244172289e-06	5.11748710983914e-05
ENSMUSG00000017652	Cd40	2.11807170853971	-0.0691712317666162	1.7611613621417	-0.03927591943222	0.968670405308254	NA
ENSMUSG00000017664	Slc35c2	303.116435436549	-0.196430149601147	0.177977195976013	-1.10368156169637	0.26973129668484	0.572449860202141
ENSMUSG00000017670	Elmo2	1270.30434771994	-0.246633922655215	0.117492490997363	-2.09914625659566	0.0358040098898841	0.186984577804814
ENSMUSG00000017677	Wsb1	7869.65628568511	0.121695546559889	0.0913810690128043	1.33173695465126	0.182946641288103	0.472436040272617
ENSMUSG00000017679	Ttpal	898.642142544192	0.311400627063786	0.164532393000903	1.89264023566518	0.0584057291686207	0.252937854672371
ENSMUSG00000017686	Rhot1	824.348956193655	-0.00102014489887844	0.117227823360568	-0.00870224209265316	0.993056703024857	0.998524039475514
ENSMUSG00000017692	Rhbdl3	204.228335612179	-0.0678076725410078	0.223920778911712	-0.302819920824513	0.762027101161885	0.905881957359692
ENSMUSG00000017697	Ada	35.7736064607622	0.10803474023065	0.426841795194746	0.253102534585112	0.800188980319708	NA
ENSMUSG00000017707	Serinc3	11752.7918573505	0.126136633055358	0.107062367131309	1.17816032313815	0.238732697011552	0.541678800390509
ENSMUSG00000017713	Tha1	13.0321537380216	-1.24476851742227	0.724946496948773	-1.71704880658279	0.0859702547405023	NA
ENSMUSG00000017715	Pgs1	592.967197362583	0.144499312804397	0.131866702282044	1.0957983350136	0.27316703729752	0.575382624347617
ENSMUSG00000017716	Birc5	76.6286656573815	-0.248481502799727	0.35003601242503	-0.709874110033027	0.477782206626791	NA
ENSMUSG00000017718	Afmid	139.055418176257	-0.268830118543096	0.232980424784453	-1.15387427416621	0.248551717616858	0.549837291922555
ENSMUSG00000017721	Pigt	367.934414145934	-0.252752005547275	0.177024828344223	-1.42777715369847	0.153356010700319	0.432992822084398
ENSMUSG00000017724	Etv4	31.1566819352838	-6.58588974740106e-07	0.617037356829119	-1.06734052233809e-06	0.999999148385476	NA
ENSMUSG00000017734	Dbndd2	8.84206684289501	-0.492117354488642	0.929455995896874	-0.529468158429358	0.596480727358195	NA
ENSMUSG00000017737	Mmp9	69.0257959642628	-0.663097781944886	0.518380609243321	-1.27917165519136	0.200836614985166	NA
ENSMUSG00000017740	Slc12a5	2.21262699313167	-0.0428412407040539	2.20883507778104	-0.0193954003786881	0.984525679685652	NA
ENSMUSG00000017747	Ghdc	82.5320268982822	-0.284838618435332	0.320056142267197	-0.889964543150482	0.373484925100412	0.668153355046545
ENSMUSG00000017754	Pltp	1872.56372107914	-0.211157518715502	0.11476835760423	-1.83985832962481	0.0657890391707459	0.272127389297176
ENSMUSG00000017756	Slc12a7	1114.10214802299	0.0664617544875679	0.151576288763235	0.438470654149493	0.661045138610877	0.852131966819765
ENSMUSG00000017760	Ctsa	2513.21000687597	-0.309692019578328	0.117784415919701	-2.62931235138491	0.00855577357896911	0.0700469902169899
ENSMUSG00000017764	Zswim1	57.4114477128242	0.152026256195992	0.331631006823396	0.458419909682784	0.64665079045262	NA
ENSMUSG00000017765	Slc12a4	822.069378738067	0.308291319244699	0.121487386551652	2.53764055673077	0.0111602542786322	0.0839723815628095
ENSMUSG00000017774	Myo1c	1323.35927087962	0.282092304138941	0.15456104289727	1.82511905232443	0.067983065683579	0.278181402476818
ENSMUSG00000017776	Crk	1173.96262536416	0.0353755994365361	0.139043870195157	0.25442041700137	0.79917077930945	0.922659460255
ENSMUSG00000017778	Cox7c	334.43391126461	-0.0316517602717635	0.155703320138461	-0.203282500614739	0.838914232460756	0.941446230409
ENSMUSG00000017781	Pitpna	2678.89060682134	-0.0537319163677908	0.107571617101274	-0.49949901113046	0.617427883243435	0.831222751343568
ENSMUSG00000017801	Mlx	400.944301708372	-0.227041322109804	0.145822306081533	-1.55697251134445	0.119477011965228	0.381073856711675
ENSMUSG00000017802	Retreg3	1275.08029603275	0.17652663058829	0.116024524848907	1.5214596294893	0.128144534798706	0.39547126390609
ENSMUSG00000017830	Dhx58	22.0249403111988	-0.256773982123428	0.528947850930922	-0.48544290646331	0.62736220282184	NA
ENSMUSG00000017831	Rab5a	1830.18147700348	0.331871429519967	0.100224546021008	3.31127895007281	0.000928705807898014	0.0133565781124244
ENSMUSG00000017837	Nkiras2	131.974635465383	-0.110867714328565	0.289106399692766	-0.383484123652692	0.70136083968659	0.874184860747717
ENSMUSG00000017843	Ppp2r5c	2219.39218072624	-0.233233220124652	0.105374843159051	-2.2133671864414	0.0268723410133802	0.155199868732312
ENSMUSG00000017858	Ift52	359.529279559289	-0.0956883068528778	0.164171778305359	-0.582854786861708	0.559991059594258	0.797314677526903
ENSMUSG00000017861	Mybl2	27.3680533613708	-0.441852493405035	0.519306212484332	-0.850851545355558	0.394851824122622	NA
ENSMUSG00000017897	Eya2	743.220236778108	-0.199979633848771	0.145367971983185	-1.37567877655955	0.16892110550628	0.453976923531441
ENSMUSG00000017929	B4galt5	3733.33170550908	0.443554476243505	0.0953683882503711	4.65095913206626	3.30394804189777e-06	0.000124448709578149
ENSMUSG00000017999	Ddx27	660.811230250088	-0.138743473287102	0.145499144550852	-0.953568996679641	0.340301855458191	0.640977674579233
ENSMUSG00000018001	Cyth3	734.591760547027	0.292211172834508	0.164326152223582	1.7782390014033	0.0753646099056608	0.293439713616021
ENSMUSG00000018008	Cyth4	1570.70228492652	-0.13144878620026	0.13036508869222	-1.00831278925141	0.313304325168338	0.617802430692572
ENSMUSG00000018012	Rac3	38.5275951701529	0.00437291661863929	0.432069746215515	0.0101208581645476	0.991924861387124	NA
ENSMUSG00000018040	Rrp7a	531.277212930564	0.201902901388133	0.141918486580135	1.42266808400699	0.154832396897994	0.435368208176667
ENSMUSG00000018042	Cyb5r3	637.580652598205	-0.16074871968333	0.144627463146161	-1.11146746396898	0.266367187270333	0.568504314383734
ENSMUSG00000018068	Ints2	267.383465993124	-0.377423178624229	0.187223403933781	-2.0158974289225	0.0438107025339108	0.210024525112304
ENSMUSG00000018076	Med13l	2423.75419392926	0.21296797293122	0.144607102705151	1.47273521803044	0.140822446347987	0.415636399482306
ENSMUSG00000018102	Hist1h2bc	112.119044597403	0.598507998284961	0.256348239432332	2.33474588946006	0.0195566994498175	0.123983687079207
ENSMUSG00000018143	Mafk	6695.26013507162	0.295857852939697	0.118767838084571	2.49106035532132	0.0127362482325499	0.0917001894330357
ENSMUSG00000018160	Med1	1440.00006526283	-0.070878174670891	0.106923309054015	-0.662887964261238	0.507402310631693	0.762141803801962
ENSMUSG00000018166	Erbb3	914.498928787915	0.25819301166032	0.224600974611432	1.14956318469679	0.25032382869181	0.550723134453975
ENSMUSG00000018167	Stard3	288.293875654714	0.0329331085662842	0.18694217296607	0.176167357230096	0.860162464840045	0.951899550791023
ENSMUSG00000018168	Ikzf3	3151.53855739512	-0.313264082212737	0.206140749304915	-1.51966112119525	0.128596167739232	0.395914488880995
ENSMUSG00000018169	Mfng	298.066948340449	-0.627904239602168	0.227387940431099	-2.76137880668491	0.00575578741826753	0.0528925487239008
ENSMUSG00000018171	Vmp1	723.212312397562	-0.157593760665365	0.220333243953105	-0.715251851413335	0.474453434445488	0.743266974233102
ENSMUSG00000018189	Uchl5	508.95694287883	-0.0716414374003822	0.145150876697342	-0.493565309631327	0.621613205341981	0.832704278444514
ENSMUSG00000018196	Glrx2	195.343698662134	-0.244455946327076	0.211410570858938	-1.15630900259093	0.247554787291932	0.549110176058417
ENSMUSG00000018199	Trove2	345.510288598899	0.0403761364659367	0.155812833932953	0.259132289983961	0.795533171664222	0.921050440846274
ENSMUSG00000018209	Stk4	4880.07189486565	0.286991473199859	0.114573209836313	2.50487416395049	0.0122494965558132	0.0892079129486024
ENSMUSG00000018217	Pmp22	5005.7340939691	0.561064904942802	0.13362317167856	4.19885935870826	2.68262864036022e-05	0.00071096572960887
ENSMUSG00000018239	Zcchc10	178.519359169445	-0.0531469541289101	0.21612605675482	-0.245907203078256	0.805754067767853	0.925966460709854
ENSMUSG00000018286	Psmb6	569.996183089613	-0.0953067017856517	0.130963591203475	-0.727734333717042	0.46677622875104	0.73832640520642
ENSMUSG00000018287	Spag7	241.707046923087	-0.221935126747982	0.179038092562237	-1.23959724755688	0.215124399233055	0.512659141903476
ENSMUSG00000018293	Pfn1	5712.66379011925	-0.195027146657963	0.102403511492861	-1.90449667022951	0.0568455299161919	0.248953400395316
ENSMUSG00000018322	Tomm34	1265.67481676291	0.340331687378383	0.158412050073147	2.14839519608031	0.0316823740957272	0.173108317123466
ENSMUSG00000018326	Ywhab	2405.08354243573	-0.338395833937633	0.0964557646501877	-3.50830077564446	0.000450978867167966	0.00750390888525598
ENSMUSG00000018334	Ksr1	1443.88733741874	0.267385502898978	0.160865749721178	1.66216552225957	0.0964795909153243	0.337402305276936
ENSMUSG00000018340	Anxa6	6064.56349048185	-0.405870496373089	0.145058763247325	-2.79797295445764	0.0051424418399548	0.0488270816622855
ENSMUSG00000018341	Il12rb2	8232.97449008723	0.401072446069211	0.0853612944585886	4.69852816329752	2.62043059098368e-06	0.000103638029873405
ENSMUSG00000018347	Zkscan6	151.833638890648	0.367629600600114	0.222907352543132	1.64924842723157	0.0990967504702847	0.343127670407346
ENSMUSG00000018362	Kpna2	676.359943684316	0.165612201941397	0.124793951164904	1.32708517035858	0.184480510312427	0.473827261593623
ENSMUSG00000018363	Smurf2	1632.34500075248	0.251937996713112	0.117102192146311	2.15143706616809	0.0314417181929017	0.172526781311424
ENSMUSG00000018372	Cep95	234.133974490878	-0.31531189363664	0.204592050413386	-1.54117373084409	0.123274509056628	0.388129754019997
ENSMUSG00000018377	Vezf1	1203.60874482389	0.100251815257196	0.125747027293113	0.797249982089133	0.425305863015377	0.709164940714629
ENSMUSG00000018378	Cuedc1	91.4043523392705	-0.0187563056835865	0.287819491020702	-0.0651669058862919	0.948041110376072	0.98494074558462
ENSMUSG00000018379	Srsf1	2099.27866628329	-0.0623875820838009	0.42823822358334	-0.145684291238098	0.884170622829098	0.960042204984818
ENSMUSG00000018381	Abi3	739.171458119734	0.525152510117698	0.131576325067863	3.99123862022169	6.57291041830597e-05	0.00152916827672942
ENSMUSG00000018395	Kif3a	254.614643203158	-0.181461734493966	0.214408797735997	-0.846335301583103	0.39736571985589	0.68623461593969
ENSMUSG00000018398	Sept8	2088.70167388858	-0.00487512960856725	0.13120174061363	-0.0371575071014019	0.970359419617169	0.991475150230857
ENSMUSG00000018401	Mtmr4	240.353295793951	-0.0334019061492372	0.187327214150137	-0.178307814488003	0.858481242083987	0.95106255250481
ENSMUSG00000018405	Mrm1	263.091248582095	0.43329580220002	0.205317401575172	2.11037057198184	0.034826449194897	0.183369368700013
ENSMUSG00000018412	Kansl1	3200.3559721982	0.0610634713554075	0.125526235567555	0.486459831120681	0.626641178725018	0.835007287913615
ENSMUSG00000018415	Gid4	732.698090220085	-0.173932747644694	0.135214439919119	-1.28634743263172	0.198321835503937	0.490934866270339
ENSMUSG00000018417	Myo1b	34.6809044218871	0.0482132030028967	0.495770375352755	0.0972490600483977	0.922528608362414	NA
ENSMUSG00000018425	Dhx40	863.96849890593	-0.0401635394341183	0.120671619001933	-0.332833351920761	0.73926008099434	0.893910090882502
ENSMUSG00000018427	Ypel2	1148.90143263725	-0.231215190417521	0.134672348643634	-1.71687204349094	0.0860025539407971	0.317773719789154
ENSMUSG00000018428	Akap1	131.558235231855	0.0412185612762954	0.228791530272378	0.180157723615137	0.857028746987232	0.950272439645213
ENSMUSG00000018433	Nol11	333.067258451589	0.206343823983628	0.178105447151764	1.15854864229841	0.246640213399142	0.548486443422012
ENSMUSG00000018442	Derl2	380.683067511087	-0.261978811982165	0.187380036476965	-1.39811485208228	0.162078580566859	0.445272253264496
ENSMUSG00000018446	C1qbp	320.57080446176	-0.216759451374623	0.174589206615549	-1.24153981552785	0.214406399164519	0.511659550384949
ENSMUSG00000018449	Rpain	148.858880397708	0.0600961237569131	0.269511739622059	0.222981469531483	0.823549928614635	0.933175087156396
ENSMUSG00000018451	6330403K07Rik	14.4795305169937	0.29902928270484	0.692276737532189	0.431950499695847	0.665777390393726	NA
ENSMUSG00000018459	Slc13a3	0	NA	NA	NA	NA	NA
ENSMUSG00000018470	Kcnab3	669.535051146406	0.682480310619068	0.18043009997229	3.78251916240074	0.000155249137434667	0.00311802125047007
ENSMUSG00000018474	Chd3	7586.61418568953	-0.118892629248312	0.110593237101745	-1.07504430075532	0.282354894797826	0.58478456862156
ENSMUSG00000018476	Kdm6b	14355.1331664298	0.431256608010805	0.108318701408338	3.9813679669687	6.85197790030972e-05	0.00158334581458168
ENSMUSG00000018481	Appbp2	1280.68812995147	0.337820877785799	0.111760910807614	3.02271049282452	0.00250521786083404	0.0287192366365178
ENSMUSG00000018500	Adora2b	49.7386702210853	0.0918388086633773	0.408993461102473	0.224548354430457	0.822330645969731	NA
ENSMUSG00000018501	Ncor1	7734.05281337032	0.0373184066328055	0.136862295412441	0.272671202250003	0.785105973402409	0.916164857523488
ENSMUSG00000018507	Trpv2	2655.78062998101	-0.0322685583525534	0.104484740756309	-0.308835128641547	0.757446945696598	0.902947709552297
ENSMUSG00000018509	Cenpv	88.4484488455077	-0.0664968610907729	0.324529843680788	-0.204902145012525	0.83764857929929	0.94095629547275
ENSMUSG00000018537	Pcgf2	380.105263506973	0.0491053858896494	0.151830803844279	0.32342176058037	0.746375851781123	0.897343959296772
ENSMUSG00000018541	Cwc25	32758.2572643561	0.931555767941304	0.139521029214343	6.67681261518061	2.44194850915221e-11	4.56555573083858e-09
ENSMUSG00000018547	Pip4k2b	1543.64756707509	-0.358621127674389	0.116970440650861	-3.06591242778009	0.00217006863076568	0.0257078592148213
ENSMUSG00000018548	Trim37	581.928166732864	-0.276739517205431	0.153887312476797	-1.79832575376971	0.0721254008617621	0.287878520525697
ENSMUSG00000018554	Ybx2	8.77111352746491	0.612562918804776	0.878912369920975	0.696955623528035	0.485830565828942	NA
ENSMUSG00000018559	Ctdnep1	1251.59911530996	-0.183072288948533	0.118545895321924	-1.5443157137696	0.122511867636392	0.386675732015045
ENSMUSG00000018565	Elp5	263.508024627469	0.131484274733506	0.188411449442669	0.697857137251711	0.485266542245103	0.750875233757321
ENSMUSG00000018566	Slc2a4	8.24220030456091	0.869275873905677	0.824850130008402	1.05385917063118	0.291947398344222	NA
ENSMUSG00000018567	Gabarap	2436.80645933901	0.00782617018404106	0.104771973947715	0.0746971722413723	0.940455657613905	0.98091955099629
ENSMUSG00000018569	Cldn7	3.70933583517938	0.132221122805658	1.8688396774831	0.0707503829240877	0.943596421496818	NA
ENSMUSG00000018570	2810408A11Rik	15.5462509030356	-0.291543972752439	0.673628611458361	-0.432796303175523	0.665162759273661	NA
ENSMUSG00000018572	Phf23	1174.36731242416	-0.0824618440217057	0.111288654221192	-0.740972604968412	0.458710050897894	0.733091310246296
ENSMUSG00000018574	Acadvl	1057.14782846039	-0.0713875006882272	0.123871888246236	-0.576301061515437	0.564411705495409	0.799786066231917
ENSMUSG00000018583	G3bp1	2530.33037969637	0.178204112624702	0.129282077046234	1.37841313116413	0.168075771470664	0.452610084770385
ENSMUSG00000018585	Atox1	269.325607786567	0.00041380025349925	0.176569063663972	0.00234356033221512	0.998130111105273	0.999581596911918
ENSMUSG00000018593	Sparc	376.106948608823	-0.123147505295784	0.240309020520872	-0.512454776058181	0.608332763362352	0.825384530919641
ENSMUSG00000018599	Mief2	142.185123992294	-0.0466776164178077	0.296887891674937	-0.157223038482536	0.875069072014221	0.957629634141429
ENSMUSG00000018604	Tbx3	17.8462851344974	-0.0715896372458104	0.616066440888707	-0.116204409937569	0.907490541808328	NA
ENSMUSG00000018648	Dusp14	140.125628005151	0.578963697493905	0.268266635020811	2.15816513093025	0.0309149953691766	0.170546618766761
ENSMUSG00000018651	Tada2a	95.244510390335	-0.132636244871321	0.263096948198378	-0.504134486468127	0.614166874100444	0.829954087255082
ENSMUSG00000018654	Ikzf1	14615.9940363917	0.0364180819356878	0.106843414260504	0.340854718915045	0.733212954654589	0.891470191381695
ENSMUSG00000018659	Pnpo	279.548505533675	0.533703673627077	0.207420727580501	2.57304889367889	0.0100806965444738	0.0789375301848085
ENSMUSG00000018661	Cog1	425.263720805491	-0.412725890776906	0.153259621925476	-2.69298518156072	0.00708154163684128	0.0614497097184564
ENSMUSG00000018666	Cbx1	649.503890060116	-0.254785033147434	0.164769861985959	-1.54630846974398	0.122030087424605	0.386071875054509
ENSMUSG00000018669	Cdk5rap3	235.4169549487	-0.17095093568418	0.183486356850324	-0.931681998698303	0.351500892196166	0.650493674021883
ENSMUSG00000018672	Copz2	61.4835523368029	-0.386024032645777	0.333178900520201	-1.15860887962313	0.246615647765818	NA
ENSMUSG00000018677	Slc25a39	563.283190012693	-0.0994168095311925	0.130078787487791	-0.764281490097097	0.44469951346589	0.722180211144938
ENSMUSG00000018678	Sp2	474.823874674299	0.0597852287421192	0.138832913645769	0.430627199070824	0.666739461074075	0.85559398717412
ENSMUSG00000018697	Aatf	226.987506121272	-0.29164672650626	0.185086206608875	-1.57573452851929	0.115086996484535	0.372736877118259
ENSMUSG00000018707	Dync1h1	7179.81998776063	-0.0301397235954759	0.109856817928863	-0.274354602324207	0.783812127003968	0.915637372177494
ENSMUSG00000018733	Pex12	53.4710070899515	-0.0788049352920179	0.336415860206399	-0.234248573309443	0.814792007770179	NA
ENSMUSG00000018736	Ndel1	13814.2639080153	0.395841474009966	0.119223791282316	3.32015506093605	0.000899674622859513	0.0130300762631893
ENSMUSG00000018740	Slc25a35	101.471887585264	-0.102136656220353	0.258997179266821	-0.394354318875153	0.693319465003429	0.869015609291841
ENSMUSG00000018750	Zbtb4	2274.27802492019	-0.055271807857261	0.109801542007711	-0.503379158858984	0.614697721573867	0.83001366889551
ENSMUSG00000018761	Mpdu1	231.807225065635	-0.0755877085904584	0.188146447346123	-0.401749326955952	0.687868518347995	0.866419812687368
ENSMUSG00000018765	Fxr2	1772.67819585887	-0.0963767574791939	0.110326463278015	-0.873559748184178	0.382358054841412	0.676824127164696
ENSMUSG00000018770	Atp5g3	945.396421654427	-0.11166075746703	0.113798416390606	-0.981215389533732	0.326486536606221	0.629485582596286
ENSMUSG00000018774	Cd68	260.956493904619	-0.0654668748144841	0.189094162462137	-0.346213092789646	0.729182575851214	0.889195980821859
ENSMUSG00000018796	Acsl1	590.249931362136	0.126923868175672	0.220076028606488	0.576727365444337	0.564123643170362	0.799786066231917
ENSMUSG00000018800	Abca5	284.399800569036	0.286598587661898	0.282254324226498	1.01539130869759	0.309919334394723	0.613798778772479
ENSMUSG00000018809	Smyd4	214.469930628069	-0.183550877833385	0.199746100791567	-0.91892095568323	0.3581369180959	0.655994442391892
ENSMUSG00000018819	Lsp1	2426.91302548764	-0.0996109918529317	0.172638399361139	-0.576992095742023	0.563944795107572	0.799786066231917
ENSMUSG00000018820	Zfyve27	708.265425176201	-0.0484509907971609	0.126696080944695	-0.382419017509393	0.702150586490382	0.874435567504008
ENSMUSG00000018821	Avpi1	417.772387049602	0.432817178628337	0.246005367206036	1.75938103930001	0.0785128102237098	0.301248965496421
ENSMUSG00000018841	Rad51d	186.708592724093	-0.100419801782104	0.229077652095597	-0.438365771883313	0.661121154457657	0.852131966819765
ENSMUSG00000018846	Pank3	2264.32986244059	0.348567789030855	0.114747854686029	3.03768458229219	0.00238403348573599	0.0277372248271255
ENSMUSG00000018848	Rars	579.281784645804	0.359827932357723	0.186707341173445	1.92722969593067	0.0539510106951339	0.240381519609091
ENSMUSG00000018849	Wwc1	339.476618986057	0.425419009066286	0.245106636548622	1.73564867543639	0.082625973703265	0.310541991078463
ENSMUSG00000018858	Mrpl58	84.1998936081887	-0.00229246997232747	0.279627474236826	-0.0081983001798525	0.993458776136677	0.998524039475514
ENSMUSG00000018861	Fdxr	149.783278676993	-0.171140592672693	0.21314969264037	-0.802912688039594	0.422025201917668	0.706678932191495
ENSMUSG00000018862	Otop3	18.0882003991452	0.402370881821681	0.803631592544102	0.500690721413618	0.616588803345085	NA
ENSMUSG00000018865	Sult4a1	16.9796165418133	0.147374367834122	0.607877062858561	0.242441073761015	0.808438411216729	NA
ENSMUSG00000018882	Mrpl45	165.547644743862	-0.101263317492918	0.218027365199351	-0.464452328726393	0.642323706313117	0.843229244480759
ENSMUSG00000018899	Irf1	2052.13780838394	-0.0803726154244564	0.151311755940315	-0.53117231324815	0.595299377107557	0.817066670421384
ENSMUSG00000018900	Slc22a5	260.052557313505	0.182842617466219	0.177364027368785	1.03088895859386	0.302592894984686	0.607811609111597
ENSMUSG00000018906	P4ha2	1903.51893018201	0.536209495169393	0.159869035349937	3.35405473608872	0.000796366078861539	0.0118853880826316
ENSMUSG00000018907	Alox12e	653.090260539846	-0.359092398286861	0.273225108745623	-1.31427305468174	0.188754331584906	0.478658641599898
ENSMUSG00000018909	Arrb1	2200.10805368372	-0.139453703982255	0.106672670783413	-1.30730488847889	0.191109184638419	0.48248852090274
ENSMUSG00000018916	Csf2	374.589111558684	0.0472305940082131	0.166272517301177	0.284055325406917	0.776367982479842	0.911621016235827
ENSMUSG00000018920	Cxcl16	1124.27665908736	0.763384762201427	0.221275980705015	3.44992149518072	0.000560749595881453	0.00898160139322271
ENSMUSG00000018921	Pelp1	269.390956310135	0.250323457210837	0.185429105118008	1.34996853407414	0.177026076308954	0.463849149829185
ENSMUSG00000018923	Med11	151.012074774762	-0.182732407485193	0.211876566452956	-0.862447464315343	0.388441331042791	0.680019492308477
ENSMUSG00000018930	Ccl4	249.569439365012	0.655024844218285	1.10002186376257	0.595465295551315	0.551532490398285	0.793062745667112
ENSMUSG00000018931	Natd1	293.627374207038	0.0937837143248366	0.160928815142727	0.582765207347485	0.560051369813259	0.797314677526903
ENSMUSG00000018932	Map2k3	4373.71685226182	0.533124736546516	0.111414856766977	4.78504170823054	1.70951829656641e-06	7.29418117991385e-05
ENSMUSG00000018965	Ywhah	1244.86662724265	-0.18613847815974	0.115619375593756	-1.60992460998719	0.107414315653504	0.357920093280941
ENSMUSG00000018974	Sart3	706.180439298789	-0.0052843266296851	0.121211200263013	-0.043596025930102	0.965226419536042	0.990367026002626
ENSMUSG00000018983	E2f2	151.152457996682	-0.317812338105246	0.298203318567012	-1.06575721434779	0.28653340660924	0.590465535102768
ENSMUSG00000018986	Slfn3	26.2321206725601	-0.292815619255136	0.584552070790453	-0.500923072360654	0.616425263967455	NA
ENSMUSG00000018995	Nars2	107.681963242513	-0.435056357567828	0.271342699861296	-1.60334646109963	0.10885818420865	0.360860318574324
ENSMUSG00000018999	Slc35b4	370.360792345018	-0.168824347361236	0.16651461169819	-1.01387106896801	0.310644277911377	0.614535687403981
ENSMUSG00000019027	Dnah1	5.1158806982304	-0.711068078419849	1.10482286176366	-0.643603697053076	0.519832452262803	NA
ENSMUSG00000019039	Dalrd3	457.500281385176	-0.426379221782596	0.260228096990472	-1.63848264931287	0.101321050574041	0.347179061330512
ENSMUSG00000019054	Fis1	552.694048836714	-0.113662962841076	0.141882961767558	-0.801103680280414	0.42307162580607	0.707044616961453
ENSMUSG00000019055	Plod1	319.848271804492	-0.503568917564839	0.16370008006709	-3.07616781469172	0.00209679796898112	0.025100551239852
ENSMUSG00000019066	Rab3d	1191.55053623028	-0.173377969223375	0.14741135792353	-1.17615068245498	0.239534667968442	0.542540746854512
ENSMUSG00000019080	Mfsd3	14.0527492759653	-0.66638915500949	0.668274865212468	-0.997178241617126	0.318678000349429	NA
ENSMUSG00000019082	Slc25a22	376.872847486699	-0.022637852311525	0.190266954872441	-0.118979421974256	0.905291658847555	0.966933493040406
ENSMUSG00000019087	Atp6ap1	3469.11874562406	-0.0620041184108519	0.0949875101821619	-0.652760750249625	0.513910530919956	0.76705879641145
ENSMUSG00000019088	Dnase1l1	467.338695544939	-0.0963483299887682	0.149682372675866	-0.643685213337767	0.519779580343744	0.770685878142622
ENSMUSG00000019102	Aldh3a1	228.775116866182	-0.359307077750824	0.249402445789478	-1.44067182907307	0.149677417160606	0.427622502326263
ENSMUSG00000019122	Ccl9	14.3265977055085	0.69089675663559	0.741244073721431	0.93207727539315	0.351296591107518	NA
ENSMUSG00000019132	BC005537	10331.0744595371	0.511832656751864	0.10855011739398	4.71517368234786	2.41504653682597e-06	9.77713525125252e-05
ENSMUSG00000019139	Isyna1	1785.46477111149	0.102550403090809	0.148832112587451	0.689034115742674	0.490801798881156	0.753584926998196
ENSMUSG00000019143	Hars2	303.903841597442	-0.263691240409299	0.218194116818513	-1.20851672929674	0.226848564830975	0.526104871982529
ENSMUSG00000019158	Tmem160	189.867368151057	-0.1258967253627	0.215278590615538	-0.584808387135609	0.558676564220057	0.796681612796401
ENSMUSG00000019173	Rab5c	2147.69638425999	-0.0562574584279392	0.108960983977537	-0.516308281866629	0.605639112834378	0.823781348846019
ENSMUSG00000019179	Mdh2	1262.83546201682	-0.219624375270567	0.12783716609704	-1.71800096932571	0.0857964384709417	0.317582713029767
ENSMUSG00000019188	H13	926.817461256865	-0.185418160622004	0.129416245782262	-1.43272708539207	0.151935845888815	0.430679211867286
ENSMUSG00000019189	Rnf145	3355.22518828356	0.22770525125653	0.109516700527373	2.07918290233384	0.0376005425420909	0.192457132384431
ENSMUSG00000019194	Scn1b	201.036272995181	-0.54255591659469	0.218714129286236	-2.48066239874533	0.0131138511536024	0.0934375677457835
ENSMUSG00000019210	Atp6v1e1	1050.95233247004	0.0726208177180423	0.109707959982088	0.661946660296112	0.50800540663274	0.762492765085773
ENSMUSG00000019214	Chtf18	59.3667726658399	-0.311207597992955	0.343378709064305	-0.90631011701624	0.364771732114987	NA
ENSMUSG00000019235	Rps6kl1	133.358004060898	-0.346988503289935	0.238452494035137	-1.45516827028366	0.145622682710276	0.422885638607673
ENSMUSG00000019254	Ppp1r12c	1594.7160477271	0.0297442378060311	0.111137471945257	0.267634644601977	0.788980560915508	0.917770034829657
ENSMUSG00000019256	Ahr	8717.1005905358	0.128725000035566	0.0996733976175846	1.29146796549912	0.196541456347696	0.488172897493565
ENSMUSG00000019261	Map1s	491.94769889332	-0.134928854561285	0.144908410387551	-0.931131976400983	0.351785299669589	0.650612992176689
ENSMUSG00000019295	Tmem129	242.736655585052	-0.474343981991308	0.177245661254866	-2.67619516682689	0.00744632694327123	0.0634381517503995
ENSMUSG00000019297	Nop9	878.336963354508	0.577840900618736	0.132670386793789	4.35546254581198	1.32786221324037e-05	0.000400422496737558
ENSMUSG00000019302	Atp6v0a1	312.082111128939	0.152107361861151	0.209939356774728	0.724529998557477	0.468740417115859	0.739531630620207
ENSMUSG00000019303	Psmc3ip	24.7781862183739	-0.555601496035558	0.518008466307782	-1.07257223032613	0.283463089858885	NA
ENSMUSG00000019312	Grb7	119.882357665104	0.19568839731077	0.242295771791153	0.807642642148309	0.419296331489498	0.704859273615581
ENSMUSG00000019320	Noxo1	33.4812498491736	-0.0439222872474074	0.473582810365591	-0.0927446822098563	0.926106398692799	NA
ENSMUSG00000019338	Zfp687	498.356635303884	0.236241397937586	0.145051419734249	1.6286734619379	0.103382163595894	0.350116382449433
ENSMUSG00000019359	Gdpd2	291.437489525838	0.0807400182967527	0.35266215389109	0.228944380353575	0.818912145965928	0.9312665923728
ENSMUSG00000019362	D8Ertd738e	2488.14569571437	0.303504482616631	0.129518386216755	2.3433312557547	0.019112405631729	0.121994330919348
ENSMUSG00000019368	Sec14l4	95.2129220693187	-0.321958473499694	0.266411594157632	-1.20850023257319	0.22685490638632	0.526104871982529
ENSMUSG00000019370	Calm3	1737.59994070266	-0.202685208529366	0.106912388376763	-1.89580657215417	0.0579856265155942	0.251801603657033
ENSMUSG00000019373	Cops3	363.469193812332	-0.0770048402095974	0.178730795116739	-0.430842598553323	0.66658282318045	0.85552560793367
ENSMUSG00000019428	Fkbp8	2097.8900165646	-0.0878868908751351	0.111798580466743	-0.786118128765321	0.43179828446545	0.714659867883183
ENSMUSG00000019432	Ddx39b	2818.41010070957	-0.0461258069402324	0.151593676929658	-0.304272631117955	0.760920194453064	0.905094547086276
ENSMUSG00000019433	Gipc1	208.196547949554	-0.156681369965833	0.221247620357109	-0.708172000733559	0.478838451437919	0.746212880892338
ENSMUSG00000019437	Tlcd1	657.290682260151	0.579910821321014	0.198213201187504	2.92569222355898	0.00343690773849597	0.0363972423017035
ENSMUSG00000019461	Plscr3	290.952287777465	0.219932575580697	0.176764805067895	1.24421021196058	0.213422206301975	0.51109002035473
ENSMUSG00000019464	Ptger1	30.5705909091036	-0.660930325825049	0.463833162452769	-1.42493115914787	0.154177101558147	NA
ENSMUSG00000019467	Arhgef25	38.5951580240387	0.0587058272703252	0.405973713965593	0.144604995966071	0.885022752488193	NA
ENSMUSG00000019470	Xab2	632.544365539983	-0.152415739008293	0.148846576939453	-1.02397879845293	0.305845289124022	0.609895650911026
ENSMUSG00000019471	Cdc37	2628.06973252787	-0.0204026937514644	0.101848688201748	-0.200323579141732	0.841227522796144	0.942611160173558
ENSMUSG00000019478	Rab4a	1740.2161727288	0.257535326994691	0.13439449075761	1.91626401903018	0.0553314982826719	0.244072646704816
ENSMUSG00000019487	Trip10	929.281228185058	0.0575949205356777	0.131440262061402	0.438183244862769	0.661253453468402	0.852195671389344
ENSMUSG00000019494	Cops6	454.402332181374	-0.181551037279042	0.182577619665977	-0.994377282446702	0.320039223795843	0.624115937472531
ENSMUSG00000019505	Ubb	14597.568032646	0.181263851306904	0.127743284632372	1.41896970810291	0.155907847607845	0.437077534610543
ENSMUSG00000019518	Ap4m1	413.982691896992	-0.126509825843335	0.16160993796898	-0.782809692480781	0.433738874977824	0.715737902665974
ENSMUSG00000019528	Gyg	285.694770270756	-0.474802228050254	0.183009341445468	-2.59441525935294	0.0094751967951694	0.0753545619835475
ENSMUSG00000019539	Rcn3	1151.98473623788	0.386859954487882	0.214387914684232	1.80448583147833	0.0711551783355419	0.286487352711189
ENSMUSG00000019558	Slc6a8	633.245652243031	0.219880485738168	0.193333298064487	1.1373130647408	0.255407435068857	0.556603007850949
ENSMUSG00000019564	Arid3a	118.046189301557	-0.0999010316446027	0.315422201862766	-0.316721622811028	0.751454840208784	0.89987307812588
ENSMUSG00000019577	Pdk4	205.150546952512	-0.0815558251656757	0.276050262675776	-0.295438317555466	0.767659065716912	0.908486381950397
ENSMUSG00000019578	Ubxn6	777.881077283057	-0.0522535510138732	0.130153975173715	-0.401474875770262	0.688070532129424	0.866419812687368
ENSMUSG00000019579	Mydgf	204.81887630215	-0.0697708768503629	0.190069055977952	-0.367081724541508	0.713558058883303	0.881667070619171
ENSMUSG00000019590	Cyb561	675.33143731124	-0.0511037850728189	0.126594248730194	-0.403681727925372	0.686446777778237	0.865571087172729
ENSMUSG00000019647	Sema6a	16.6920450653358	-0.252760843048804	0.597449063166185	-0.423066766075918	0.672246549071595	NA
ENSMUSG00000019659	Ccdc12	494.64090744925	-0.306188583518263	0.154928366918987	-1.97632357203101	0.0481181415197631	0.222882364526002
ENSMUSG00000019689	Fmc1	32.9531501064171	-0.612806118160968	0.490339487181533	-1.24975885928211	0.211387648873378	NA
ENSMUSG00000019699	Akt3	1799.49859076014	-0.355976997453903	0.139714175560421	-2.54789462863027	0.0108375200246097	0.0826722688524199
ENSMUSG00000019710	Mrpl24	1010.45082989711	-0.0462184409084883	0.141514042545817	-0.326599679275819	0.743970686148739	0.895708999609821
ENSMUSG00000019715	Gle1	543.684443602812	-0.158467402080536	0.135075051018744	-1.17318039775196	0.240723471100073	0.543199353373283
ENSMUSG00000019718	L3hypdh	10.186430769439	-0.236176929148434	0.753039787106599	-0.31363140858187	0.753801001710787	NA
ENSMUSG00000019726	Lyst	4906.58167791678	-0.00830143275698652	0.111370714151749	-0.0745387404598604	0.940581716459533	0.98091955099629
ENSMUSG00000019731	Slc35e1	4494.67980799435	0.43680154920614	0.111739942908664	3.90909049920653	9.26442553897319e-05	0.0020140821948681
ENSMUSG00000019732	Calr3	6.1413478390127	-0.0773183832402577	1.25516611546226	-0.0616001199265825	0.950881281438013	NA
ENSMUSG00000019734	Tmc4	34.2061018371522	-0.508908997558773	0.493281215420089	-1.03168128371841	0.30222144806725	NA
ENSMUSG00000019738	Polr2i	74.300719622014	-0.382614918394074	0.292627858417786	-1.30751364706983	0.191038323109984	NA
ENSMUSG00000019761	Krt10	16792.1687248082	-0.0839706682029477	0.601735396619732	-0.139547496581813	0.889017526227077	0.961380505015567
ENSMUSG00000019763	Rmnd1	71.3486668095354	-0.0998143363700735	0.341942897958231	-0.291903522389478	0.77036039024892	NA
ENSMUSG00000019768	Esr1	54.9143348968817	-0.00434270535853369	0.361193107798302	-0.0120232232143221	0.990407086948651	NA
ENSMUSG00000019773	Fbxo5	62.9966418948602	-0.0807601178199899	0.321372264234523	-0.251297721700883	0.801583936480901	NA
ENSMUSG00000019774	Mtrf1l	73.3779596032688	0.0932168283077377	0.321736162438552	0.289730652598124	0.772022304259235	NA
ENSMUSG00000019777	Hdac2	827.274498645324	-0.110658695724659	0.12391025744385	-0.893055167565961	0.371827630024018	0.66704527556472
ENSMUSG00000019779	Frk	53.8384439355643	0.847134736254542	0.346886125255363	2.44211190525685	0.0146016197005045	NA
ENSMUSG00000019782	Rwdd1	411.886091570148	-0.278772041593419	0.178313802069408	-1.56337893285966	0.11796349235383	0.378813600753546
ENSMUSG00000019790	Stxbp5	3040.15087681773	-0.112992731740187	0.109243686673952	-1.03431818515449	0.300987438139659	0.605922832104564
ENSMUSG00000019791	Hint3	60.1399711443947	-0.575860568227579	0.345195350663629	-1.66821646676441	0.0952727631876359	NA
ENSMUSG00000019792	Trmt11	99.3140289169615	-0.520660759845364	0.274530889178617	-1.89654709312732	0.0578877389654248	0.251788092560854
ENSMUSG00000019794	Katna1	1002.40803754724	0.406102479159216	0.115737357440732	3.50882798898513	0.000450085893286364	0.00750118839653757
ENSMUSG00000019795	Pcmt1	894.610132515924	-0.0650162444776779	0.12979382300813	-0.500919404104503	0.616427845708487	0.830602813127387
ENSMUSG00000019796	Lrp11	24.7811484662688	0.039018246077448	0.575660937796338	0.0677799091715551	0.945960837135009	NA
ENSMUSG00000019797	1700021F05Rik	37.1462833897206	0.0136335760361759	0.480134220912296	0.028395343306859	0.977346838208144	NA
ENSMUSG00000019802	Sec63	1879.7152756793	-0.0161320843335954	0.103277898034509	-0.156200742275032	0.875874791666927	0.957629634141429
ENSMUSG00000019804	Snx3	1096.87270794335	-0.0333908473937875	0.120182205792921	-0.277835201754588	0.781138867508564	0.913816948190052
ENSMUSG00000019806	Aig1	164.370846358123	0.0244508020486249	0.272188736061512	0.0898303228944025	0.928422051410126	0.97552085064931
ENSMUSG00000019808	Adat2	67.402511716985	0.338066401172722	0.307932685337554	1.09785812701934	0.272266444790659	NA
ENSMUSG00000019809	Pex3	253.904194920957	-0.178703160206159	0.192682505747892	-0.927448807625414	0.353693559447844	0.651874014059225
ENSMUSG00000019810	Fuca2	860.509784316949	-0.30335233807461	0.115695712225768	-2.62198427442712	0.00874194646038371	0.0711182242500995
ENSMUSG00000019813	Cep57l1	71.7688704509798	-0.0832399907505019	0.36611612438082	-0.22735953214647	0.820144184971444	NA
ENSMUSG00000019814	Ltv1	353.187811758181	0.0577913868440943	0.153740508610558	0.375902144245448	0.706989646356427	0.87763192162468
ENSMUSG00000019817	Plagl1	231.165543683606	1.58300581276215	0.260554677640799	6.0755225240841	1.23584630690064e-09	1.51288185403086e-07
ENSMUSG00000019818	Cd164	6075.68645096808	-0.0769820673076803	0.100891382342417	-0.763019254175841	0.445451913123407	0.722572316793514
ENSMUSG00000019820	Utrn	5006.13349862927	0.0294238151923687	0.115559307308651	0.25462090313314	0.799015912827532	0.922659460255
ENSMUSG00000019822	Smpd2	148.507109514314	-0.026622193849844	0.211364203247358	-0.12595412771333	0.899768236082727	0.964033758221937
ENSMUSG00000019823	Mical1	1404.39934547291	-0.122191380586863	0.127725089253177	-0.956674849877415	0.338731396153307	0.639936606034257
ENSMUSG00000019826	Zbtb24	211.244059874845	-0.0139340222929438	0.194569678742171	-0.0716145618527137	0.942908651149376	0.981829199803129
ENSMUSG00000019832	Rab32	93.7010517147728	0.455107069558515	0.297985320373452	1.52728016597646	0.12669135930032	0.39322887041509
ENSMUSG00000019836	Amd-ps4	28.0875922708474	0.9684059304763	0.515155604749178	1.8798318829275	0.0601309937371739	NA
ENSMUSG00000019837	Gtf3c6	216.171147324738	-0.0370652398825093	0.19629468156752	-0.188824473421915	0.850230389861228	0.946920729875773
ENSMUSG00000019838	Slc16a10	5200.40230905619	0.531913445063297	0.0890169567492721	5.9754170945374	2.29502231993732e-09	2.53760371138876e-07
ENSMUSG00000019841	Rev3l	2700.78332566923	0.065509031837299	0.106816216422246	0.613287326882473	0.539686371538618	0.783839807300593
ENSMUSG00000019842	Traf3ip2	757.760063406241	0.189602419007391	0.12550894971844	1.51066851752592	0.130872927383053	0.399900534775403
ENSMUSG00000019843	Fyn	2884.69154934808	-0.0472262930536779	0.133320303267078	-0.354231815382765	0.723165162177725	0.886286251402397
ENSMUSG00000019845	Tube1	30.2796373044303	-0.0291195253735221	0.499954555276742	-0.0582443445432825	0.953553998815778	NA
ENSMUSG00000019846	Lama4	45.615968159823	0.171092430424457	0.447092766947212	0.382677697053098	0.701958753138768	NA
ENSMUSG00000019848	Popdc3	29.7559935188561	0.099337685724164	0.488262233124691	0.203451504099428	0.838782147030578	NA
ENSMUSG00000019849	Prep	519.260244858517	-0.0741069283726356	0.146448733146886	-0.506026421534883	0.612838101640097	0.828958664673193
ENSMUSG00000019850	Tnfaip3	93623.2544459909	0.044227121301646	0.133087539011196	0.332316020194238	0.739650644265689	0.89417206383542
ENSMUSG00000019851	Perp	7405.47027798998	0.30108770875015	0.205451937273022	1.46548975272031	0.142787346109995	0.418435835680228
ENSMUSG00000019853	Hebp2	147.411073140032	-0.0785441677904763	0.383558714194514	-0.204777430113722	0.837746021491345	0.94095629547275
ENSMUSG00000019854	Reps1	3103.15252635473	0.653876791727801	0.112274424432852	5.82391577628495	5.74845539112898e-09	5.42306117311737e-07
ENSMUSG00000019857	Asf1a	250.928012353288	0.238325299836206	0.204239976342693	1.16688859891132	0.243255360712525	0.54622032574124
ENSMUSG00000019861	Gopc	666.384252149513	-0.298580224940712	0.13488804217055	-2.21354109775864	0.026860363098459	0.155199868732312
ENSMUSG00000019863	Qrsl1	109.189391018067	-0.431089182123197	0.246019951173287	-1.75225293748455	0.0797303245983129	0.304104943562482
ENSMUSG00000019864	Rtn4ip1	83.5335217059917	-0.260164876042713	0.303865396000449	-0.856184611565078	0.391895673025811	0.682218250503541
ENSMUSG00000019866	Crybg1	2273.46033457317	-0.155246749930584	0.150884895378165	-1.02890849041905	0.303522678252442	0.608297225324631
ENSMUSG00000019868	Vta1	276.698762040859	-0.189450703488651	0.173856044487179	-1.08969868748292	0.275845894486319	0.577371268344017
ENSMUSG00000019872	Smpdl3a	1424.60331081669	-0.203205180134924	0.1263304041616	-1.60852157074545	0.107720995804191	0.358477346231228
ENSMUSG00000019873	Reep3	1537.14907331782	-0.0625861155029258	0.112057226572166	-0.558519226447386	0.576489879384926	0.80744170275134
ENSMUSG00000019876	Pkib	89.8566550464953	0.0792812428499848	0.365621660629528	0.216839567747376	0.828333374888409	0.935384038678123
ENSMUSG00000019877	Serinc1	3784.74900227259	0.217304067925274	0.0926069122271107	2.3465210392973	0.0189495963321968	0.121256191091462
ENSMUSG00000019878	Hsf2	475.27559326124	0.22003179808615	0.147539189015143	1.491344771209	0.13587100013028	0.408553414271597
ENSMUSG00000019880	Rspo3	21.3347648908433	-0.938684167246333	0.63254592905925	-1.483977880693	0.137814788790826	NA
ENSMUSG00000019883	Echdc1	138.61617593673	-0.720014694378101	0.320327038296891	-2.24774873268976	0.0245922166238966	0.146005637149843
ENSMUSG00000019889	Ptprk	106.216197396921	0.279706652970801	0.376848671788641	0.742225391543046	0.457950786786506	0.732200207861592
ENSMUSG00000019891	Dcbld1	47.7708345282405	0.406823192004276	0.361855369368088	1.12427015443965	0.260898435708383	NA
ENSMUSG00000019897	Ccdc59	349.992607243657	-0.0365219388898814	0.157097511402045	-0.232479423537234	0.816165667100072	0.930754973674308
ENSMUSG00000019907	Ppp1r12a	3577.87617887323	0.109558023975317	0.0958534631657603	1.14297408102884	0.253049352550092	0.553887448403419
ENSMUSG00000019916	P4ha1	1110.90829308751	-0.0233436732682864	0.158417112187572	-0.147355755612099	0.882851226127766	0.959770580561418
ENSMUSG00000019917	Sept10	85.0850753451006	-0.274788317412907	0.281420827196513	-0.976432057820033	0.328850401582614	0.630901429911228
ENSMUSG00000019920	Lims1	2103.0053185124	-0.0573910968465302	0.11542814015457	-0.497201954130747	0.619046643558335	0.831576389330793
ENSMUSG00000019923	Zwint	485.091925757687	0.286565135090243	0.150161243033399	1.90838281104602	0.0563417568360116	0.247145785621306
ENSMUSG00000019927	Ube2d1	295.706588894006	-0.00511224575645539	0.164371743339115	-0.0311017310676588	0.97518840914641	0.992268198224078
ENSMUSG00000019929	Dcn	1.31374221683567	-1.79093136212235	2.55007662796699	-0.702304919970246	0.48248902566969	NA
ENSMUSG00000019942	Cdk1	111.813539237025	-0.21496619976357	0.299942533619263	-0.716691284726029	0.473564604664789	0.742798118931656
ENSMUSG00000019943	Atp2b1	4440.29175309032	0.111460559053923	0.101453083564582	1.09864141273705	0.27192450662969	0.574014426817868
ENSMUSG00000019944	Rhobtb1	42.0558451315451	-0.487049141077177	0.47397290580392	-1.02758857123083	0.304143402491363	NA
ENSMUSG00000019947	Arid5b	3476.28482875548	0.370493519457266	0.142316736962345	2.60330251638142	0.00923304432753259	0.0738861283017397
ENSMUSG00000019948	Actr6	47.6270048376443	-0.0485122314083416	0.39008016136436	-0.124364774764918	0.90102646244758	NA
ENSMUSG00000019951	Uhrf1bp1l	1606.70035947145	0.0514202463848106	0.106147592211956	0.484422164585083	0.628086291454463	0.835849790996019
ENSMUSG00000019952	Poc1b	273.346557808929	-0.322518397360862	0.176031954507942	-1.83215824798623	0.0669278473031072	0.275067567473162
ENSMUSG00000019960	Dusp6	2672.22064662632	0.201754610751217	0.0956263667084286	2.10982198420631	0.0348736921164564	0.183430269070855
ENSMUSG00000019961	Tmpo	2464.16368419098	-0.180822135448767	0.11970975572449	-1.51050458965873	0.130914719146682	0.399900534775403
ENSMUSG00000019966	Kitl	122.851513501985	0.791879594434119	0.247746895110776	3.19632499967374	0.00139190232650721	0.0180718833629717
ENSMUSG00000019969	Psen1	1630.4856207779	0.343335519929088	0.116216731068881	2.9542692929953	0.0031341039038415	0.0339599477799811
ENSMUSG00000019970	Sgk1	10596.0354880946	-0.206712491171981	0.11301656374525	-1.82904597628654	0.0673927209949992	0.276425747902504
ENSMUSG00000019971	Cep290	368.90796155042	0.077479122612835	0.184496094193034	0.419949934180018	0.67452202843145	0.858870952007669
ENSMUSG00000019975	Ikbip	169.262115519648	-0.137195475182459	0.233665812788199	-0.58714397945247	0.557107012606266	0.796132331189953
ENSMUSG00000019977	Hbs1l	639.219574197236	0.0512033985456928	0.14338871002849	0.35709504978125	0.721020650211892	0.885072859750375
ENSMUSG00000019978	Epb41l2	3371.08896864139	-0.0669955189823668	0.0994982796352644	-0.673333440818831	0.500735182552022	0.758329879555588
ENSMUSG00000019979	Apaf1	1094.93471002417	0.00499926251668197	0.123008173490217	0.0406417100167704	0.967581531825103	0.990918287221575
ENSMUSG00000019982	Myb	41.0580931281141	-0.00679265978590499	0.420829895482985	-0.0161411056077874	0.987121820247069	NA
ENSMUSG00000019984	Med23	670.650811859513	0.0276310421465018	0.129098920572534	0.214030001366102	0.830523661524325	0.936741780350404
ENSMUSG00000019986	Ahi1	543.390013786316	0.0399772518750531	0.13760205833921	0.290528007775168	0.771412327210788	0.909557760643253
ENSMUSG00000019987	Arg1	77.8179954229593	0.266752947069055	0.409894495601943	0.650784408991198	0.515185665966704	0.767828891124226
ENSMUSG00000019988	Nedd1	194.387000254451	-0.242172787144633	0.21065927042625	-1.1495947301755	0.250310829684016	0.550723134453975
ENSMUSG00000019990	Pde7b	14.7223335502977	-1.42409088393426	0.687052124565334	-2.07275522921237	0.0381950649675729	NA
ENSMUSG00000019992	Mtfr2	21.7037305668718	0.493979017998788	0.569076787601022	0.86803578842354	0.385374740951801	NA
ENSMUSG00000019996	Map7	414.402156025345	0.664853970265314	0.22095211277032	3.00904101766354	0.00262073731201984	0.0298230390948169
ENSMUSG00000019997	Ctgf	444.181819010217	-0.00609332639817123	0.290014864112827	-0.021010393439009	0.983237364741237	0.996310265129561
ENSMUSG00000019998	Stx7	447.945931317182	-0.107851593429766	0.14325391687681	-0.75287011888486	0.451527965810299	0.726736290954611
ENSMUSG00000020000	Moxd1	523.199114878558	-0.165702337903989	0.182383500872996	-0.908537982387874	0.363594055764656	0.660688756923124
ENSMUSG00000020003	Pex7	129.236031346605	-0.213677663225502	0.236096028553179	-0.90504556359944	0.365441249256862	0.661672270270898
ENSMUSG00000020007	Il20ra	130.086596945497	-0.304328021133935	0.385685566984371	-0.789057323335794	0.430078503588198	0.713206099912587
ENSMUSG00000020009	Ifngr1	5046.53052906558	0.0269860062108318	0.117481055940837	0.229705172418793	0.818320875366525	0.931179335410932
ENSMUSG00000020015	Cdk17	1295.37778599245	0.196247744619165	0.144384511316275	1.35920219440494	0.174082526127353	0.460844755382756
ENSMUSG00000020017	Hal	449.631570908452	0.0471527150057567	0.536103648371124	0.0879544751262627	0.929912859436939	0.976147476068479
ENSMUSG00000020018	Snrpf	358.859952037425	-0.0811602336993323	0.182113369621728	-0.44565774532596	0.655844491500978	0.850137239077011
ENSMUSG00000020019	Ntn4	21.8134467256876	0.963495042007546	0.622892099547955	1.54680889789222	0.121909333981177	NA
ENSMUSG00000020021	Fgd6	1209.29043302433	-0.0755432516554402	0.121965880642169	-0.619380200902854	0.535665921168157	0.780758705509874
ENSMUSG00000020022	Ndufa12	131.395581697309	-0.045432306983943	0.239255974584643	-0.189889958078644	0.849395361595425	0.946503305514278
ENSMUSG00000020023	Tmcc3	2357.84188745309	0.344017435552256	0.136959107742135	2.51182591084025	0.0120108323407955	0.0882826225592565
ENSMUSG00000020024	Cep83	733.265438601903	0.0849259302652327	0.142948566518963	0.594101307437501	0.552444356474964	0.793738342550239
ENSMUSG00000020027	Socs2	311.230901548179	0.427146317624588	0.16645543042819	2.56613026397395	0.0102840198864795	0.0799798259928642
ENSMUSG00000020029	Nudt4	21923.0449933471	0.951171601729941	0.114223104556321	8.32731351003459	8.26975305594408e-17	5.31486691714206e-14
ENSMUSG00000020032	Nuak1	289.130148890823	0.076395855039963	0.22658683569505	0.337159282910767	0.735996829582922	0.892377714727177
ENSMUSG00000020034	Tcp11l2	1846.09319809292	0.7477727920717	0.113553353420916	6.58521100032934	4.54239834864112e-11	8.19464600334678e-09
ENSMUSG00000020038	Cry1	467.976295424065	0.256318257605525	0.157627554096558	1.62610058295082	0.10392826005269	0.351197600434378
ENSMUSG00000020042	Btbd11	229.642227598131	0.327301807300968	0.261310065484435	1.25254190531923	0.210372468590905	0.507422440423292
ENSMUSG00000020044	Timp3	926.068695954374	0.499003013728747	0.159016905848248	3.13805007754932	0.00170075817307977	0.0212243887060428
ENSMUSG00000020048	Hsp90b1	11753.7110829194	-0.154900307778971	0.0982034131378685	-1.57734138589975	0.114716994468351	0.372124559658693
ENSMUSG00000020056	Washc3	135.490841373954	-0.224794463065169	0.253371399737344	-0.887213250186095	0.374964100007937	0.669518291436295
ENSMUSG00000020057	Dram1	57.73388733684	-0.129793070318945	0.33476428068072	-0.387714812509328	0.698227092829275	NA
ENSMUSG00000020062	Slc5a8	18.514486333999	0.948742992861988	0.684081800497599	1.38688529964089	0.165476741097622	NA
ENSMUSG00000020063	Sirt1	2900.40988386391	0.588587562237387	0.10779248607916	5.46037654057947	4.7512579784861e-08	3.416586419075e-06
ENSMUSG00000020064	Herc4	1260.90385012406	0.20202593488006	0.166771108627443	1.211396485535	0.22574348567934	0.524911861286587
ENSMUSG00000020069	Hnrnph3	1064.80228218778	-0.0503491499365133	0.192529147661402	-0.261514428064999	0.793695824561769	0.920236121768933
ENSMUSG00000020070	Rufy2	280.116515708777	-0.218447745679659	0.17579934660348	-1.24259702837448	0.214016365511793	0.511659550384949
ENSMUSG00000020074	Ccar1	1454.65116877989	-0.110267597965672	0.119496466868586	-0.922768688106375	0.356127761651983	0.653800953136846
ENSMUSG00000020075	Ddx21	4347.65336968053	0.230679552386299	0.103676185371674	2.2250003851832	0.0260812122892152	0.152123145757232
ENSMUSG00000020076	Ddx50	1562.10370136914	-0.0195329420685311	0.10762922390361	-0.181483628331505	0.85598798247677	0.950226331517787
ENSMUSG00000020077	Srgn	9634.98612008363	0.174758526493316	0.143051582505867	1.22164692925469	0.22184117363045	0.520226405573984
ENSMUSG00000020078	Vps26a	705.448408656333	0.0537443251009686	0.139257152787558	0.385935831841669	0.699544192581547	0.873092964233044
ENSMUSG00000020079	Supv3l1	121.745122428095	-0.196414483651164	0.24499501891824	-0.801708069488185	0.422721846875529	0.706804675027816
ENSMUSG00000020083	Fam241b	49.1065594160208	-0.387002461805089	0.373658908117949	-1.0357105193995	0.300337213287798	NA
ENSMUSG00000020085	Aifm2	30.1770398398783	0.370459671914501	0.469833454960275	0.788491470761323	0.430409285636033	NA
ENSMUSG00000020086	H2afy2	13.3545674273834	-0.688747011460982	0.666907640249981	-1.03274721999408	0.301722209364493	NA
ENSMUSG00000020087	Tysnd1	235.583661572059	0.11915714362238	0.182887467194248	0.651532581485321	0.514702752007511	0.767828891124226
ENSMUSG00000020088	Sar1a	3329.90140655759	0.204362659655061	0.0995120956269631	2.053646427276	0.0400099251505397	0.198754618513526
ENSMUSG00000020089	Ppa1	369.587293285561	0.164843497546562	0.168610940987282	0.977655996588	0.328244492125244	0.630668556151698
ENSMUSG00000020090	Npffr1	16.4089988993462	-1.27603792054469	0.740611941822703	-1.7229507768998	0.0848974268021131	NA
ENSMUSG00000020091	Eif4ebp2	1722.28057455708	-0.246081917412124	0.112887765161912	-2.17988120377062	0.0292662685602841	0.164450841314427
ENSMUSG00000020092	Pald1	116.36408994283	-0.450828764483021	0.255481876730658	-1.76462131189958	0.0776274312406129	0.299079383831855
ENSMUSG00000020097	Sgpl1	1951.02205892455	0.19767632149692	0.113048947949808	1.74859054490878	0.0803618218481982	0.305380862551745
ENSMUSG00000020098	Pcbd1	5.03512670731304	0.697487344510239	1.13918428714371	0.612269105518527	0.540359726534002	NA
ENSMUSG00000020099	Unc5b	7042.95668184545	0.224233688231103	0.112910012228983	1.98595043791471	0.0470388274216405	0.219694563158564
ENSMUSG00000020100	Slc29a3	124.493468427358	-0.117878207564159	0.235346699060227	-0.500870452123882	0.616462298864789	0.830602813127387
ENSMUSG00000020101	Vsir	2302.86749149813	-0.220327414526611	0.116116138633472	-1.89747452093708	0.0577653384357106	0.251375782959971
ENSMUSG00000020102	Slc16a7	27.6743668304526	0.596577937824269	0.599355857340533	0.99536515830747	0.319558697805462	NA
ENSMUSG00000020105	Lrig3	341.516294807326	0.284730484698781	0.162930415529327	1.74755881996465	0.0805404513028227	0.305495190242319
ENSMUSG00000020107	Anapc16	277.115604326198	-0.339541719976948	0.191607418588962	-1.7720698002061	0.0763829712896621	0.296059590565999
ENSMUSG00000020108	Ddit4	616.713799788993	-0.0353967881900527	0.253346195979804	-0.139717069968852	0.888883538815254	0.961380505015567
ENSMUSG00000020109	Dnajb12	376.374300410286	0.112380618847139	0.166563603619681	0.674700933486889	0.499865791354907	0.757730852997341
ENSMUSG00000020111	Micu1	475.893376704226	-0.172087450569127	0.179955757674402	-0.956276435903143	0.33893259172332	0.63995755355443
ENSMUSG00000020114	Cand1	1978.91254792214	0.280612510024386	0.116006796783092	2.41893162992055	0.0155661656536194	0.105701583145379
ENSMUSG00000020115	Tbk1	998.597031470615	0.291255305502694	0.114703491733249	2.53920173746783	0.0111105736079869	0.0838840149859979
ENSMUSG00000020116	Pno1	454.160805899479	0.425896983147599	0.158698107106406	2.68369289913482	0.00728139564506056	0.0625518725297893
ENSMUSG00000020120	Plek	1573.93070729075	-0.189291784671583	0.156135769204504	-1.21235374594819	0.225376998519668	0.524536595401009
ENSMUSG00000020121	Srgap1	63.3021897806645	0.404730196549876	0.444734303148514	0.91004942430699	0.362796445172266	NA
ENSMUSG00000020122	Egfr	818.745155960563	0.808389214468786	0.219733560664419	3.67895196357088	0.000234194369487498	0.00435482947819158
ENSMUSG00000020123	Avpr1a	16.8793696859135	-0.70515431095939	0.714566370875766	-0.986828291534569	0.323726822772542	NA
ENSMUSG00000020124	Usp15	1813.93815121061	0.144294143096991	0.109947733780474	1.31238851530214	0.189389079914053	0.479716692002791
ENSMUSG00000020128	Vps54	981.801961352224	0.0429237624456405	0.164603902705453	0.260770016628644	0.794269867893063	0.920587747327396
ENSMUSG00000020130	Tbc1d15	936.156369848901	0.489849674829193	0.130263390419753	3.76045543763855	0.000169604287366139	0.00334748730707487
ENSMUSG00000020131	Pcsk4	15.3684289308631	0.11612207787671	0.638492729426332	0.181869068393374	0.855685479477315	NA
ENSMUSG00000020132	Rab21	1544.19526978567	-0.0677049638064725	0.108216554564414	-0.625643313807152	0.531548922032497	0.777845106768203
ENSMUSG00000020133	2310011J03Rik	190.55342030973	-0.000302132253524849	0.200950867036972	-0.00150351306256997	0.998800370592381	0.999581596911918
ENSMUSG00000020134	Peli1	6601.51905627833	0.527125629123538	0.119290588218582	4.41883669948597	9.92335900054802e-06	0.000314944137662455
ENSMUSG00000020137	Thap2	214.380432528043	-0.186841296828376	0.195688764007321	-0.954788067552953	0.339684882882827	0.640196818002384
ENSMUSG00000020140	Lgr5	95.9285739090482	0.707990570184982	0.899033526729179	0.787501855198615	0.430988142832351	0.714014129827299
ENSMUSG00000020142	Slc1a4	85.2720409467954	-0.535156658700542	0.346816515705696	-1.54305413515736	0.122817641630793	0.387403008861794
ENSMUSG00000020143	Dock2	3696.27702171936	-0.280267595262125	0.147809065709516	-1.89614617964588	0.0579407176168488	0.251788092560854
ENSMUSG00000020149	Rab1a	3472.40339340261	0.37531030836103	0.102914252907542	3.64682536925386	0.000265500229516791	0.00485789832761772
ENSMUSG00000020150	Gamt	13.315410637785	-0.362810926118211	0.693445709599289	-0.523200188703832	0.600834950133688	NA
ENSMUSG00000020152	Actr2	6383.67097515802	-0.199198931764004	0.101118363865402	-1.96995801899205	0.0488431821010406	0.225226206970852
ENSMUSG00000020153	Ndufs7	203.804433824134	-0.121281174274939	0.188378343088047	-0.643816971137989	0.519694127362053	0.770685878142622
ENSMUSG00000020156	Mum1	611.448157014833	-0.247665234716556	0.167068941069153	-1.48241338654348	0.138230334222093	0.411414030481291
ENSMUSG00000020159	Gabrp	30.968893315761	0.420598793417223	0.557117522493848	0.754955240923816	0.450275838704014	NA
ENSMUSG00000020160	Meis1	72.8373252093594	-0.27060088150341	0.330488311853373	-0.818791079133434	0.412905621513257	NA
ENSMUSG00000020163	Uqcr11	212.110647726524	-0.192727672765505	0.193440733455848	-0.996313802798388	0.319097699380909	0.623118469441183
ENSMUSG00000020166	Cnot2	2194.43180126644	0.285023013721617	0.0960794108386897	2.96653581900237	0.00301175277153441	0.0330521384735201
ENSMUSG00000020167	Tcf3	992.561243290822	-0.148949152361259	0.144575599608749	-1.03025097433001	0.302892206545038	0.608090698926713
ENSMUSG00000020170	Frs2	857.469537187621	0.179404180109361	0.12197007104127	1.4708869034655	0.14132170503433	0.41627158068437
ENSMUSG00000020171	Yeats4	413.518775083414	-0.0023952454713678	0.152145358746952	-0.0157431386083329	0.987439311621569	0.997038338708228
ENSMUSG00000020173	Cobl	366.205466258222	0.305261351492853	0.300546152595681	1.01568876811914	0.309777618306116	0.613747119002442
ENSMUSG00000020175	Rab36	15.8429294938932	0.16881601300991	0.616388087761022	0.273879421685645	0.784177286266445	NA
ENSMUSG00000020176	Grb10	43.3372112593502	0.205720162962348	0.402383122365761	0.51125445260438	0.609172893977719	NA
ENSMUSG00000020178	Adora2a	412.449174932407	0.374207675311433	0.28380034265234	1.31855963179665	0.187316376889825	0.477248340822119
ENSMUSG00000020180	Snrpd3	376.770917022113	-0.359220159416257	0.157402625637136	-2.28217387074836	0.022479077099054	0.13767263240594
ENSMUSG00000020182	Ddc	31.8576571288261	-0.377005535255157	0.455287826463437	-0.828059775249521	0.407636648385444	NA
ENSMUSG00000020183	Cpm	372.583406301737	-0.490031773410421	0.211036143473053	-2.32202771215345	0.0202314434983562	0.127410310092153
ENSMUSG00000020184	Mdm2	1801.57483066458	0.326924529234955	0.113725807789688	2.87467317743333	0.0040444590454184	0.0410312791249164
ENSMUSG00000020185	E2f7	94.109053630754	0.626750184671836	0.293537783452818	2.13516017358827	0.0327479288269916	0.176770053610475
ENSMUSG00000020186	Csrp2	55.4891230368763	0.760086993649605	0.350004215679406	2.17165096761527	0.0298819995380751	NA
ENSMUSG00000020189	Osbpl8	2248.12952229361	0.170381027888993	0.106903201207853	1.59378789375745	0.110983549978434	0.365431906637284
ENSMUSG00000020190	Mknk2	6566.21295334122	0.152103135608837	0.127236752743312	1.19543396329589	0.231917522680536	0.532671425950374
ENSMUSG00000020193	Zpbp	37.8424319163692	0.332400384737463	0.404624666591745	0.821503017938463	0.411359805767591	NA
ENSMUSG00000020196	Cabin1	1955.6600262329	-0.0534700276931919	0.107057258841268	-0.499452613227011	0.6174605619888	0.831222751343568
ENSMUSG00000020198	Ap3d1	1473.71686247046	-0.137746022512557	0.117376329329402	-1.17354174644523	0.240578626137301	0.543069470345214
ENSMUSG00000020205	Phlda1	1863.32286469381	0.871792666407547	0.169168200333551	5.15340746481091	2.55795324591581e-07	1.40660070736643e-05
ENSMUSG00000020211	Sf3a2	426.88682458414	0.0562624178069587	0.146589550299995	0.383809198485281	0.701119869872413	0.873998741895748
ENSMUSG00000020212	Mdm1	105.167947256442	-0.136680577790835	0.270096980874966	-0.506042597544278	0.612826746137598	0.828958664673193
ENSMUSG00000020218	Wif1	13.8141277017367	0.312149135386501	0.840586474735759	0.371346845051992	0.7103792109854	NA
ENSMUSG00000020219	Timm13	223.001453267005	-0.315155281015881	0.193573821345504	-1.62808833769609	0.103506156048456	0.350116382449433
ENSMUSG00000020220	Vps13d	3054.86049629373	-0.129368689189378	0.123382549238948	-1.04851690929839	0.294400515828922	0.599825738908025
ENSMUSG00000020224	Llph	273.006950844226	0.278191400566098	0.178925159889643	1.55479196295077	0.11999562387692	0.381987216236079
ENSMUSG00000020225	Tmbim4	141.395960409824	-0.375308727817011	0.224937071712397	-1.66850544003204	0.0952154329207346	0.335193528491583
ENSMUSG00000020227	Irak3	109.834411043552	0.253760061031279	0.32622099706523	0.777877767875675	0.436641075879334	0.717017750723548
ENSMUSG00000020228	Helb	273.830225507706	-0.0143769295551604	0.184699994647438	-0.0778393609734728	0.937955835888115	0.979884167473076
ENSMUSG00000020230	Prmt2	164.990814309783	-0.350477854498154	0.210325043379437	-1.66636292505536	0.0956411505362283	0.335887278334712
ENSMUSG00000020231	Dip2a	287.069072577602	0.11301086337442	0.203691866188561	0.554812842991995	0.579022681655338	0.808398682169542
ENSMUSG00000020232	Hmg20b	682.83423902475	0.091904323648558	0.146640580117264	0.626731860819595	0.530835015362183	0.777574994724976
ENSMUSG00000020235	Fzr1	505.023961454808	-0.0508192502916653	0.134959151738647	-0.376552828296361	0.706505949071326	0.87741554037445
ENSMUSG00000020238	Ncln	561.383771049476	-0.297383556173821	0.13211036520593	-2.25102364761666	0.0243840396577941	0.145104791551561
ENSMUSG00000020241	Col6a2	55.3059660180141	0.631301463002632	0.448125689176602	1.40875981504788	0.158906201279812	NA
ENSMUSG00000020246	Hcfc2	240.958333078518	-0.0893983168138466	0.187591364080379	-0.476558807768685	0.633676321730765	0.837436526970499
ENSMUSG00000020248	Nfyb	313.491777098227	0.170321089140156	0.165988366180288	1.02610257007507	0.304843238995622	0.609779257322648
ENSMUSG00000020250	Txnrd1	2178.88611361322	0.315367415220509	0.134857882711558	2.33851673242591	0.0193604587037315	0.123287259484513
ENSMUSG00000020251	Glt8d2	11.0806745316528	1.1868617087617	0.77983884839913	1.5219320135155	0.12802611666789	NA
ENSMUSG00000020253	Ppm1m	432.910372121866	-0.165599652486439	0.159963936135146	-1.03523116827115	0.300560966136175	0.605657145753144
ENSMUSG00000020255	D10Wsu102e	901.546925287403	0.0214551616551072	0.117536788826515	0.182539967862957	0.855158991397983	0.94983796808657
ENSMUSG00000020256	Aldh1l2	4.19962766511898	1.08777831755088	1.2408920495239	0.876609950050231	0.38069853288306	NA
ENSMUSG00000020257	Wdr82	2234.14700294137	0.147996450868848	0.101778096969899	1.4541090399108	0.145916077688902	0.423204682611561
ENSMUSG00000020258	Glyctk	23.6348840798878	-0.460216768781722	0.508562172546654	-0.904937082672036	0.365498720136189	NA
ENSMUSG00000020260	Pofut2	446.355751565323	0.000266627688539525	0.145467458714929	0.00183290263605989	0.998537556104088	0.999581596911918
ENSMUSG00000020261	Slc36a1	2209.63393476748	-0.0860947548987552	0.196250151642583	-0.438699049035914	0.66087961623317	0.852034239434013
ENSMUSG00000020262	Adarb1	226.769940758858	0.0946434007734785	0.198268158035919	0.477350481847582	0.633112569103494	0.837387965647524
ENSMUSG00000020263	Appl2	990.151077694015	-0.132266963749822	0.210231893482815	-0.629147944960283	0.529252204417725	0.776740214299774
ENSMUSG00000020264	Slc36a2	1.23568179816331	-3.41863432480544	2.52976632878172	-1.35136367573197	0.176578963699022	NA
ENSMUSG00000020265	Sumo3	443.173398116189	-0.214499411011936	0.171724348277768	-1.24909142566655	0.2116316363741	0.509120222333482
ENSMUSG00000020267	Hint1	682.965831696109	-0.147585231339723	0.133768055808793	-1.10329204119316	0.269900361741584	0.572598601153025
ENSMUSG00000020268	Lyrm7	12.5814074861694	-1.18199001697474	0.732881376559484	-1.61279854391115	0.106788282577761	NA
ENSMUSG00000020271	Fbxw11	2037.54486302446	0.452990894645348	0.106665190385134	4.24684841427407	2.16798531695249e-05	0.000599077341792838
ENSMUSG00000020272	Stk10	1362.63408604432	-0.177340571162444	0.194596645959877	-0.91132388375804	0.362124745749691	0.659154481308882
ENSMUSG00000020273	Papolg	531.971546556301	0.198631989191738	0.171626574535056	1.15734984357662	0.247129457090834	0.548625260635805
ENSMUSG00000020275	Rel	10611.1357382619	0.263291092260746	0.0994656769037157	2.64705474749462	0.00811962066013434	0.067446338550721
ENSMUSG00000020277	Pfkl	798.320839708036	0.283639926987083	0.124049954096784	2.2864976376032	0.022225162173366	0.136740574555004
ENSMUSG00000020279	Il9r	426.337363394251	-0.519944134454419	0.252462826096165	-2.0594878956808	0.0394475233862871	0.197250007481809
ENSMUSG00000020280	Pus10	170.762740216099	-0.0811172879221256	0.238710062444362	-0.339815117517437	0.733995762553766	0.891470191381695
ENSMUSG00000020282	Rhbdf1	411.909939693276	0.306628714457582	0.220223524762821	1.39235222389533	0.163815764369087	0.447058785829968
ENSMUSG00000020283	Pex13	536.967943483332	0.139586073016601	0.14809226793118	0.942561519021829	0.345905230481432	0.645833430763074
ENSMUSG00000020284	1810043G02Rik	74.3744639455473	-0.532031034697767	0.315514169164853	-1.68623499890994	0.0917505452529279	NA
ENSMUSG00000020287	Mpg	113.160155066352	0.119027673019245	0.24267881822452	0.490474092012117	0.623798458573813	0.833056310928325
ENSMUSG00000020288	Ahsa2	916.617484327166	-0.0802837912817163	0.162091993816045	-0.495297697262141	0.620389996153436	0.832393541139323
ENSMUSG00000020289	Nprl3	306.755638062411	-0.000558678432299805	0.209427261338122	-0.00266764903828739	0.997871526543204	0.999581596911918
ENSMUSG00000020290	Xpo1	1882.60137247971	-0.269963527525002	0.112730724060239	-2.39476442447707	0.0166310467362446	0.110468117510294
ENSMUSG00000020297	Nsg2	381.12885054397	-0.0553660985377067	0.26707466139328	-0.207305695901183	0.835771126085899	0.939671385254898
ENSMUSG00000020300	Cpeb4	1820.59427660129	0.259024356095623	0.106843045422182	2.42434456142754	0.0153360469805048	0.104506674022883
ENSMUSG00000020303	Stc2	11.9507277281648	-0.713341578264431	0.840313366051561	-0.848899478555552	0.395937229046467	NA
ENSMUSG00000020305	Asb3	159.14582873155	-0.2233764906179	0.228466636506748	-0.977720397311941	0.328212630687944	0.630668556151698
ENSMUSG00000020307	Cdc34	324.443112297366	0.114619998230768	0.172113801611706	0.665954718084458	0.505440044127636	0.760860777889691
ENSMUSG00000020308	Tpgs1	97.8779631195076	-0.358675438250637	0.283325030477995	-1.26595040913088	0.205530837282644	0.500941834505196
ENSMUSG00000020309	Chac2	13.201309065784	-0.0337044832690048	0.658576544640946	-0.0511777765899337	0.959183860346073	NA
ENSMUSG00000020311	Erlec1	252.91330284124	0.0539097345599299	0.179967494336395	0.299552620648048	0.764518428579416	0.907066228346849
ENSMUSG00000020315	Sptbn1	4757.15597590674	0.165203465698145	0.118836678714795	1.3901723565889	0.164476545546857	0.447911101127735
ENSMUSG00000020319	Wdpcp	34.7169066005025	0.0445267898902507	0.419983332221211	0.106020373843784	0.915566187299269	NA
ENSMUSG00000020321	Mdh1	1258.26189814486	-0.274663255494825	0.11073048322092	-2.48046651207003	0.0131210588179433	0.0934375677457835
ENSMUSG00000020323	Prss57	0.72634817289794	-0.672207073428777	3.51494308856319	-0.191242662111936	0.848335480856465	NA
ENSMUSG00000020325	Fstl3	98.9525036785154	0.293892208285127	0.284524751534611	1.03292316995267	0.301639854789885	0.606864971526593
ENSMUSG00000020326	Ccng1	1345.54686690559	-0.217836487864261	0.140212872452221	-1.55361261811744	0.120276847646854	0.382084283086995
ENSMUSG00000020328	Nudcd2	107.243685269045	-0.308546325812923	0.262663101811469	-1.17468469566154	0.240120884473259	0.542911841477247
ENSMUSG00000020329	Polrmt	238.473532345359	-0.148409520916994	0.206647238826884	-0.718178097900078	0.472647480713494	0.742020464759825
ENSMUSG00000020330	Hmmr	71.369900126527	-0.413356187085305	0.378682770738809	-1.09156322659953	0.275025126958794	NA
ENSMUSG00000020331	Hcn2	25.8328928471597	0.0495856600418832	0.474408653550042	0.10452098559086	0.916755915395262	NA
ENSMUSG00000020333	Acsl6	68.497097363411	-0.257744397809048	0.35948227877639	-0.716987771097818	0.47338164230546	NA
ENSMUSG00000020334	Slc22a4	109.869161934943	-0.121200486738883	0.28358205090903	-0.427391248319038	0.669094380739565	0.857011862730536
ENSMUSG00000020340	Cyfip2	4486.4784564178	-0.281092029121837	0.12495624139244	-2.24952372118039	0.0244791953622648	0.145502639254433
ENSMUSG00000020346	Mgat1	1120.35163916735	0.219576984239702	0.127233761993955	1.72577608960532	0.0843877030031153	0.314291470474841
ENSMUSG00000020349	Ppp2ca	9162.87044192168	0.588850944602651	0.110207547184629	5.34310906689683	9.13657507168504e-08	6.06138073949272e-06
ENSMUSG00000020354	Sgcd	7.47701848649989	0.548660954975572	1.0846883542066	0.505823587805451	0.612980498104136	NA
ENSMUSG00000020358	Hnrnpab	8127.36804319421	0.308884127602389	0.10787938610772	2.86323586689641	0.00419338275789892	0.0421099168940182
ENSMUSG00000020359	Phykpl	68.3967319483566	-0.0946757287755816	0.306774652190366	-0.308616530406272	0.757613244855672	NA
ENSMUSG00000020361	Hspa4	9426.41154623841	0.344941867380321	0.124720245732965	2.76572472538954	0.00567964563712861	0.0525040684709249
ENSMUSG00000020362	Cnot6	2422.81224298173	0.0728708010831126	0.112165534420855	0.649671946550843	0.515904148595366	0.768333942804273
ENSMUSG00000020363	Gfpt2	7.62852420915698	0.123089399181427	1.13197542426608	0.10873857907404	0.913409841589909	NA
ENSMUSG00000020364	Zfp354a	2.00807490142667	0.716719805655797	1.77575347801003	0.403614473817039	0.686496240577628	NA
ENSMUSG00000020366	Mapk9	416.824684317617	-0.0931689354096871	0.159220580615911	-0.585156360121804	0.558442585234458	0.796458405543124
ENSMUSG00000020368	Canx	6713.84846956293	-0.110649904567648	0.0972440001677046	-1.13785842187511	0.255179605268237	0.556458953605342
ENSMUSG00000020372	Rack1	8119.60485208096	0.0524465733925225	0.12231064543835	0.428798108329484	0.668070155634817	0.856472436154198
ENSMUSG00000020375	Rufy1	274.916087372071	-0.0647065633498514	0.181876257585514	-0.355772458752225	0.722010976096689	0.885796282046629
ENSMUSG00000020376	Rnf130	222.889356710166	-0.189160491655546	0.183046643414922	-1.03340049359313	0.30141651558475	0.606623578832579
ENSMUSG00000020377	Ltc4s	2.24599047040051	-4.28332322552731	2.13276101245494	-2.00834655196409	0.044606478285103	NA
ENSMUSG00000020380	Rad50	484.810226864863	-0.234947106717691	0.141814203586596	-1.65672479043486	0.0975751285960653	0.34035449367481
ENSMUSG00000020381	Mrnip	13.5605283060525	-0.795195924364595	0.677898200637982	-1.17303147230103	0.240783185054267	NA
ENSMUSG00000020383	Il13	2532.16878232546	0.594150805203489	0.180052033894721	3.29988388551554	0.00096724839182644	0.0137378663165073
ENSMUSG00000020385	Clk4	1414.25026563841	0.190791533333422	0.178947723855526	1.06618586267942	0.286339631582357	0.590395459941127
ENSMUSG00000020386	Sar1b	381.270932950033	0.362319414264562	0.179589324467946	2.01748859704203	0.0436445498233761	0.209816225261233
ENSMUSG00000020387	Jade2	1533.92032532884	-0.165613899258147	0.130614862718319	-1.26795600294972	0.204813662915779	0.500163351763153
ENSMUSG00000020388	Pdlim4	20.9767687852932	-0.263734164776694	0.60972832755238	-0.432543729492439	0.665346276766912	NA
ENSMUSG00000020389	Cdkl3	54.6982928529673	0.389949786611528	0.366091161706355	1.06517126716189	0.286798433497027	NA
ENSMUSG00000020390	Ube2b	1310.83598237515	0.179260713323986	0.146407279850421	1.22439754025299	0.220802296779585	0.518855122894074
ENSMUSG00000020392	Cdkn2aipnl	376.157232858244	-0.424357323034705	0.161707374378136	-2.62422987613657	0.00868451493903218	0.0707629691902281
ENSMUSG00000020393	Kremen1	799.667128031295	0.0353281667129098	0.149074242421444	0.236983707842932	0.812669429543704	0.9294494209763
ENSMUSG00000020395	Itk	17488.5991476342	0.349395297948517	0.0840079000187673	4.15907668053198	3.19536624399199e-05	0.00080534193840612
ENSMUSG00000020396	Nefh	76.1348666523354	-0.2080552540393	0.405449403308429	-0.513147269034284	0.607848308490391	NA
ENSMUSG00000020397	Med7	254.976511263028	0.283997294284489	0.187180545032675	1.51723724404645	0.129206796188544	0.397081137240526
ENSMUSG00000020399	Havcr2	5015.02794805902	1.36251933013807	0.145074618911892	9.39185186462952	5.89544530874886e-21	6.06228641098645e-18
ENSMUSG00000020400	Tnip1	2873.58234125956	0.321237991660925	0.158288161296632	2.02945052257526	0.042412423617542	0.206217853860643
ENSMUSG00000020401	Fam71b	624.858133537619	-0.390040519442833	0.196475199274004	-1.98518958567836	0.0471233825519312	0.219759520535831
ENSMUSG00000020402	Vdac1	2336.62621170452	0.0936117029906187	0.115716078694111	0.808977490829739	0.418528093738392	0.704258613633102
ENSMUSG00000020407	Upp1	6.91480584256828	0.684821067490689	0.906296391920071	0.755625944885241	0.449873495868863	NA
ENSMUSG00000020409	Slu7	904.785206735602	0.311449068795918	0.136066189529956	2.28895267716268	0.0220821020955449	0.13616340704785
ENSMUSG00000020411	Nipal4	129.184174878123	0.115671566343195	0.364266333079507	0.317546684496775	0.750828821823407	0.899560646122166
ENSMUSG00000020412	Ascc2	527.00831626564	-0.113548475597092	0.133435644772281	-0.850960594456389	0.394791242818996	0.684362499984446
ENSMUSG00000020413	Hus1	89.5734743496547	-0.307983241106475	0.281617515618571	-1.09362246318377	0.274120593114193	0.576316989411281
ENSMUSG00000020415	Pttg1	343.843459051401	-0.1971453546078	0.174547981401643	-1.1294622431305	0.258702888535576	0.560168836136308
ENSMUSG00000020420	Zfp607a	128.236850444013	0.169689690536426	0.247938597326486	0.68440207521614	0.493721305959104	0.755384048382305
ENSMUSG00000020422	Tns3	180.016966698616	0.357925225832049	0.309545543063868	1.15629261623127	0.24756148752376	0.549110176058417
ENSMUSG00000020423	Btg2	30441.1009965462	0.158384920856833	0.115418334607132	1.3722682916536	0.169979932752075	0.455183241794163
ENSMUSG00000020424	Castor1	56.4035637439492	-0.654180513076107	0.347939994026943	-1.88015325718908	0.0600871939484186	NA
ENSMUSG00000020427	Igfbp3	7440.52721367004	1.03531261761276	0.36214168026799	2.85886070017295	0.00425165440482188	0.0424876212291384
ENSMUSG00000020430	Pes1	444.948940362347	-0.0339678204132445	0.145236200872712	-0.233879846822864	0.815078259258777	0.93013714355583
ENSMUSG00000020431	Adcy1	118.552607957701	0.382509217347506	0.372291090288108	1.02744660650216	0.304210215051362	0.609309240625858
ENSMUSG00000020432	Tcn2	514.639586693616	-0.23565007806083	0.153904389731356	-1.53114591774909	0.125733333540292	0.391673998423153
ENSMUSG00000020435	Osbp2	3.08952165352002	0.68690683578351	1.39817705835446	0.491287445806001	0.623223157881359	NA
ENSMUSG00000020437	Myo1g	3319.80164323486	-0.00207214707004866	0.147025768605878	-0.0140937679816068	0.98875517239324	0.997701856557589
ENSMUSG00000020439	Smtn	318.918623750658	0.905244149242176	0.23921599066684	3.78421252993461	0.00015419601855392	0.00310901501723522
ENSMUSG00000020440	Arf5	1034.21756767032	-0.0928897600259414	0.138853442763334	-0.668977003215291	0.503510147752467	0.759846617161523
ENSMUSG00000020441	2310033P09Rik	986.546302010627	0.437185164514193	0.138371442087834	3.15950428728409	0.00158037775244333	0.020013576882235
ENSMUSG00000020444	Guk1	175.089308967274	-0.137272925765249	0.208916704209479	-0.657070128904609	0.511135824854838	0.765020742707565
ENSMUSG00000020448	Rnf185	538.892808717107	0.208906054723853	0.157873300496855	1.32325132917593	0.185751811439669	0.475270198915982
ENSMUSG00000020451	Limk2	1020.45542374748	-0.235037615847032	0.140173629945934	-1.67676057142622	0.0935893107239452	0.333118339278065
ENSMUSG00000020453	Patz1	324.902884212511	0.0919085735944152	0.17121852820183	0.536791050359191	0.591411954325892	0.815677664037435
ENSMUSG00000020454	Eif4enif1	856.863994312826	-0.11124584730988	0.118058092761575	-0.942297513941271	0.346040340621445	0.645833430763074
ENSMUSG00000020455	Trim11	828.781212750151	0.236494142092682	0.136393383701041	1.73391212737306	0.0829336757485694	0.311206958739435
ENSMUSG00000020456	Ogdh	2904.53454113548	-0.021828634910128	0.0994180718491771	-0.219564054141417	0.826210688886554	0.934512418607988
ENSMUSG00000020457	Drg1	417.076290565007	-0.179735232040873	0.147537619307573	-1.21823324033837	0.223135351287266	0.521989654436197
ENSMUSG00000020458	Rtn4	2883.65352036867	0.295634250601768	0.110858734737924	2.66676551289046	0.00765850853170821	0.0648168257049839
ENSMUSG00000020459	Mtif2	282.119025321847	-0.208382892264809	0.172069831857437	-1.21103676347786	0.225881315186211	0.525031094950227
ENSMUSG00000020460	Rps27a	2381.67954792831	0.169193711873417	0.133455152461162	1.26779452687416	0.204871337223281	0.500163351763153
ENSMUSG00000020462	Cfap36	268.871024870461	-0.0769233440455885	0.195406316928383	-0.393658430570497	0.693833235820219	0.869129877444185
ENSMUSG00000020463	Ppp4r3b	1838.8373513333	-0.127542079382355	0.116161944554518	-1.09796784025509	0.272218532493281	0.574435290299283
ENSMUSG00000020464	Pnpt1	296.343198409606	0.00611120126413452	0.172562947152939	0.0354143306252081	0.971749357693715	0.991869742920546
ENSMUSG00000020467	Efemp1	95.4031912659668	0.175028023928474	0.311053646882034	0.562694010126339	0.573643263719949	0.806468231605581
ENSMUSG00000020471	Pold2	255.395123095159	0.0436332969438287	0.184547569310791	0.23643387505336	0.813096012700375	0.929498197907626
ENSMUSG00000020472	Zkscan17	665.29188737804	0.0392772351308934	0.15170406850851	0.258906933195994	0.795707048626606	0.921050440846274
ENSMUSG00000020473	Aebp1	79.8470184724993	-0.306714745283819	0.313340511192695	-0.978854422992879	0.327651914627105	0.630206566660022
ENSMUSG00000020474	Polm	240.814280272851	-0.333695817237262	0.207614944547333	-1.60728225978542	0.107992464081714	0.358684272659002
ENSMUSG00000020476	Dbnl	1338.41504921642	-0.208484125767968	0.107291007966622	-1.94316494661722	0.0519962319101775	0.234655523721075
ENSMUSG00000020477	Mrps24	145.923561993047	-0.41407807472142	0.220350840623475	-1.8791762879134	0.060220426235394	0.257375994587929
ENSMUSG00000020482	Ccdc117	3590.2157963316	0.114377462358635	0.112923028824819	1.01287986648031	0.311117546263973	0.615116656072378
ENSMUSG00000020483	Dynll2	796.237516954546	-0.0490152068195446	0.168020337282317	-0.29172186898534	0.770499287133461	0.909064568071922
ENSMUSG00000020484	Xbp1	2733.12252439012	0.295082115661846	0.124087668568583	2.37801321489697	0.0174062021058347	0.114442440060293
ENSMUSG00000020485	Supt4a	478.376776504448	0.112693462379418	0.157312715842344	0.716365881651664	0.473765456336237	0.742868281107887
ENSMUSG00000020486	Sept4	15.9883738244823	0.0714063467390095	0.650688716226979	0.10973964194901	0.912615860532365	NA
ENSMUSG00000020491	2810021J22Rik	30.6112279874362	-0.0104540599379236	0.449172461697146	-0.0232740446696668	0.981431675457684	NA
ENSMUSG00000020492	Ska2	67.3957636966072	-0.551240259598442	0.350198796336143	-1.57407811039227	0.115469392459077	NA
ENSMUSG00000020493	Prr11	71.616076872064	-0.496309803196397	0.382097698369696	-1.29890812039437	0.193975462561464	NA
ENSMUSG00000020495	Smg8	318.91891457007	0.46192811051598	0.181522037730236	2.54474947665837	0.0109356163981969	0.0830598199116081
ENSMUSG00000020496	Rnf187	2049.5894434966	-0.00647898815092096	0.11866873362695	-0.0545972637686392	0.956459318705417	0.987774547981099
ENSMUSG00000020513	Tubd1	39.4485215511705	-0.26054363092395	0.401462601271613	-0.648986057726649	0.516347388030757	NA
ENSMUSG00000020514	Mrpl22	65.8987872804494	0.0699339792114759	0.329709642452328	0.212107776682896	0.832022952823285	NA
ENSMUSG00000020515	Cnot8	802.500046763636	0.138552212917802	0.168836113877177	0.820631378773588	0.411856268540408	0.697752202244048
ENSMUSG00000020516	Rps6kb1	967.013381798454	0.0916901777183604	0.134971488575567	0.67932997321153	0.496928808996824	0.756404672958281
ENSMUSG00000020519	Sap30l	287.407452307186	0.054110476904611	0.172654558285813	0.313403118005354	0.753974415638798	0.901079880490366
ENSMUSG00000020520	Galnt10	597.458982162322	-0.261571442519777	0.197130489382925	-1.3268949077262	0.184543449108294	0.473827261593623
ENSMUSG00000020521	Rnft1	491.890642279561	0.183859673814464	0.220187431052138	0.835014391765751	0.403709605285088	0.691097282117096
ENSMUSG00000020522	Mfap3	330.912646576558	-0.207028468798814	0.180275703268284	-1.1483991744063	0.250803814366384	0.551071714343917
ENSMUSG00000020523	Fam114a2	687.943423596924	-0.28558183189331	0.129544034836445	-2.20451549354526	0.027488111555761	0.157470891993254
ENSMUSG00000020525	Ppm1d	620.063899165716	0.399085289741323	0.178979270979847	2.22978497764839	0.0257617211697885	0.150515783402804
ENSMUSG00000020526	Znhit3	49.1336892150712	-0.68610505934864	0.382066836380004	-1.79577234666408	0.0725307304258734	NA
ENSMUSG00000020527	Myo19	157.939773871613	0.213875594375893	0.24823198915998	0.861595619080564	0.388910082615045	0.680019492308477
ENSMUSG00000020528	Prpsap2	179.179562718544	-0.331293636297644	0.20877615170432	-1.58683658834195	0.112549659739904	0.367996232465957
ENSMUSG00000020530	Ggnbp2	1525.62079251928	0.0271727646936645	0.103285957701729	0.263082855581728	0.792486717890299	0.919767598201574
[truncated: 12,965 more rows]
