# Supplementary material for: Brief communication: Long-term absence of Langerhans cells alters the gene expression profile of keratinocytes and dendritic epidermal T cells
Source: PLoS One. 2020 Jan 10;15(1):e0223397. doi: 10.1371/journal.pone.0223397 (PMC6953782; doi:10.1371/journal.pone.0223397)
Supplement: S3 File — (XLS) [file pone.0223397.s004.xls]

## Sheet: Sheet0
© 2000-2019 QIAGEN. All rights reserved.
Upstream Regulator	Expr Log Ratio	Molecule Type	Predicted Activation State	Activation z-score	Flags	p-value of overlap	B-H corrected p-value	Target molecules in dataset	Mechanistic Network
IFNG		cytokine		1.014		7.6e-11	1.21e-07	Ccl2,CCL20,CCR4,CD44,CD74,CH25H,CXCL16,FAS,GJB2,GLUL,GPR146,HAS2,HLA-DRB5,IFI16,ITPK1,JAK2,LAMC2,LIF,MMP2,MMP3,NFKB1,NFKB2,NGF,PHLDA1,PPARA,PRDM1,S1PR3,SEMA7A,Serpina3g (includes others),SLC16A3,SMAD3,THBS1,TNF,TRPC4,ZBTB16	63 (9)
IKBKB		kinase		1.743		4.62e-09	3.69e-06	Ccl2,CD44,CDH1,CH25H,CXCL16,ETS1,FAS,GADD45A,IFI16,IL1RN,NFKB1,NFKB2,NGF,NOCT,RCAN1,RELA,SERPINB2,TNF,TSLP	54 (8)
FOS		transcription regulator				5.01e-08	2.67e-05	CD44,CYP17A1,F3,KCNN4,LRP8,MET,MMP10,MMP2,MMP3,MXD1,NGF,Nrg1,NRIP1,PHLDA1,PRDM1,RAB11FIP1,RALB,STX11,TNF,VIM
TAF4		transcription regulator		-1.129		9.82e-08	3.92e-05	ABL2,CDH1,EGFR,ETS1,GJB2,IL1RN,MMP2,MMP3,MXD1,TAF12,TGM3,THBS1
IL1B		cytokine		1.854		3.04e-07	8.68e-05	ADAM8,Ccl2,CCL20,FAS,HAS1,HAS2,IRS1,LIF,MMP3,NFKB1,NOCT,PHLDA1,TNF,TSC22D3,TXNIP	94 (12)
KRAS		enzyme				3.26e-07	8.68e-05	AXIN2,CD44,CDH1,EPCAM,MMP2,NFKB1,NFKB2,RELA,TNF
JUN		transcription regulator		0.798		8.8e-07	0.000201	Ccl2,CDH1,CDK5R1,IFI16,LIF,MDM2,MMP10,MMP2,MMP3,NGF,TNF,VIM	47 (2)
PTGER4		G-protein coupled receptor	Inhibited	-2.181		1.99e-06	0.000397	ARRDC3,Ccl2,CCL20,CH25H,H2-M2,HIVEP3,IFI16,IGF2BP2,ISG20,mir-221,MMP2,OLR1,TNF	23 (2)
TP53		transcription regulator		0.98		7.29e-06	0.00113	ADAM8,AXIN2,CALCRL,CCDC80,Ccl2,CCNB1,CD44,CGREF1,CHST12,CYSLTR1,DCK,EDA2R,EGFR,FAS,GADD45A,GLUL,IFI16,INHBA,IRS1,KCNJ2,KCNN4,KITLG,LIMA1,MDM2,MET,MICALL1,MMP2,MMP3,MYO1E,PPARA,PRDM1,RAP2B,RRAD,Serpina3g (includes others),SLC2A12,SLC5A8,THBS1,TNF,TSC22D3,VIM,VMP1,WNT5B	70 (7)
TNF	-0.783	cytokine	Activated	2.796		7.78e-06	0.00113	ADAM8,Ccl2,CD44,CYP17A1,F3,FAS,IL1RN,IRS1,ITGB6,LIF,MET,MMP10,MMP3,NFKB1,OCLN,TNF,TSC22D3,TXNIP	75 (11)
IL12 (complex)		complex				8.16e-06	0.00113	Ccl2,CCL20,CCR4,FAS,Ifi202b,ISG20,PRDM1,RRAD,TNF	63 (10)
ADGRF5		G-protein coupled receptor		1.067	bias	8.69e-06	0.00113	Ccl2,IL1RN,MMP2,TNF	19 (4)
SATB1		transcription regulator		-0.333		9.17e-06	0.00113	BLNK,ETS1,KITLG,Meis1,MYCL,SMAD3,TNF,TSLP,ZKSCAN8
CASP1		peptidase		-1.561		1.24e-05	0.00142	Ccl2,CDH1,IL22RA2,PPARA,TNF,VIM
CHUK		kinase		1.993		1.95e-05	0.00208	CH25H,FAS,IFI16,IL1RN,MXD1,NGF,NOCT,RCAN1,RELA,SERPINB2,TNF	25 (4)
DUSP5		phosphatase		-1.342		2.33e-05	0.00233	CH25H,HIVEP3,PRDM1,SERPINB2,SRXN1
NLRP3		other		-0.365		3.57e-05	0.00335	Ccl2,CCL20,CDH1,IL22RA2,LIF,MDM2,NFKB2,TNF,VIM	43 (7)
TGFB1		growth factor		-1.331		4.3e-05	0.00382	Ccl2,CD44,CDH1,CYP17A1,FAS,HLA-DRB5,MMP2,MMP3,TNF	83 (9)
EGFR	0.585	kinase	Activated	2.28		5.4e-05	0.00455	CCNA2,F3,HAS2,KCNN4,LRP8,QTRT1,QTRT2,RCL1,SEMA7A,TNF	22 (3)
CEBPB		transcription regulator		1.933		6.18e-05	0.00494	BLNK,CCNA2,FAS,FHL2,GADD45A,HAS2,IRS1,Nrg1,PLAUR,PPARA,RCAN1,SERPINB2,TNF,ZYX
IKBKG		kinase	Activated	2.038		7.86e-05	0.00598	Ccl2,CH25H,IFI16,IL1RN,NGF,NOCT,PPARA,RCAN1,SERPINB2,TNF	28 (6)
PPIF		enzyme		0.333		8.61e-05	0.00614	ACKR4,ADH7,Ccl2,CCL20,Ifi202b,LIF,MMP2,Serpina3h,TNF	19 (2)
BTNL2		transmembrane receptor		0.707		9.2e-05	0.00614	CD74,EPCAM,GJB2,KCNK6,MXD1,MYO10,ST14,TNF
STAT3		transcription regulator		1.621		9.22e-05	0.00614	Ccl2,CCL20,CD74,FST,GADD45A,HAS2,HLA-DRB5,IFI16,Ifi202b,IL1RN,MMP2,PHLDA1,PRDM1,Serpina3g (includes others),TNF	59 (9)
CD44	0.893	other		1.915		9.75e-05	0.00618	ADAM8,ANXA11,Ccl2,IL1RN,ITGA5,MMP3,NFKB2,THBS1,TNF,ZYX	73 (9)
CASP8		peptidase		-1.491		0.000104	0.00618	CCR4,CD44,FAS,Ifi202b,TNF,TSLP	10 (2)
RAC2		enzyme				0.000104	0.00618	CCR4,CD74,FHL2,NFKB1,PMP22,ZYX
GRHL2		transcription regulator	Activated	2	bias	0.000113	0.00648	CDH1,CLDN4,NRP2,OCLN
PLAU		peptidase		-1.195		0.00012	0.00663	Ccl2,EGFR,F3,PHLDA1,PLAUR,TNF	18 (3)
Casp12		peptidase				0.000133	0.0071	Ccl2,MMP3,TNF	52 (7)
ABCB4		transporter		-0.585	bias	0.000143	0.00735	Ccl2,CCL20,MMP2,NFKB1,NFKB2
PGF		growth factor				0.000152	0.00749	CCL20,FST,JAK2,NRP2
TET2		enzyme		1.633		0.000159	0.00749	AFF3,Ccl2,EPCAM,IFI16,ITGA2,PXDC1,SLC26A9,ZBTB16
HRAS		enzyme				0.000159	0.00749	CALCRL,GRWD1,HOXB4,Ifi202b,OAF,THBS1,TNF
IL17A		cytokine		-0.296		0.000238	0.0109	Ccl2,CCL20,GADD45A,MMP3,OCLN,TNF,TSLP	54 (11)
XDH		enzyme		1.732		0.000258	0.0114	Ccl2,PPARA,TNF,VIM
IL5		cytokine		-0.47	bias	0.000276	0.0116	BNIP3,CHST12,EGLN3,ELL2,ITGB6,LMO7,PRDM1,Serpina3g (includes others),SLC16A3,VIM
HIF1A		transcription regulator		-0.464		0.000293	0.0116	AXIN2,BNIP3,Ccl2,EGLN3,KITLG,MET,MMP2,P4HA2,SLC16A3,TNF
MIF		cytokine		0.447		0.000316	0.0116	Ccl2,CCR4,CD44,CXCL16,MET,MMP2,TNF	87 (11)
PLA2G6		enzyme		0.577		0.000327	0.0116	Ccl2,NFKB1,RELA,TNF
CDH1	0.647	other		-0.132		0.000327	0.0116	CD44,CDH1,EGFR,TNF
ARRB1		other				0.000327	0.0116	Ccl2,F3,MMP3,TNF	17 (3)
ESR2		ligand-dependent nuclear receptor		1.97		0.000329	0.0116	ADH7,CDH1,CYP17A1,GGCT,HPGD,ITGA2,MMP2,MYCL,OCLN,SRXN1
NOSTRIN		transcription regulator		-0.351	bias	0.000329	0.0116	Ccl2,ITGA5,MMP2,NFKB1,THBS1
TFAP2C		transcription regulator		-1.067		0.000329	0.0116	EGFR,FST,MAGI3,Meis1,THBS1
AHR		ligand-dependent nuclear receptor		0.392		0.000333	0.0116	CCNA2,CCNB1,CDH1,CGREF1,CYP17A1,EGLN3,FAS,GADD45A,ITGA5,MMP2,SERPINB2,SLC1A1,THBS1,TNF,VIM	71 (9)
MAP3K8		kinase		-1.34		0.000349	0.0118	ARRDC3,Ccl2,CCL20,CDK5R1,GPR146,INHBA,MMP3,SBK1,TNF,TXNIP	75 (9)
PECAM1		other				0.000363	0.0118	MMP2,THBS1,TNF	53 (8)
IL9		cytokine				0.000363	0.0118	Ccl2,CCL20,TNF	15 (2)
Irgm1		other		0.515	bias	0.000368	0.0118	Ccl2,CCNA2,CCNB1,FAS,IFI16,TNF
AGER		transmembrane receptor	Inhibited	-2.155		0.000381	0.012	Ccl2,FAS,MMP2,MMP3,TNF	58 (11)
NFYA		transcription regulator				0.000407	0.0125	CCNA2,CCNB1,HOXB4,TXNIP
HDAC4		transcription regulator				0.00044	0.0131	CCNB1,FST,MMP10,SERPINB2,TNF
INHA		growth factor		-1.782		0.000443	0.0131	CYP17A1,EGFR,FST,HAS2,INHBA,KITLG,MMP2,PIK3IP1
RBPJ		transcription regulator		-1.89		0.000476	0.0136	FGF11,FOXN1,INHBA,KITLG,LIF,MMP3,NGF,PRDM1
EGR1		transcription regulator		-0.132		0.000489	0.0136	Ccl2,CYP17A1,F3,FAS,GADD45A,MXD1,TNF	64 (7)
NCF1		enzyme		-0.13	bias	0.000502	0.0136	Ccl2,CD44,HAS2,TNF	59 (9)
CEBPE		transcription regulator		1.154		0.000502	0.0136	IL1RN,MMP2,SERPINB2,TNF
TLR5		transmembrane receptor		0		0.000502	0.0136	Ccl2,CCL20,TNF,TSLP	39 (7)
MLX		transcription regulator				0.000536	0.0143	Ccl2,IL1RN,TXNIP
C5		cytokine				0.000578	0.0151	Ccl2,F3,MMP3,NGF,TNF	57 (12)
TICAM1		other		1.697	bias	0.000604	0.0152	Ccl2,CH25H,FAS,IFI16,ISG20,MET,NFKB1,NFKB2,TNF	83 (13)
GDF9		growth factor		-0.831		0.00061	0.0152	CYP17A1,HAS2,INHBA,KITLG
ALOX15		enzyme		-1.131		0.00061	0.0152	AXIN2,Ccl2,MMP2,TNF	52 (11)
IFNGR1		transmembrane receptor		1		0.000658	0.0159	Ccl2,CCL20,FAS,MMP2,TNF	61 (9)
KLF4		transcription regulator		-0.339		0.000658	0.0159	CD44,EPCAM,GJB2,PLAUR,SERPINB2
APC		enzyme				0.000671	0.016	AXIN2,CD44,CDH1,MMP10,MMP3,PPARA,PYY,TNF	15 (3)
MAPK8		kinase		-0.807		0.000731	0.0172	Ccl2,CDH1,GADD45A,Gk,LIF,MMP3,TNF	77 (11)
TIMP3		other				0.000746	0.0172	ITGB6,LAMC2,NFKB1,THBS1,TNF	30 (4)
Mcpt4		peptidase				0.000755	0.0172	Ccl2,CLDN4,TNF
MYD88		other		0.743		0.000858	0.0193	Ccl2,CD44,CH25H,IL1RN,INHBA,MET,MMP10,MMP2,NFKB1,NFKB2,SLC16A3,TNF	84 (11)
FOXM1		transcription regulator				0.000904	0.0199	CCNA2,CCNB1,CDH1,NFKB1,NFKB2,RELA
RXRA		ligand-dependent nuclear receptor		-0.64		0.000926	0.0199	CCL20,CCNA2,CCNB1,FOXA1,MMP2,PMP22,TNF,TSLP
FEM1A		transcription regulator				0.00102	0.0199	Ccl2,NFKB1,TNF
RBL2		other				0.00106	0.0199	CCNA2,CCNB1,FAS,FOXN1,TNF
C1QTNF12		other				0.00108	0.0199	Ccl2,TNF	16 (3)
SFRP5		transmembrane receptor				0.00108	0.0199	Ccl2,TNF
SCARB2		transmembrane receptor				0.00108	0.0199	Ccl2,TNF
AMH		growth factor				0.00108	0.0199	CYP17A1,MMP2
C1QTNF6		other				0.00108	0.0199	Ccl2,TNF
SYVN1		transporter				0.00108	0.0199	ERN1,FAS
BAP1		peptidase				0.00108	0.0199	Ccl2,LIF
CKS1B		kinase				0.00108	0.0199	CCNA2,CCNB1
TRAF3IP2		other		0.583		0.00108	0.0199	Ccl2,CXCL16,MMP10,MMP2,MMP3,TNF	66 (7)
VCP		enzyme				0.00108	0.0199	Ccl2,NFKB2
CD300LD		other				0.00108	0.0199	Ccl2,TNF	47 (8)
CKS2		kinase				0.00108	0.0199	CCNA2,CCNB1
APOE		transporter		1.114		0.00113	0.0206	ANXA11,Ccl2,CD44,F3,IL1RN,ITGA5,MMP2,MMP3,PHLDA1,RELA,TNF,ZYX	51 (9)
ZBTB16	-1.006	transcription regulator		0.239		0.00118	0.0211	Ccl2,CCR4,CD44,CD74,IRF6,TNF,TSC22D3,ZBTB16
RXRB		ligand-dependent nuclear receptor				0.00119	0.0211	CCL20,MMP2,PMP22,TNF,TSLP
ADA		enzyme				0.00121	0.0213	Ccl2,DCK,PDE5A,TNF
TLR9		transmembrane receptor		0.447		0.00132	0.0229	Ccl2,CCNB1,FAS,IFI16,Ifi202b,PHLDA1,PRDM1,SGMS2,TNF,TSLP	43 (9)
JINK1/2		group				0.00135	0.0229	Ccl2,FAS,TNF	9 (3)
BGN		other				0.00135	0.0229	AXIN2,SMAD3,TNF
FAS	0.682	transmembrane receptor				0.00139	0.0234	Ccl2,CD44,CDK5R1,FAS,MET,TNF	76 (11)
TMEM173		other		0.577	bias	0.00147	0.0243	IFI16,IL22RA2,LIF,Serpina3g (includes others),TNF	17 (2)
STAT6		transcription regulator		-0.152		0.00147	0.0243	Ccl2,CCL20,EFHD2,IFI16,ISG20,ITPK1,LMO7,MMP2,NEDD9,PPARA,SLC4A7,TNF,TSLP,VIM	56 (8)
LEPR		transmembrane receptor				0.00159	0.0259	ADAM8,Ccl2,Gk,IL1RN,MMP2,MMP3,PPARA,TNF,TSC22D3	42 (7)
GFI1		transcription regulator		-0.509	bias	0.00163	0.0259	Ccl2,NFKB1,NFKB2,RELA,SMAD3,TNF	38 (7)
IRAK4		kinase				0.00163	0.0259	Ccl2,CCL20,LIF,NOCT,PHLDA1,TNF	58 (12)
NOS3		enzyme		-0.623		0.00163	0.0259	Ccl2,F3,PDE5A,TNF	26 (6)
DOCK2		other				0.00172	0.0268	Ccl2,PPARA,TNF
IL10RA		transmembrane receptor		-0.535		0.00173	0.0268	BNIP3,HPGD,IFI16,IL1RN,INHBA,KITLG,Nrg1,OCLN,OLR1,PMP22,Serpina3g (includes others),SLC16A3,ST6GALNAC2,TGM3
CSF1		cytokine		-1.231		0.0018	0.0274	Ccl2,CCNB1,CYP17A1,ITGA5,TNF	19 (3)
IL6		cytokine		1.76		0.0018	0.0274	Ccl2,CCL20,CCR4,Ifi202b,IL1RN,IRS1,MMP10,MMP2,MMP3,TNF	50 (11)
TNFRSF1B		transmembrane receptor		-0.816		0.00205	0.0283	FAS,mir-221,MMP2,MMP3,P2RX7,TNF	27 (5)
VDR		transcription regulator		0.958		0.00205	0.0283	Ccl2,F3,IL1RN,NGF,SLC34A2,TSLP
KMT2A		transcription regulator		1.633		0.00205	0.0283	ABTB2,DUSP10,ETS1,GCNT4,Meis1,ZFAND2A
SULT2B1		enzyme				0.00214	0.0283	CCNB1,FAS
PRKAB2		kinase				0.00214	0.0283	Ccl2,NFKB1
SIM2		transcription regulator				0.00214	0.0283	CDH1,MMP2
CTBP2		transcription regulator				0.00214	0.0283	CDH1,OCLN
PTGDR		G-protein coupled receptor				0.00214	0.0283	Ccl2,TNF
MMP7		peptidase				0.00214	0.0283	MMP10,MMP3
FBLN5		other				0.00214	0.0283	CDH1,MMP2
NOX4		enzyme				0.00214	0.0283	Ccl2,HAS2
TXNIP	-0.88	other				0.00215	0.0283	NFKB1,PPARA,RELA,TXNIP
Ap1		complex				0.00216	0.0283	MET,PRDM1,Pvr
FZD9		G-protein coupled receptor				0.00216	0.0283	Ccl2,IFI16,Ifi202b
PRF1		transporter				0.00216	0.0283	Ccl2,CD44,TNF	61 (9)
ITGA9		other				0.00216	0.0283	Ccl2,CDH1,VIM
BCL10		transcription regulator				0.00216	0.0283	CD44,NFKB2,TNF	26 (4)
CD38		enzyme		-0.888	bias	0.00233	0.0302	BNIP3,CHST12,EGLN3,ELL2,LMO7,PRDM1,Serpina3g (includes others),SLC16A3,VIM
BCR (complex)		complex				0.00239	0.0305	JAK2,KCNN4,NFKB2,PRDM1,RELA
IL18		cytokine		-0.054		0.00239	0.0305	Ccl2,CCL20,CD44,IL22RA2,TNF	66 (11)
OGA		enzyme		-1.265		0.00251	0.0319	CALCRL,Ccl2,CCL20,CD44,CH25H,CXCL16,FAS,HPGD,LIF,SLC33A1
CCND1		transcription regulator	Activated	2.236		0.00261	0.0326	CD44,CDH1,EGFR,GPRC5A,ITGB6
MAPK9		kinase		0.13		0.00261	0.0326	Ccl2,GADD45A,ISG20,LIF,MMP3,TNF,ZYX	81 (12)
MGAT5		enzyme				0.00267	0.033	AXIN2,ITGA5,TNF
REL		transcription regulator		-1.671	bias	0.00272	0.0331	CDH1,FAS,IRF6,KCNK6,NFKB1,NFKB2,PIBF1,RELA,TNF,VIM
FOXO1		transcription regulator		-0.478		0.00272	0.0331	AFF3,BLNK,CCL20,CCNA2,CH25H,Gk,NRP2,PIK3IP1,S1PR3,SERPINB2
P38 MAPK		group		-0.444		0.00273	0.0331	BNIP3,FAS,HAS2,MMP2,PRDM1,TNF	31 (5)
CEBPD		transcription regulator				0.00276	0.0332	MMP3,NGF,SLC5A8,TNF
RORA		ligand-dependent nuclear receptor				0.00278	0.0332	Ccl2,CCNB1,CH25H,Gk,HPGD,KCNK5,LPIN2,NOCT,TNF
DUSP1		phosphatase		0.087		0.00285	0.0337	Ccl2,IL1RN,MXD1,PRDM1,TNF	58 (13)
LGR4		transmembrane receptor				0.00311	0.0365	AXIN2,CDH1,GLUL,TNF
GAS2L3		other				0.00324	0.037	FAS,LIF,TM4SF1
MAP3K1		kinase				0.00324	0.037	MMP3,THBS1,TNF	22 (4)
IL27RA		transmembrane receptor		0.318		0.00348	0.037	CD44,FAS,PRDM1,TNF	65 (11)
PTEN		phosphatase		-0.768		0.00351	0.037	CALCRL,Ccl2,CCNB1,CDH1,CYSLTR1,ETS1,F3,FAS,MDM2,MMP3,SLC5A8,TNF	73 (12)
ZMIZ2		transcription regulator				0.00352	0.037	AXIN2,CD44
MC3R		G-protein coupled receptor				0.00352	0.037	Ccl2,TNF	49 (9)
Orm1 (includes others)		other				0.00352	0.037	Ccl2,TNF
MMP13		peptidase				0.00352	0.037	Ccl2,TNF	16 (3)
PRSS8		peptidase				0.00352	0.037	OCLN,TSLP
USP8		peptidase				0.00352	0.037	EGFR,MET
CTBP1		enzyme				0.00352	0.037	CDH1,OCLN
PPM1A		phosphatase				0.00352	0.037	ITGA5,MMP2
TNC		other				0.00352	0.037	CCL20,EGFR
MAP3K4		kinase				0.00352	0.037	CDH1,MMP2
NFKBIE		transcription regulator				0.00352	0.037	LIF,TNF	7 (2)
CAPN1		peptidase				0.00352	0.037	Ccl2,TNF	7 (2)
IL11RA		transmembrane receptor				0.00387	0.0401	Ccl2,CCL20,MMP2	54 (5)
KIT		transmembrane receptor				0.00387	0.0401	Ccl2,CD44,KITLG
DNASE2		enzyme				0.00389	0.0401	ACKR4,CH25H,GPNMB,TNF
SIRT1		transcription regulator		-0.792		0.00423	0.0431	BNIP3,Ccl2,CD74,CDH1,GADD45A,HELZ2,HIVEP3,HLA-DRB5,KIF13B,MMP2,NEDD4L,TNF	34 (7)
ESR1		ligand-dependent nuclear receptor		0.447		0.00423	0.0431	ARRDC3,CYP17A1,F3,Ifi202b,MDM2,SLC2A12,SOSTDC1,TNF,TXNIP
RBL1		transcription regulator				0.00433	0.0435	CCNA2,FAS,FOXN1,TNF
C3		peptidase		-1.015		0.00433	0.0435	Ccl2,CDH1,CXCL16,TNF
IFNB1		cytokine		0.468		0.0044	0.044	Ccl2,IFI16,ISG20,NOCT,PHLDB2,PRDM1,SERPINB2,THBS1,TNF	40 (9)
NFkB (complex)		complex		-0.608		0.00451	0.0442	Ccl2,CD74,FAS,LIF,PRDM1,SLC16A3,TNF	52 (9)
IRF3		transcription regulator	Activated	2.401		0.00451	0.0442	Ccl2,FAS,HELZ2,IFI16,ISG20,TNF,TSLP	24 (4)
miR-155-5p (miRNAs w/seed UAAUGCU)		mature microRNA				0.00458	0.0442	Ccl2,MYO10,TNF
S100A8		other				0.00458	0.0442	Ccl2,NFKB1,TNF	12 (3)
FANCC		other				0.00458	0.0442	AXIN2,FHL2,TNF
CD40		transmembrane receptor		1.279		0.00459	0.0442	Ccl2,CD44,ERN1,FAS,PRDM1,TNF	62 (12)
TCF3		transcription regulator				0.00495	0.0452	AXIN2,BLNK,CCNA2,DCK,EPCAM,IFI16,KCNN4,PRDM1,Serpina3g (includes others)
RELA	0.779	transcription regulator		1.262		0.00499	0.0452	Ccl2,CCL20,EPCAM,FAS,PRDM1,RELA,TNF	26 (4)
PI3K (complex)		complex		0.488		0.00517	0.0452	Ccl2,CD44,ETS1,IL1RN,NFKB2,TNF	57 (10)
TASP1		peptidase				0.00521	0.0452	CCNA2,CCNB1
ZNRF3		enzyme				0.00521	0.0452	AXIN2,GLUL
SARM1		transmembrane receptor				0.00521	0.0452	Ccl2,TNF
TXK		kinase				0.00521	0.0452	CD44,TNF
ABCD2		transporter				0.00521	0.0452	RELA,TNF
SFRP1		transmembrane receptor				0.00521	0.0452	CDH1,VIM	47 (3)
LBP		transporter				0.00521	0.0452	IL1RN,TNF	28 (4)
RALBP1		enzyme				0.00521	0.0452	Ccl2,TNF	26 (7)
THBS2		other				0.00521	0.0452	Ccl2,MMP2
MGLL		enzyme				0.00521	0.0452	Ccl2,TNF
PDK1		kinase				0.00521	0.0452	CDH1,VIM
CD200R1		transmembrane receptor				0.00521	0.0452	CXCL16,TNF
TP53BP2		other				0.00521	0.0452	CDH1,FAS
CNR2		G-protein coupled receptor				0.00521	0.0452	Ccl2,TNF	9 (3)
PILRA		other				0.00521	0.0452	Ccl2,TNF
IRF4		transcription regulator		1.962		0.0053	0.0456	Ccl2,IL1RN,PRDM1,TNF	39 (10)
SIGIRR		transmembrane receptor				0.00537	0.0456	Ccl2,NFKB1,TNF	34 (6)
AKT2		kinase				0.00537	0.0456	Ccl2,NFKB2,TNF	15 (5)
LRP5		transmembrane receptor				0.00537	0.0456	AXIN2,FOXA1,IRS1
IL2		cytokine		-0.817		0.00556	0.047	ADAM8,Ccl2,CD44,CD74,CYSLTR1,MYO1E,PRDM1,TNF,VIM	20 (3)
STAT4		transcription regulator				0.00577	0.0485	Ifi202b,ISG20,PRDM1,RRAD,TNF	27 (4)
SERPINE2		other				0.00583	0.0485	Ccl2,CCL20,TNF,TSLP	18 (4)
Cdc42		enzyme				0.00583	0.0485	Ccl2,FAS,LIF,TNF	7 (2)
MED1		transcription regulator				0.00614	0.0505	CCNB1,GADD45A,Gk,MET,OLR1,THBS1
ID3		transcription regulator	Activated	2.236		0.00621	0.0505	CCNB1,CD44,DUSP10,IL20RB,IRF6,JAK2,MMP2,PIK3IP1,ZBTB16
ID2		transcription regulator	Activated	2.236		0.00621	0.0505	CCNB1,CD44,DUSP10,IL20RB,IRF6,JAK2,MMP2,PIK3IP1,ZBTB16
IL25		cytokine				0.00622	0.0505	Ccl2,OCLN,TNF	48 (11)
PRNP		other				0.00622	0.0505	ADAM8,CD44,MDM2
AMPK		complex		1.964		0.0064	0.0517	Ccl2,CDH1,TNF,VIM	17 (4)
EIF2AK3		kinase				0.00649	0.0519	CARS,Ccl2,CCL20,GADD45A,NFKB2,TXNIP
MAPK14		kinase		0.219		0.00649	0.0519	Ccl2,EGFR,FAS,HAS2,KITLG,TNF	70 (10)
PRKCD		kinase		0.577		0.00701	0.0545	BNIP3,Ccl2,CCNA2,TNF	70 (10)
IKBKE		kinase		1.982		0.00701	0.0545	Ccl2,IFI16,MMP3,TNF	75 (11)
MAP3K14		kinase				0.00716	0.0545	Ccl2,EGFR,RELA
FSHB		other				0.00716	0.0545	EGFR,INHBA,KITLG
GSTK1		enzyme				0.0072	0.0545	Ccl2,TNF	21 (5)
S100B		other				0.0072	0.0545	Ccl2,TNF
HIPK1		kinase				0.0072	0.0545	MDM2,MMP10
FBN1		other				0.0072	0.0545	INHBA,MMP2
SELE		transmembrane receptor				0.0072	0.0545	Ccl2,TNF	72 (11)
ST14	0.633	peptidase				0.0072	0.0545	TNF,TSLP
PRKAA2		kinase		0.243		0.00724	0.0545	CDH1,ERN1,SMAD3,TNF,VIM,ZYX
PRDM1	0.836	transcription regulator				0.00724	0.0545	Ccl2,CD44,PRDM1,SLC5A8,ST14,TNF	30 (5)
OSM		cytokine		0.694		0.00757	0.0568	Ccl2,CCL20,MMP10,MMP3,TNF	37 (5)
Map3k7		kinase		0.485		0.00807	0.0602	Ccl2,HAS2,ISG20,NGF,TNF	71 (10)
KLF6		transcription regulator				0.00817	0.0602	Ccl2,PRDM1,TNF
TRPV4		ion channel				0.00817	0.0602	Ccl2,FAS,THBS1
CCR1		G-protein coupled receptor				0.00817	0.0602	Ccl2,MMP2,TNF	46 (6)
SP3		transcription regulator				0.00833	0.0608	Ccl2,CDK5R1,FAS,MET
IFNLR1		transmembrane receptor				0.00833	0.0608	CCL20,LIF,THBS1,TNF
RIPK2		kinase		-0.588		0.0086	0.0613	Ccl2,NFKB2,PPARA,TNF,TSLP	50 (8)
CD28		transmembrane receptor		0.802	bias	0.00891	0.0613	NFKB1,NFKB2,PRDM1,SLC16A3,TNF,TNFSF18	60 (10)
ERK1/2		group		-0.017		0.00915	0.0613	Ccl2,F3,HAS2,Nrg1,TNF	40 (6)
DLL4		other				0.00927	0.0613	NFKB1,NFKB2,RELA	22 (4)
ACTL6A		other				0.00927	0.0613	CCNA2,CCNB1,FAS
miR-141-3p (and other miRNAs w/seed AACACUG)		mature microRNA				0.00927	0.0613	CDH1,GADD45A,IRF6
IRAK3		kinase				0.00927	0.0613	Ccl2,TNF,VIM	44 (10)
IL1		group				0.00948	0.0613	MMP10,TNF	56 (5)
Cyp4a14		enzyme				0.00948	0.0613	Ccl2,TNF
GPR84		G-protein coupled receptor				0.00948	0.0613	Ccl2,TNF	33 (5)
PPT1		enzyme				0.00948	0.0613	Ccl2,TNF
AREG		growth factor				0.00948	0.0613	CCL20,HAS2
CYP2E1		enzyme				0.00948	0.0613	Ccl2,TNF
UNC5B		transmembrane receptor				0.00948	0.0613	Ccl2,TNF
CD5L		transmembrane receptor				0.00948	0.0613	Ccl2,TNF	28 (4)
miR-124-3p (and other miRNAs w/seed AAGGCAC)		mature microRNA				0.00948	0.0613	Ccl2,RELA
LGALS3BP		transmembrane receptor				0.00948	0.0613	MMP3,TNF	28 (4)
PLCE1		enzyme				0.00948	0.0613	Ccl2,TNF	40 (7)
DDR1		kinase				0.00948	0.0613	Ccl2,MMP2
XIAP		enzyme				0.00948	0.0613	RELA,TNF
SFTPD		other				0.00948	0.0613	MMP2,TNF
DKK1		growth factor				0.00948	0.0613	AXIN2,CD44
DPP4		peptidase				0.00948	0.0613	CDH1,TNF
RIPK3		kinase				0.00948	0.0613	Ccl2,TNF	20 (4)
EIF4E		translation regulator				0.00948	0.0613	Ccl2,MMP3
GIPR		G-protein coupled receptor				0.00948	0.0613	Ccl2,TNF
GRN		growth factor				0.00948	0.0613	Ccl2,TNF	39 (7)
TOPBP1		other				0.00948	0.0613	GADD45A,MDM2
IL4		cytokine		0.326		0.00968	0.0623	Ccl2,CD44,CD74,IL1RN,MMP2,NEDD9,NFKB1,NOCT,PMP22,PRDM1,RELA,SEC24A,Serpina3g (includes others),TNF,VIM	58 (8)
TRAF2		enzyme				0.00981	0.0629	EGFR,EPCAM,Serpina3g (includes others),TNF
SPARC		other		-1.633		0.00984	0.0629	CDH1,CLDN4,LRP8,MMP2,PLET1,SLC34A2
PPARG		ligand-dependent nuclear receptor		0.359		0.00993	0.0632	Ccl2,EGLN3,ETS1,IRS1,OLR1,PPARA,PRDM1,RELA,TBCC,TNF,TSC22D3,TSLP,VIM	32 (4)
MYC		transcription regulator		-0.342		0.0101	0.0639	AEBP2,CCNA2,CCNB1,CD44,EPCAM,MDM2,SLC16A3,THBS1
Ciap		group				0.0104	0.0657	Ccl2,MDM2,TNF
CLDN6		other				0.0104	0.0657	CLDN4,ERN1,TGM3
GPS2		transcription regulator	Inhibited	-2		0.0106	0.0665	BLNK,Ccl2,TBCC,TNF
IFNAR1		transmembrane receptor				0.0108	0.0668	CCL20,CH25H,IFI16,KLK9,LIF,THBS1,TNF
CAV1		transmembrane receptor				0.0108	0.0669	BLOC1S6,FOXA1,INHBA,MDM2,NEDD4L,THBS1
TCF4		transcription regulator				0.0108	0.0668	CCNA2,DCK,EPCAM,IFI16,KCNN4,PRDM1,Serpina3g (includes others)
NR3C1		ligand-dependent nuclear receptor		0.424		0.0108	0.0668	ANGPTL7,Ccl2,GLUL,OCLN,PPARA,THBS1,TNF,TSC22D3,TSLP
IRF8		transcription regulator		1.13		0.011	0.0673	CXCL16,FAS,LIF,MDM2,TNF
SASH1		other		1.342	bias	0.0116	0.0682	HELZ2,INHBA,ISG20,MET,TNF
E2f		group				0.0117	0.0682	CCNA2,CCNB1,ITGA5
ADAM17		peptidase				0.0117	0.0682	MMP2,TNF,TSLP
CTSS		peptidase				0.0117	0.0682	FAS,ITGA5,TNF
F2RL1		G-protein coupled receptor				0.0117	0.0682	LIF,TNF,TSLP
NPR1		enzyme				0.0117	0.0682	MMP2,RCAN1,TNF
NOS1		enzyme				0.0117	0.0682	PDE5A,RELA,TNF
LTB4R		G-protein coupled receptor				0.0117	0.0682	Ccl2,MMP2,TNF
PIK3CD		kinase				0.0117	0.0682	CCNA2,PRDM1,TNF
MSI2		other				0.012	0.0682	CDH1,SMAD3
OLFM4		other				0.012	0.0682	Ccl2,TNF
RSPO3	-0.823	kinase				0.012	0.0682	AXIN2,TNF
ABCD1		transporter				0.012	0.0682	RELA,TNF
FGFR4		kinase				0.012	0.0682	CD44,NRIP1
AGT		growth factor				0.012	0.0682	Ccl2,OCLN
RCAN1	0.614	transcription regulator				0.012	0.0682	CCNA2,TNF
PSMB8		peptidase				0.012	0.0682	IRS1,NFKB2
mir-124		microRNA				0.012	0.0682	Ccl2,RELA
PRKAR1A		kinase				0.012	0.0682	CDH1,VIM
OGG1		enzyme				0.012	0.0682	CCL20,TNF
COCH		other				0.012	0.0682	Ccl2,TNF
SIRPA		phosphatase				0.012	0.0682	Ccl2,TNF
RORC		ligand-dependent nuclear receptor				0.0121	0.0686	CCL20,CCNB1,Gk,HPGD,KCNK5,LPIN2,NOCT
EGLN		group		1.206	bias	0.013	0.0729	BNIP3,Ccl2,EGLN3,Serpina3g (includes others),SLC16A3
PRKCQ		kinase				0.013	0.0729	CD44,NFKB2,TNF
PTPN6		phosphatase				0.013	0.0729	CD44,ETS1,TNF
HMOX1		enzyme				0.0145	0.0786	Ccl2,IL1RN,TNF
CHRNA7		transmembrane receptor				0.0145	0.0786	Ccl2,IL1RN,TNF
NCOA3		transcription regulator				0.0145	0.0786	CCNA2,CCNB1,GJB2
ARRB2		other				0.0145	0.0786	Ccl2,F3,TNF
PTX3		other				0.0145	0.0786	Ccl2,NFKB1,TNF
LRP1		transmembrane receptor				0.0145	0.0786	Ccl2,MMP2,TNF
BIRC3		enzyme				0.0149	0.0786	NFKB2,TNF
PRKAA		group				0.0149	0.0786	Ccl2,TNF
VSIR		other				0.0149	0.0786	Ccl2,TNF
FOXL2		transcription regulator				0.0149	0.0786	FST,INHBA
FCMR		other				0.0149	0.0786	NFKB2,TNF
C1QA		peptidase				0.0149	0.0786	Ccl2,TNF
NOD1		other				0.0149	0.0786	RELA,TNF
HRH2		G-protein coupled receptor				0.0149	0.0786	Ccl2,TNF
MALT1		peptidase				0.0149	0.0786	CD44,TNF
BRD2		kinase				0.0149	0.0786	Ccl2,TNF
SOX2		transcription regulator		0		0.0153	0.0804	AXIN2,EGFR,EPCAM,KITLG,Meis1,NFKB2,TEC
GATA3		transcription regulator		0.557		0.0156	0.0804	BCL11B,BMF,ETS1,MYO10,NFKB1,ZBTB16
HOXC8		transcription regulator				0.016	0.0804	Ccl2,PMP22,SLC16A3
TRAF6		enzyme				0.016	0.0804	Ccl2,EGFR,TNF
E2F4		transcription regulator				0.016	0.0804	CCNA2,FAS,TNF
ADORA2B		G-protein coupled receptor				0.016	0.0804	Ccl2,PDE5A,TNF
BRCA1		transcription regulator				0.016	0.0804	FOXA1,MDM2,VIM
TNFSF12		cytokine		0.931		0.0161	0.0804	ADAM8,Ccl2,MMP10,MMP3,NFKB2
BACH2		transcription regulator				0.0163	0.0804	CCR4,EGLN3,MYCL,PRDM1
NR1H2		ligand-dependent nuclear receptor		0.837		0.0169	0.0804	Ccl2,CDH1,IL1RN,LRP8,TNF
CHADL		other				0.0176	0.0804	Ccl2,FAS,MET
IFIH1		enzyme				0.0176	0.0804	FAS,PHLDA1,TNF
ATF2		transcription regulator				0.0176	0.0804	DUSP10,GADD45A,TNF
ITGB1		transmembrane receptor		-0.762		0.0178	0.0804	CDH1,HAS1,MMP2,TNF,VIM
SOCS1		other		-0.492		0.0178	0.0804	CD44,IFI16,Ifi202b,JAK2,TNF
LECT2		other				0.0179	0.0804	Ccl2,TNF
Traj18		other				0.0179	0.0804	Ccl2,TNF
FCGR2A		transmembrane receptor				0.0179	0.0804	Ccl2,TNF
SKI		transcription regulator				0.0179	0.0804	BCL11B,PMP22
MAS1		G-protein coupled receptor				0.0179	0.0804	Ccl2,TNF
NPC2		transporter				0.0179	0.0804	Ccl2,TNF
mir-10		microRNA				0.0179	0.0804	BMF,PRDM1
ILK		kinase				0.0179	0.0804	CD44,TNF
EGLN3	-0.743	enzyme				0.0179	0.0804	Ccl2,OCLN
ELK1		transcription regulator				0.0179	0.0804	ITGB6,TNF
CCL3L3		cytokine				0.0179	0.0804	Ccl2,TNF
ST8SIA1		enzyme				0.0179	0.0804	EGFR,TNF
LEP		growth factor		-1		0.0181	0.0804	ADAM8,Ccl2,CYP17A1,F3,FAS,MDM2,MMP2,MMP3,PPARA,TNF
NFATC2		transcription regulator		1.536		0.0183	0.0804	Ccl2,FAS,HELZ2,INHBA,ISG20,NFKB1,TNF
TRAF3		enzyme				0.0185	0.0804	EGFR,EPCAM,Serpina3g (includes others),TNF
ADAM10		peptidase				0.0187	0.0804	CALCRL,CD74,CXCL16,INHBA,MKKS
Type I BMP receptor		group				0.0191	0.0804	NGF
TTC7A		other				0.0191	0.0804	EGFR
KREMEN1		other				0.0191	0.0804	AXIN2
Adaptor protein 1		complex				0.0191	0.0804	CD44
2810408I11Rik		other				0.0191	0.0804	CCNYL1
Laminin (complex)		complex				0.0191	0.0804	EGFR
RIF1		other				0.0191	0.0804	PRDM1
NLRP6		G-protein coupled receptor				0.0191	0.0804	IL22RA2
ESRP2		other				0.0191	0.0804	CDH1
RGMB		other				0.0191	0.0804	CDH1
P2RY6		G-protein coupled receptor				0.0191	0.0804	Ccl2
9530018H14Rik		other				0.0191	0.0804	CDH1
CELSR3		G-protein coupled receptor				0.0191	0.0804	Nrg1
Caveolin		group				0.0191	0.0804	TNF
NECTIN3		other				0.0191	0.0804	Pvr
RASGRF2		other				0.0191	0.0804	TNF
RAB27A		enzyme				0.0191	0.0804	CD44
RHEB		enzyme				0.0191	0.0804	IRS1
DAB2IP		other				0.0191	0.0804	VIM
HAS1	0.632	enzyme				0.0191	0.0804	HAS2
KREMEN2		other				0.0191	0.0804	AXIN2
LGMN		peptidase				0.0191	0.0804	EGFR
PDE4A		enzyme				0.0191	0.0804	TNF
HAS3		enzyme				0.0191	0.0804	HAS2
MAGED1		transcription regulator				0.0191	0.0804	TNF
HPS1		other				0.0191	0.0804	TNF
HEYL		transcription regulator				0.0191	0.0804	MMP2
POU3F4		transcription regulator				0.0191	0.0804	EPHA4
GRB14		other				0.0191	0.0804	IRS1
KLK6		peptidase				0.0191	0.0804	CDH1
ZFP36L1		transcription regulator				0.0191	0.0804	TNF
PLAGL2		transcription regulator				0.0191	0.0804	BNIP3
GRB10		other				0.0191	0.0804	IRS1
PDPN		other				0.0191	0.0804	CD44
YY1		transcription regulator				0.0191	0.0804	BLNK,CCNA2,CCNB1,FAS,HOXB4,MDM2,MMP2,RELA,TSLP
FGF7		growth factor				0.0191	0.0804	Nrg1
CDC20		other				0.0191	0.0804	CCNB1
FAP		peptidase				0.0191	0.0804	Ccl2
ITGB8		other				0.0191	0.0804	SMAD3
TRAF1		other				0.0191	0.0804	TNF
RAN		enzyme				0.0191	0.0804	TNF
MTUS1		other				0.0191	0.0804	TNF
Nedd4		enzyme				0.0191	0.0804	THBS1
GDF11		growth factor				0.0191	0.0804	FST
CYBA		enzyme				0.0191	0.0804	TNF
PKA-I		complex				0.0191	0.0804	TNF
Mt		group				0.0191	0.0804	TNF
TREM1		transmembrane receptor				0.0193	0.0804	Ccl2,NFKB2,TNF
FHL2	1.106	transcription regulator				0.0193	0.0804	Ccl2,OCLN,TNF
KRT17		other				0.0193	0.0804	CCR4,MMP3,TNF
BTK		kinase				0.0197	0.082	ETS1,MDM2,NFKB2,TNF
Nr1h		group		1.029		0.0199	0.0826	Ccl2,NFKB2,THBS1,TNF,TRPC4,ZBTB16
Alpha catenin		group		-0.186	bias	0.0199	0.0826	ADAM8,ITGA5,MMP2,TNF,VIM,ZYX
TP73		transcription regulator		0.314		0.0203	0.0837	Ccl2,FST,GPNMB,ITGA5,MDM2,MMP2,NFKB1,VMP1
IL13		cytokine		-0.501		0.0205	0.0846	Ccl2,FAS,MMP2,TNF,TSLP
TNFRSF1A		transmembrane receptor		-0.742		0.0207	0.0852	Ccl2,CCL20,CD44,MMP2,P2RX7,TNF
STAT5A		transcription regulator		-0.816		0.021	0.0855	Ccl2,FAS,GADD45A,MDM2,PRDM1,SLC34A2,TNF
SGPP1		phosphatase				0.0212	0.0855	TGM3,TNF
CMKLR1		G-protein coupled receptor				0.0212	0.0855	CCNA2,TNF
LRAT		enzyme				0.0212	0.0855	CCNA2,CCNB1
ADRB3		G-protein coupled receptor				0.0212	0.0855	Ccl2,TNF
FCER1A		transmembrane receptor				0.0212	0.0855	Ccl2,TNF
CARM1		transcription regulator				0.0212	0.0855	Ccl2,GADD45A
CXCL3		cytokine				0.0212	0.0855	Ccl2,TNF
PPARGC1A		transcription regulator		0.266		0.0215	0.0862	ADGRG1,EGFR,Gk,INHBA,MMP2,OLR1,PPARA,TNF
ITK		kinase		-1.145		0.0215	0.0862	CD44,FAS,Serpina3g (includes others),TNF,ZBTB16
IFN alpha/beta		group		-1		0.0222	0.0885	CXCL16,IFI16,IL20RB,MMP10
ETV5		transcription regulator				0.0222	0.0885	LMO7,MET,PMP22,SLC34A2
LIPE		enzyme				0.0224	0.0891	ADH7,CD74,KITLG,NRIP1,RRAD,TNF
EGLN1		enzyme				0.0229	0.0899	Ccl2,EGLN3,TNF
IRS2		enzyme				0.0229	0.0899	IRS1,RELA,TNF
ABCG1		transporter				0.0229	0.0899	Ccl2,CH25H,TNF
ATF3		transcription regulator				0.0229	0.0899	CXCL16,TNF,TSLP
TNIP1		other				0.0229	0.0899	CCDC80,CCL20,Mt4
PIK3R1		kinase		-0.501		0.0235	0.092	ERN1,F3,TNF,TXNIP
WNT3A		cytokine		-0.277		0.0235	0.092	AXIN2,IRS1,TNF,VIM
TCR		complex		0.057		0.0247	0.0941	CD44,CDH1,NFKB2,PRDM1,TNF
TNFAIP8L2		other				0.0248	0.0941	Ccl2,TNF
PLA2G2D		enzyme				0.0248	0.0941	Ccl2,TNF
NCOR1		transcription regulator				0.0248	0.0941	PRDM1,TSLP
RYR2		ion channel				0.0248	0.0941	MMP2,PPARA
JUND		transcription regulator				0.0248	0.0941	Ifi202b,TNF
ITGA1		other				0.0248	0.0941	MMP2,TNF
SPHK1		kinase				0.0248	0.0941	Ccl2,TNF
MAFK		transcription regulator				0.0248	0.0941	EGLN3,PRDM1
CCR6		G-protein coupled receptor				0.0248	0.0941	Ccl2,TNF
Tcf7		transcription regulator				0.0248	0.0941	BCL11B,PRDM1,TNF
TREM2		transmembrane receptor				0.0248	0.0941	Ccl2,TNF
Vegf		group		-1.067		0.0249	0.0941	ANGPTL7,FST,GJB2,MET
STAT5B		transcription regulator		-1.342		0.0249	0.0941	BMF,CYP17A1,EGFR,FAS,GADD45A,MDM2,NRP2,SLC34A2,TNF
LCN2		transporter		-1.204		0.0263	0.0993	Ccl2,CCL20,IL1RN,TNF
FLI1		transcription regulator				0.0269	0.1	ADGRG1,Ccl2,MDM2
SOCS3		phosphatase				0.0269	0.1	Ccl2,IRS1,TNF
IL1A		cytokine				0.0269	0.1	Ccl2,CYP17A1,TNF
Fc gamma receptor		group				0.0286	0.104	CCNA2,TNF
CLCN5		ion channel				0.0286	0.104	Ccl2,SLC34A2
MC4R		G-protein coupled receptor				0.0286	0.104	Ccl2,TNF
CD70		cytokine				0.0286	0.104	CD44,FAS
PTPRE		phosphatase				0.0286	0.104	INHBA,MET
S1PR2		G-protein coupled receptor				0.0286	0.104	Ccl2,F3
FOXC2		transcription regulator				0.0286	0.104	CDH1,VIM
RIPK1		kinase				0.0286	0.104	EGFR,TNF
NR3C2		ligand-dependent nuclear receptor				0.0286	0.104	Ccl2,TNF
AR		ligand-dependent nuclear receptor		0.277		0.0286	0.104	CDH1,CYP17A1,KCNJ2,KITLG,OCLN,S1PR3,VIM,ZYX
EGF		growth factor				0.0286	0.104	EGFR,Nrg1
TLR3		transmembrane receptor		0.664		0.0289	0.105	Ccl2,FAS,IFI16,Ifi202b,PHLDA1,TNF,TSLP
IL7		cytokine				0.029	0.105	Ccl2,PIK3IP1,TNF
CCR5		G-protein coupled receptor				0.029	0.105	Ccl2,FAS,TNF
Jnk		group		-0.862		0.0309	0.11	CDH1,ETS1,MMP2,TNF
ADRB		group		-1.633		0.031	0.11	BNIP3,Ccl2,CCNA2,FAS,GADD45A,SRXN1
Mek		group				0.0312	0.11	Ccl2,Pvr,TNF
PNPLA2		enzyme				0.0312	0.11	Gk,IRS1,PPARA
LGALS3		other				0.0312	0.11	Ccl2,PRDM1,TNF
Ifnar		group		0.147		0.0318	0.11	Ccl2,CD74,IFI16,ISG20,TNF
GON4L		transcription regulator				0.0325	0.11	CCNA2,CCNB1
NFAT5		transcription regulator				0.0325	0.11	Ccl2,TNF
NREP		other				0.0325	0.11	ITGA5,MMP2
SPTLC2		enzyme				0.0325	0.11	MMP2,THBS1
LPL		enzyme				0.0325	0.11	IRS1,THBS1
WNT4		cytokine				0.0325	0.11	CYP17A1,FST
TNK1		kinase				0.0325	0.11	IFI16,ISG20
CXCL2		cytokine				0.0325	0.11	Ccl2,TNF
TAF4B		transcription regulator				0.0325	0.11	INHBA,ZBTB16
POU2F2		transcription regulator				0.0325	0.11	ELL2,KCNN4
CYP1A1		enzyme				0.0331	0.11	CYP17A1,KITLG,Mt4,MYO10,SMTN
LTBR		transmembrane receptor				0.0334	0.11	CCL20,NFKB2,TNF
NFKB2	0.675	transcription regulator				0.0334	0.11	CCL20,NFKB2,TNF
TLR2		transmembrane receptor		-0.019		0.0344	0.11	Ccl2,HLA-DRB5,IL1RN,MMP3,TNF
THRB		ligand-dependent nuclear receptor	Activated	2		0.0355	0.11	Ccl2,CCNB1,FOXN1,MMP2,TNF,WNT5B
IL12A		cytokine				0.0358	0.11	MMP2,MMP3,TNF
NFATC1		transcription regulator				0.0358	0.11	FAS,PRDM1,RCAN1
RUNX1		transcription regulator				0.0359	0.11	ADGRG1,FAS,MET,STX3
IL17C		cytokine				0.0367	0.11	CCL20,TNF
GLIS2		transcription regulator				0.0367	0.11	Ccl2,VIM
MAP2K1		kinase				0.0367	0.11	CYP17A1,IRS1
FKBP4		enzyme				0.0367	0.11	LIF,TNF
GJA1		transporter				0.0367	0.11	GJB2,TNF
LAMA5		other				0.0367	0.11	Ccl2,TNF
IL6R		transmembrane receptor				0.0367	0.11	MMP2,MMP3
NT5E		phosphatase				0.0367	0.11	Ccl2,TNF
GNRH1		other				0.0367	0.11	CYP17A1,INHBA
CXCR2		G-protein coupled receptor				0.0367	0.11	Ccl2,TNF
CISH		other				0.0367	0.11	PRDM1,TNF
VAV		group				0.0379	0.11	TNF
Dynamin		group				0.0379	0.11	TNF
Rps15a-ps4		other				0.0379	0.11	NFKB2
APH1A		peptidase				0.0379	0.11	EGFR
Calcb	0.894	other				0.0379	0.11	TNF
VTCN1		other				0.0379	0.11	TNF
CCDC88B		enzyme				0.0379	0.11	TNF
DGKE		kinase				0.0379	0.11	Gk
Vacuolar H+ ATPase		complex				0.0379	0.11	TNF
BLVRA		enzyme				0.0379	0.11	PPARA
SCIMP		other				0.0379	0.11	TNF
TMBIM1		other				0.0379	0.11	MMP2
IL17RC		transmembrane receptor				0.0379	0.11	PLET1
PAF1		other				0.0379	0.11	Meis1
SOCS7		other				0.0379	0.11	IRS1
LYST		transporter				0.0379	0.11	TNF
HMG20A		transcription regulator				0.0379	0.11	CDH1
HIST1H1D		other				0.0379	0.11	AXIN2
LBX1		transcription regulator				0.0379	0.11	FHL2
LEO1		other				0.0379	0.11	Meis1
RNF43		enzyme				0.0379	0.11	GLUL
ECI1		enzyme				0.0379	0.11	PPARA
MLXIP		transcription regulator				0.0379	0.11	TXNIP
Iga		complex				0.0379	0.11	TNF
TRIM27		transcription regulator				0.0379	0.11	TNF
CHRNA1		transmembrane receptor				0.0379	0.11	CDH1
GRK2		kinase				0.0379	0.11	TNF
IL10RB		transmembrane receptor				0.0379	0.11	TNF
ITGB7		transmembrane receptor				0.0379	0.11	TNF
AKAP12		transporter				0.0379	0.11	CDH1
FGR		kinase				0.0379	0.11	TNF
POU3F2		transcription regulator				0.0379	0.11	CDK5R1
MDK		growth factor				0.0379	0.11	Ccl2
CTSG		peptidase				0.0379	0.11	TNF
IL24		cytokine				0.0379	0.11	Ccl2
CLIP1		other				0.0379	0.11	TNF
KLHL40		other				0.0379	0.11	BNIP3
HIST1H1C		other				0.0379	0.11	AXIN2
APBB1		transcription regulator				0.0379	0.11	EGFR
mir-383		microRNA				0.0379	0.11	RBMS1
TWIST2		transcription regulator				0.0379	0.11	TNF
EEF1D		translation regulator				0.0379	0.11	CDH1
DNM1L		enzyme				0.0379	0.11	CCNB1
PICK1		enzyme				0.0379	0.11	SLC1A1
HAS2	1.157	enzyme				0.0379	0.11	Ccl2
DOK2		other				0.0379	0.11	TNF
PDE4B		enzyme				0.0379	0.11	TNF
IL1RAPL1		transmembrane receptor				0.0379	0.11	TNF
DDR2		kinase				0.0379	0.11	MMP2
TIA1		other				0.0379	0.11	TNF
CD9		other				0.0379	0.11	TNF
MMP3	0.804	peptidase				0.0379	0.11	MMP10
ISG15		other				0.0379	0.11	Ifi202b
SLC7A11		transporter				0.0379	0.11	TNF
PRMT2		enzyme				0.0379	0.11	TNF
WASHC1		other				0.0379	0.11	EGFR
C4A/C4B		peptidase				0.0379	0.11	TNF
ITGAE		other				0.0379	0.11	TNF
SOX3		transcription regulator				0.0379	0.11	ZBTB16
NEO1		transcription regulator				0.0379	0.11	CDH1
NAA10		enzyme				0.0379	0.11	EGFR
HGF		growth factor				0.0379	0.11	Nrg1
CIAPIN1		other				0.0379	0.11	JAK2
VSNL1		other				0.0379	0.11	ITGA5
HEY1		transcription regulator				0.0379	0.11	MMP2
GNPAT		enzyme				0.0379	0.11	Ccl2
ANPEP		peptidase				0.0379	0.11	TNF
TRIM54		other				0.0379	0.11	FHL2
CYR61		other				0.0379	0.11	Ccl2
GAPDH		enzyme				0.0379	0.11	TXNIP
FLT1		kinase				0.0379	0.11	Ccl2
Hist1h1e		other				0.0379	0.11	AXIN2
DEK		transcription regulator				0.0379	0.11	Ccl2
PCBP1		translation regulator				0.0379	0.11	INHBA
EGR2		transcription regulator				0.0383	0.111	EPHA4,PRDM1,ZBTB16
ANXA7		ion channel		1		0.0394	0.114	CCNB1,FST,ITGA2,PHLDA1
NFKB1	0.664	transcription regulator				0.0401	0.116	EGFR,FAS,GADD45A,RELA,TNF
IL1R1		transmembrane receptor				0.0408	0.118	Ccl2,MMP2,TNF
Cyp2c23		enzyme				0.0411	0.118	Ccl2,CCNA2
CD80		transmembrane receptor				0.0411	0.118	TNF,TSC22D3
NBEAL2		other				0.0411	0.118	CXCL16,THBS1
DCN		other				0.0411	0.118	SMAD3,TNF
SMAD4		transcription regulator	Activated	2		0.0413	0.118	Ccl2,CYP17A1,HAS2,TNF
NCOA2		transcription regulator				0.0413	0.118	Ccl2,CYP17A1,FST,TNF
HDAC1		transcription regulator				0.0416	0.118	AXIN2,CDH1,FAS,GLUL,Meis1,TSC22D3
DNMT3A		enzyme		-1.342		0.0431	0.122	CYSLTR1,IRS1,P2RX7,RAP2B,ST14
DOCK8		other		1	bias	0.0432	0.122	HELZ2,INHBA,ISG20,TNF
STAT1		transcription regulator		-0.247		0.0432	0.122	Ccl2,CH25H,FAS,IFI16,MDM2,Serpina3g (includes others),TNF
IRF7		transcription regulator				0.0432	0.122	Ccl2,HELZ2,IFI16,ISG20
KCNE3		ion channel				0.0432	0.122	KCNJ2,KCNK5,PHLDA1,PRDM1
SPP1		cytokine				0.0434	0.122	CD44,LIF,TNF
PTK2		kinase				0.0434	0.122	ITGA5,OCLN,THBS1
HDAC3		transcription regulator				0.0434	0.122	CDH1,PRDM1,TNF
E2F1		transcription regulator				0.0442	0.124	BNIP3,CCNA2,CCNB1,Ifi202b,IRS1,mir-221
CCR2		G-protein coupled receptor	Inhibited	-2.049		0.0447	0.125	Ccl2,MMP2,THBS1,TNF,TSLP
TLR4		transmembrane receptor		0.796		0.0448	0.125	Ccl2,FAS,HELZ2,IFI16,INHBA,ISG20,MET,SGMS2,TNF,TSLP
CD200		other				0.0457	0.127	MET,TNF
PYCARD		transcription regulator				0.0457	0.127	DUSP10,IL22RA2
FABP4		transporter				0.0457	0.127	Ccl2,TNF
NFKBIZ		transcription regulator				0.0457	0.127	Ccl2,CCL20
COMMD1		transporter				0.0457	0.127	BNIP3,EGLN3
Akt		group				0.0461	0.127	Ccl2,MDM2,TNF
miR-122-5p (miRNAs w/seed GGAGUGU)		mature microRNA				0.0461	0.127	ANXA11,EGLN3,RAB11FIP1
CD3		complex		1.094		0.0479	0.132	CD44,FAS,NFKB1,TNF,TNFSF18
CLOCK		transcription regulator				0.0483	0.132	EGFR,GADD45A,HAS2,NOCT,PPARA,RAP2B
LDLR		transporter				0.0484	0.132	AXIN2,Ccl2,CCNA2,CCNB1,IL1RN,MMP2,PPARA,TNF
ACKR2	-0.884	G-protein coupled receptor				0.0489	0.132	IFI16,ISG20,TNF
IGF1		growth factor				0.0489	0.132	Ccl2,CYP17A1,TNF
SMARCB1		transcription regulator				0.0492	0.132	BNIP3,CDH1,FAS,GJB2
MAPK1		kinase	Inhibited	-2.236		0.0566	0.132	CAPN2,EGLN3,FHL2,LIF,Serpina3g (includes others)
mir-223		microRNA	Activated	2		0.146	0.215	IFI16,IL1RN,Serpina3g (includes others),SERPINB2
ATF4		transcription regulator	Activated	2		0.168	0.238	CARS,GADD45A,MTHFD2,PMP22
RB1		transcription regulator		1.941		0.223	0.279	CALCRL,CCNA2,CCNB1,CYSLTR1,FOXN1,Ifi202b,SLC5A8
NR1H3		ligand-dependent nuclear receptor		1.96		0.296	0.34	Ccl2,CCNA2,CCNB1,IL1RN,TNF
