# Supplementary material for: Brief communication: Long-term absence of Langerhans cells alters the gene expression profile of keratinocytes and dendritic epidermal T cells
Source: PLoS One. 2020 Jan 10;15(1):e0223397. doi: 10.1371/journal.pone.0223397 (PMC6953782; doi:10.1371/journal.pone.0223397)
Supplement: S4 File — (XLS) [file pone.0223397.s005.xls]

## Sheet: Sheet0
© 2000-2019 QIAGEN. All rights reserved.
Upstream Regulator	Expr Log Ratio	Molecule Type	Predicted Activation State	Activation z-score	Flags	p-value of overlap	B-H corrected p-value	Target molecules in dataset	Mechanistic Network
CHUK		kinase	Activated	2.33	bias	2.24e-10	2.81e-07	ACKR3,CEBPB,CH25H,GCH1,HK2,IL13,IL17A,KLF5,MXD1,NGF,NOCT,PCDH7,PTGS2,RCAN1,RELA,SERPINB2,TMEM176B,TNFRSF1B
IL4		cytokine	Activated	2.479	bias	2.17e-09	1.31e-06	ADAM19,ATP5MD,BPGM,CCR5,CCR6,CCR7,CD74,EPRS,FLNB,IL13,IL17A,IL17F,IL27RA,IL4R,IL7R,ITGA4,KLRB1,LGALS3,LTB,NABP1,NOCT,PPM1G,PRF1,PTPRCAP,RELA,SDF2L1,SEC24A,ST7,SYT11,TGFB3,USP2
ZBTB16		transcription regulator	Inhibited	-3.043		3.13e-09	1.31e-06	CCR4,CD74,F2R,F2RL1,IL13,IL17RB,IL4R,IL7R,IRF6,KLRB1,PTGS2,RORC,SOX13,TMEM176B,TNFRSF25,TSC22D1
IKBKB		kinase	Activated	2.974	bias	6.83e-08	2.15e-05	CEBPB,CH25H,CXCL16,CXCR4,GCH1,HK2,IL13,IL17A,ITGB3,KLF5,NGF,NOCT,PCDH7,PTGS2,RCAN1,RELA,SERPINB2,TMEM176B,TNFRSF1B
HIF1A		transcription regulator		1.171		4.69e-07	0.000118	CCR5,CCR7,CXCR4,GJA1,HK2,IGFBP5,IL17A,IL17F,ITGB3,KITLG,MET,PTGS2,RORC,SERPINE1,TGFA
RUNX1		transcription regulator		0		1.88e-06	0.000393	BLK,FSCN1,IGFBP3,IL17A,IL7R,KLRB1,MET,PCDH7,STAT3,TJP1
MIF		cytokine		-0.384	bias	2.87e-06	0.000516	CCR4,CCR5,CCR6,CXCL16,CXCR4,IL13,IL17A,IL4R,IL7R,MET
TP53		transcription regulator		-0.123		9.58e-06	0.00121	DDIAS,DNAJA2,EGFR,EPHA2,F2R,FBLN2,FERMT2,FKBP5,FOSL1,FOXO1,GJA1,GPR162,HDAC9,HK2,HSP90AA1,IGFBP3,IGFBP5,IL27RA,IL4R,KITLG,LDLR,LGALS3,LIMA1,MET,MYO1E,NRP1,PAK1,PCDH7,PDGFRB,PPARD,PTGS2,PTP4A3,RAP2A,RAP2B,RBM3,RRM1,SERPINE1,SIRT1,STAT3,TGFA,TGFB3,TJP1,TNFRSF1B,USP9X,VCL,XPC,ZEB1
ID3		transcription regulator		1.32		9.65e-06	0.00121	CCR5,CCR7,CEBPB,CXCR4,FOXO1,IL17RB,IL4R,IL7R,IRF6,ITGB3,LTB,NR4A3,SOX13,TNFRSF25,VANGL2
ID2		transcription regulator		0.847		9.65e-06	0.00121	CCR5,CCR7,CEBPB,CXCR4,FOXO1,IL17RB,IL4R,IL7R,IRF6,ITGB3,LTB,NR4A3,SOX13,TNFRSF25,VANGL2
IKBKG		kinase	Activated	2.776	bias	1.28e-05	0.00146	CEBPB,CH25H,GCH1,HK2,KLF5,NGF,NOCT,PCDH7,RCAN1,SERPINB2,TMEM176B,TNFRSF1B
AHR		ligand-dependent nuclear receptor		0.96		2.17e-05	0.00227	ADAM19,CAMK2N2,COL12A1,FBLN2,FOSL1,HDAC9,HK2,IL17A,NFE2L2,PDGFRB,PLXNA2,SERPINB2,SERPINE1,SHB,SIRT1,SLC1A1,STAT3,TGFB3,VCL	56 (2)
RC3H1		enzyme				3.21e-05	0.00311	CCR6,CCR7,IL13,IL17A,NRP1,TNFRSF1B
ARRB1		other				3.91e-05	0.00336	F3,IL17A,IL17F,PTGS2,SERPINE1	29 (4)
APOE		transporter		-1.715	bias	4.39e-05	0.00336	CCR5,F2R,F2RL1,F3,FKBP5,Hspa1b,IL17A,LDLR,PHLDA1,PPARD,PTGS2,PTP4A3,RELA,SERPINE1,SMAD1,TIAM1
IGSF11		other				4.53e-05	0.00336	GJA1,OCLN,TJP1
BAG1		other				4.53e-05	0.00336	EGFR,FKBP5,Hspa1b
FHL2		transcription regulator				4.87e-05	0.0034	IL13,IL17A,MRC2,OCLN,PDGFRB,TJP1
DUSP5		phosphatase	Inhibited	-2.236	bias	5.2e-05	0.00344	CH25H,FAM83G,HIVEP3,SERPINB2,SRXN1
MAP3K14		kinase		0	bias	8.77e-05	0.00552	EGFR,IL13,IL7R,PTGS2,RELA
BCL6		transcription regulator		0	bias	9.65e-05	0.00578	GABPB1,HDAC9,IL13,IL17A,IL4R,IL7R,JMY,LDLR,ORC1,RHOF,TACSTD2
ADAMTS13		peptidase				0.000111	0.00636	LGALS3,OCLN,TJP1
IFNG		cytokine	Activated	2.185	bias	0.000116	0.00636	CCR4,CCR5,CCR6,CD74,CEBPB,CH25H,CXCL16,CXCR4,F2R,F2RL1,GJA1,GNB4,HK2,IL13,IL17A,IL7R,ITGA4,LAMC2,LTB,NGF,PHLDA1,PTGS2,RORC,SBNO2,SLC7A5,STAT3
FOS		transcription regulator				0.000142	0.00743	AKR1C3,CMTM4,CTNND1,DSG3,F3,IGFBP5,MAOA,MAP3K20,MET,MXD1,NET1,NFE2L2,NGF,PHLDA1,PTGS2,UGCG
IL12 (complex)		complex		-0.577	bias	0.000198	0.00985	CCR4,CCR5,CCR6,GJA1,Ifi202b,IL13,LTB,PRF1
ZBTB7B		transcription regulator				0.000212	0.00985	CCR6,IL13,IL17A,NRP1,RORC
SATB1		transcription regulator	Activated	2.138		0.000218	0.00985	IL13,IL17RB,IL4R,IL7R,KITLG,NFE2L2,SS18L1,TGFA
PHB2		transcription regulator				0.000219	0.00985	GJA1,RORC,STAT3
JAK3		kinase		1.387		0.000258	0.0109	IL17A,IL7R,LAG3,RORC,STAT3
RAC2		enzyme				0.00026	0.0109	CCR4,CCR5,CD74,EFNB2,IL13,TSC22D1
BTNL2		transmembrane receptor		0		0.00029	0.0118	CAPN3,CD74,EPCAM,Hspa1b,IL17A,MXD1,MYO10,TNFRSF1B
PPIF		enzyme		1.667		0.000303	0.0119	ADH7,CCR5,CCR6,CXCR4,Ifi202b,IL13,LRRC8D,RBM45,TFAP2A
UCHL1		peptidase		-1.134		0.000359	0.0137	GABPB1,HDAC9,JMY,LDLR,ORC1,RHOF,TACSTD2
CD44		other		0.896	bias	0.000377	0.014	ACKR3,CCR5,CCR7,CD63,FKBP5,ITGA4,LGALS3,PTP4A3,SMAD1,TIAM1
CREBBP		transcription regulator				0.000393	0.0141	ARHGEF3,CCR5,CCR7,CLASP2,CORO2B,CXCR4,FOSL2,HVCN1,IL17A,IL17F,IL7R,IRF6,PDGFRB,PRF1,SPSB1,TM2D2
TBX21		transcription regulator		-1.378		0.000502	0.0175	CCR5,IL13,IL17A,IL7R,PRF1,RORC
LIF		cytokine		0.61		0.000579	0.0196	CEBPB,HK2,IL17A,KLRB1,PTGS2,STAT3,TMEM176A,TMEM176B
RC3H2		enzyme				0.000593	0.0196	CCR6,IL17A,NRP1
CLEC7A		transmembrane receptor		-0.849	bias	0.000617	0.0199	CCR7,IL13,IL17A,PTGS2
TNF		cytokine		1.766	bias	0.000661	0.0208	CEBPB,F3,IL13,IL17A,KLRB1,MET,MYLK,OCLN,OSMR,PTGS2,SERPINE1,SPSB1,TFAP2A,TGFA,TNFRSF1B,USP2	38 (4)
EP300		transcription regulator				0.000699	0.0215	ARHGEF3,CCR7,CLASP2,CORO2B,CXCR4,FOSL2,FOXO1,HVCN1,IL17A,IL7R,IRF6,PDGFRB,SPSB1,TM2D2
BATF		transcription regulator				0.000767	0.0218	IL17A,IL17F,ITGA4,RORC	10 (2)
EBI3		cytokine				0.000767	0.0218	HAVCR2,IL17A,LAG3,RORC
MAPK1		kinase		-0.707		0.000779	0.0218	FOSL2,HOMER1,LAG3,LGALS3,NRP1,ORC1,RBM45,SPSB1,TNFRSF1B
TAF4		transcription regulator		-1.89	bias	0.000794	0.0218	BRAF,CLDN1,EGFR,EPGN,KLF5,KRT16,MXD1,TGFB3
KRAS	0.797	enzyme				0.000799	0.0218	CEBPB,EPCAM,MYCN,PPARD,RELA,STAT3
ETS1		transcription regulator		-0.355		0.000936	0.025	IL13,IL17A,IL7R,ITGB3,LTB,PRF1,SERPINE1
CEBPB	0.606	transcription regulator		1.201	bias	0.00113	0.0288	AKR1C3,CEBPB,EFNB2,HSP90AA1,IGFBP3,LYN,NRP1,PPARD,PTGS2,RCAN1,SERPINB2,SERPINE1,SIRT1	16 (2)
CLOCK		transcription regulator				0.00114	0.0288	CCR6,DNAJB9,EGFR,F2R,FKBP5,Hspa1b,NOCT,PDGFRB,RAP2B,USP2
FSHB		other		1.165	bias	0.00114	0.0288	EGFR,ITGB3,KITLG,TJP1
IL21		cytokine		-0.072		0.00123	0.0297	IL13,IL17A,IL7R,RORC,STAT3
C5		cytokine		0.038		0.00123	0.0297	F3,IL13,IL17A,IL17F,NGF
GNAI2		enzyme		0		0.00137	0.0326	CCR5,CCR7,CXCR4,ITGA4
ARNT		transcription regulator		-0.524	bias	0.00166	0.038	CCR5,CCR7,CLDN1,CXCR4,HK2,ITGB3,PRF1
CPEB1		translation regulator				0.00166	0.038	IL13,TJP1,ZEB1
RARA		ligand-dependent nuclear receptor		-0.239		0.00172	0.038	ELL2,ENOX1,FOSL2,IL13,IRF6,ITGA4,RORC,ZNF703
IL2		cytokine		-0.174	bias	0.00174	0.038	ADAM19,CCR5,CD74,IL13,IL17A,IL17RB,MYO1E,NAV1,NRP1,PTGIR,TNFRSF1B
EGR2		transcription regulator		0.79		0.00178	0.038	EPHA4,IL17A,IL17F,PPP2CA,RORC	15 (4)
PIK3R1		kinase		0.152	bias	0.00178	0.038	F3,FOXO1,GCH1,NFE2L2,PDGFRB,PTGS2
PIK3CG		kinase		1.414		0.00192	0.0398	FOSL2,IL17A,IL17F,ITGB3
APC		enzyme		0.218		0.00196	0.0398	HK2,IGFBP5,IL17A,PPARD,PTGS2,TIAM1,TJP1,ZEB1
MTORC1		complex		-0.179	bias	0.00199	0.0398	HK2,IL17A,PRF1,PTGS2,RORC
IL12B		cytokine		1.067	bias	0.00199	0.0398	CCR5,IL17A,IL17F,RORC,STAT3
PLAU		peptidase		-0.447		0.00223	0.0438	CCR5,EGFR,F3,GJA1,PHLDA1
CD3		complex	Inhibited	-2.046	bias	0.00236	0.0457	CCR5,IL13,IL17A,IL27RA,IL4R,PDIA4,PRF1,RORC	15 (3)
CDKN2A		transcription regulator		-0.239	bias	0.00266	0.0508	CCR4,CCR6,CCR7,CEBPB,IGFBP5,ITGB3,PDGFRB,TNFRSF1B
EPAS1		transcription regulator		-0.314		0.00276	0.0515	CCR5,ITGB3,LDLR,SLC7A5,TGFA
RYR2		ion channel				0.00278	0.0515	CAPN10,FOXO1,SIRT1
PADI2		enzyme				0.00298	0.0519	PTGS2,TNFRSF1B
ETV4		transcription regulator				0.00298	0.0519	CXCR4,MET
SERPINF1		other				0.00298	0.0519	OCLN,TJP1
NOX1		enzyme				0.00298	0.0519	IL13,PAK1
ARRB2		other				0.00301	0.0519	F3,IL13,PTGS2,SERPINE1	28 (4)
OSM		cytokine	Activated	2.433	bias	0.00322	0.0548	IL13,IL17A,IL4R,OSMR,SBNO2,STAT3
TCR		complex		0.254	bias	0.00336	0.0564	CCR5,CCR6,IL13,MYCN,PDIA4,PRF1,STAT3	13 (3)
Ap1		complex				0.00348	0.0569	IL13,MET,Pvr
FOXC2		transcription regulator				0.00348	0.0569	CXCR4,EFNB2,ITGB3
ERK1/2		group		1.673	bias	0.00405	0.0654	AKR1C3,EFNB2,F3,IGFBP3,PTGS2,SERPINE1	30 (4)
IL10		cytokine		1.408		0.00419	0.0665	CCR4,CCR6,IL13,IL17A,IL17F,IL4R,LTB,PTGS2
IFNB1		cytokine				0.00425	0.0665	COL12A1,F2R,FBLN2,GNB4,IL13,IL17A,NOCT,PHLDB2,SERPINB2,VCL
Secretase gamma		complex				0.00428	0.0665	IL17A,IL17F,RORC
LIPE		enzyme				0.00442	0.067	ADH7,CD74,CEBPB,FKBP5,GJA1,KITLG,NET1,PTGS2
GLI2		transcription regulator				0.00447	0.067	CCR4,CCR5,IL13,MYCN,TGFA
BCL11B		transcription regulator				0.00447	0.067	IL13,IL17A,IL4R,NRP1,RORC
VDR		transcription regulator				0.00469	0.0691	CEBPB,F3,HK2,LDLR,NGF,PTGS2
Calcineurin B		group				0.00489	0.0691	CCR4,CCR5
USP8		peptidase				0.00489	0.0691	EGFR,MET
KLKB1		peptidase				0.00489	0.0691	F3,SIRT1
NME1		kinase				0.00489	0.0691	MET,PTGS2
CEBPD		transcription regulator				0.00503	0.0703	CEBPB,CXCR4,IGFBP5,NGF
MAP2K1/2		group				0.00518	0.0709	GJA1,IL13,RRM1
CD28		transmembrane receptor		-0.844	bias	0.00518	0.0709	CCR5,CCR6,HK2,IL17A,IL27RA,RORC,TNFRSF1B	15 (3)
STAT5A		transcription regulator				0.00558	0.0754	CCR5,CEBPB,FOSL2,IL7R,KLRB1,LTB,NR4A2,PRF1,TNFRSF25	19 (2)
ABCG1		transporter				0.00564	0.0754	CCR5,CH25H,IL13,IL17A
DUSP1		phosphatase	Inhibited	-2.2		0.00581	0.0754	FOSL1,MXD1,PTGS2,SERPINE1,SYNPO	29 (4)
BACH2		transcription regulator		0.391		0.00581	0.0754	CCR4,FOXO1,IL13,IL17A,RORC
SPARC		other		-1.89		0.00582	0.0754	AKR1C3,CLDN1,MPZL1,NIPAL1,PLET1,RRM1,USP2
IL6		cytokine		0.653	bias	0.00592	0.076	CCR4,CCR5,Ifi202b,IL13,IL17A,IL7R,PTGS2,RORC,STAT3,TNFRSF1B
CEBPA		transcription regulator		0.134	bias	0.00609	0.0763	AKR1C3,EFNB2,GABPB1,IGFBP3,MYCN,NRP1,PPARD,SERPINE1,TIAM1
CD69		transmembrane receptor				0.00619	0.0763	IL13,IL17A,RORC
KIT		transmembrane receptor				0.00619	0.0763	IL13,IL17A,KITLG
AGER		transmembrane receptor		0	bias	0.00631	0.0763	IL4R,PTGS2,SERPINE1,TJP1	47 (2)
IL27RA	-0.794	transmembrane receptor		0.309	bias	0.00631	0.0763	CCR5,IL13,IL17A,LTB
Tcf7		transcription regulator		1.176		0.00631	0.0763	IL17A,IL17F,IL7R,LYN
HDAC4		transcription regulator				0.00703	0.0821	HOMER1,NR4A2,PTGS2,SERPINB2
ABCD2		transporter				0.00722	0.0821	PTGS2,RELA
mir-34		microRNA				0.00722	0.0821	MET,SIRT1
LIMS2		other				0.00722	0.0821	GJA1,TJP1
ITGA3		other				0.00722	0.0821	PTGS2,VCL
SERPIND1		other				0.00722	0.0821	F2R,KLF5
PPARG		ligand-dependent nuclear receptor		0.916		0.00729	0.0821	CCR7,CTPS1,FOSL1,HK2,IL17A,LDLR,NFE2L2,PPARD,PTGS2,RELA,RORC,SERPINE1,SHISA5,XYLT1,ZNF703
miR-155-5p (miRNAs w/seed UAAUGCU)		mature microRNA				0.00731	0.0821	BACH1,JARID2,MYO10
FOXP3		transcription regulator		0.577		0.00779	0.0868	IL17A,IL7R,NRP1,PLAGL1
PLK1		kinase				0.00853	0.0933	ACKR3,EGFR,EPHA2
IL1RN		cytokine				0.00853	0.0933	IL17A,PTGS2,RELA
Mek		group		0.152		0.00861	0.0934	EPHA2,PDGFRB,PTGS2,Pvr
IL1B		cytokine		0.015	bias	0.00889	0.0955	CXCR4,FKBP5,FOXO1,IL17A,IL17F,KLRB1,NOCT,PHLDA1,PTGS2
SOCS1		other		1.408	bias	0.00901	0.0961	CCR6,CCR7,FKBP5,Ifi202b,IL17A,PTGS2
IL23A		cytokine				0.00987	0.0995	IL13,IL17A,IL17F
PDCD1		phosphatase				0.00987	0.0995	IL13,IL17A,IL17F
ENG		transmembrane receptor				0.00987	0.0995	PAK1,PTPRJ,SERPINE1
LIMS1		other				0.00996	0.0995	GJA1,TJP1
ITGA2	0.825	transmembrane receptor				0.00996	0.0995	IL17A,ITGA2
IL1RAP		transmembrane receptor				0.00996	0.0995	IL13,IL17RB
Eda		other				0.00996	0.0995	EGFR,EPGN
EOMES		transcription regulator		-1.342		0.00997	0.0995	IGFBP3,ITGA2,PRF1,STAT3,TSHZ1
PSEN2		peptidase		0.573		0.0101	0.0996	CD74,EGFR,F2R,FZD4,GJA1,PDGFRB
CREB1		transcription regulator	Activated	2	bias	0.0101	0.0996	CEBPB,CH25H,KLF5,LDLR,NR4A2,PDXK
JUN		transcription regulator	Activated	2.183		0.0104	0.101	FOSL1,GJA1,IGFBP3,IL7R,NGF,NRCAM,PTGS2
TIMP3		other				0.0104	0.101	LAMC2,SERPINE1,SMAD1,STAT3
SMAD3		transcription regulator		0.588	bias	0.0109	0.105	IL13,MXD1,PPARD,SERPINE1,SMAD1,TGFA,TGFB3
STAT3	0.722	transcription regulator		1.048		0.0112	0.105	CD74,CEBPB,Ifi202b,IGFBP5,IL13,IL17A,PDIA4,PHLDA1,PRF1,RORC,SERPINE1,TNFRSF1B
PRKCE		kinase				0.0113	0.105	CEBPB,EGFR,PTGS2
NPC1		transporter				0.0114	0.105	CCR5,CD74,LDLR,LGALS3,PTGS2,STAT3
ITK		kinase		0.664	bias	0.0114	0.105	F2R,IL13,IL17A,KLRB1,Klrb1f,LYN
STAT4		transcription regulator				0.0115	0.105	CCR5,GJA1,Ifi202b,IL13,IL17A
IRF1		transcription regulator		0.659	bias	0.0115	0.105	CXCL16,IL13,LTB,PCDH7,PTGS2
MTOR		kinase		0		0.0117	0.106	CEBPB,EPRS,HK2,IL13,IL17A,IL4R,RORC,STAT3,UBE2O
MBD3		enzyme				0.0122	0.11	FOSL1,FZD4,FZD5,PPARD,VANGL2
CASP8		peptidase				0.0125	0.11	CCR4,CCR5,Ifi202b,IL13
USF1		transcription regulator				0.0129	0.11	LDLR,PTGS2,SYNPO
ANXA1		enzyme				0.0129	0.11	IL17A,PTGS2,RORC
Jnk		group		-0.585		0.0131	0.11	GJA1,IL17A,MRC2,PPARD,PTGS2
XIAP		enzyme				0.0131	0.11	PTGS2,RELA
RETN		other				0.0131	0.11	LDLR,STAT3
KDR		kinase				0.0131	0.11	HAVCR2,LAG3
TCF12		transcription regulator				0.0131	0.11	FOXO1,IL7R
KCNA3		ion channel				0.0131	0.11	FOXO1,IL17A
Havcr1		other				0.0131	0.11	IL13,IL17A
PDYN		transporter				0.0131	0.11	HOMER1,NRP1
EGFR	0.808	kinase	Activated	2.429	bias	0.0132	0.11	AGO2,CEBPB,EPHA2,F3,GJA1,PTGS2,SERPINE1
ESR2		ligand-dependent nuclear receptor		1.219		0.0134	0.111	ADH7,FAM110C,ITGA2,KCNT2,OCLN,PTGS2,RORC,SRXN1
PTK2		kinase		-0.594	bias	0.0136	0.111	CSPG4,OCLN,PALLD,TJP1
MAP3K8		kinase		-1.087		0.0139	0.114	CCR5,DNAJA2,FLNB,FSCN1,GAB1,PTGS2,RHOF,TDRKH
EIF2AK3		kinase				0.0141	0.114	CEBPB,DNAJB9,EPRS,FOSL1,GCH1,MTHFR
DLL4		other				0.0146	0.117	EFNB2,IL13,RELA
CD3 group		group				0.0146	0.117	HK2,IL13,IL17A
Akt		group				0.0147	0.117	IL13,IL7R,PPARD,PTGS2
CDK2AP1		other				0.0147	0.117	FOSL1,FZD5,PPARD,VANGL2
SIRT1	0.589	transcription regulator		-1.83	bias	0.015	0.118	CD74,CEBPB,EVPL,FOXO1,HIVEP3,IL13,IL17A,LGALS3,STAT3,SYNPO,TACSTD2,XPC
STAT6		transcription regulator	Activated	2.212		0.0153	0.12	ADAM19,CCR5,CCR7,FSCN1,GNB4,IL13,IL17A,IL17F,IL4R,LTB,TMEM176B,USP2,ZNF613
PRDM1		transcription regulator				0.0156	0.121	CLDN1,FAM167A,FOSL1,IL17A,IL7R,LAG3
PSEN1		peptidase		1.007		0.0163	0.125	CD74,EGFR,F2R,FZD4,GJA1,PDGFRB,PTGS2,RHOQ
FFAR4		G-protein coupled receptor				0.0166	0.125	IL17A,PTGS2
ABCD1		transporter				0.0166	0.125	PTGS2,RELA
SELPLG		other				0.0166	0.125	HAVCR2,LAG3
TRAF2		enzyme				0.0172	0.125	EGFR,EPCAM,IL17A,IL17F
CREM		transcription regulator				0.0173	0.125	CEBPB,CH25H,KLF5,LDLR,NR4A2,PDXK
MAP2K4		kinase				0.0183	0.125	EGFR,PAK1,PTGS2
LTB4R		G-protein coupled receptor				0.0183	0.125	IL13,LDLR,PTGS2
GPS2		transcription regulator		0	bias	0.0186	0.125	FOXO1,SHISA5,XYLT1,ZNF703
PTPRJ	0.705	phosphatase	Activated	2	bias	0.0186	0.125	MET,PLAGL1,PTGS2,TSC22D1
CTNNB1		transcription regulator		1.938	bias	0.0186	0.125	DNAJC6,EGFR,EPCAM,F2R,FBLN2,IGFBP5,LIMD2,MYCN,MYLK,NRCAM,PPP2CA,PTGS2,PTPRJ,TGFA,TGFB3,TSC22D1
INSIG1		other		-0.128	bias	0.019	0.125	CCR5,CCR6,CCR7,CXCR4,LDLR,PRF1
ERBB2		kinase				0.02	0.125	EGFR,GJA1,ITGB3,MAOA,MYCN
NQO2		enzyme				0.0204	0.125	CXCR4,PTGS2
FOXF1		transcription regulator				0.0204	0.125	ITGB3,MYLK
TNFRSF25	-0.939	transmembrane receptor				0.0204	0.125	IL13,IL17A
FOXC1		transcription regulator				0.0204	0.125	CXCR4,EFNB2
PRKCQ		kinase				0.0204	0.125	IL13,IL17A,STAT3
ACVRL1		kinase				0.0204	0.125	EFNB2,SERPINE1
JAK2		kinase				0.0204	0.125	IL17A,LYN,STAT3
PTPN6	-0.804	phosphatase				0.0204	0.125	CCR7,IL13,LYN
KRIT1		other				0.0204	0.125	CXCR4,EFNB2
EHMT2		transcription regulator				0.0204	0.125	IL13,IL17A
SP1		transcription regulator				0.0209	0.125	CXCR4,Hspa1b,IL4R,MET,MYLK,PTGS2
RBPJ		transcription regulator	Inhibited	-2	bias	0.0209	0.125	IL17A,IL7R,KITLG,NGF,RORC,TGFB3
Creb		group		0		0.0218	0.125	CDH10,FLNB,GNB4,KLRB1,MED31,PTGS2,SERPINB2,SYNPO
PAX7		transcription regulator		1.131	bias	0.0224	0.125	CXCR4,F2RL1,GCH1,PLAGL1,SYNE2
ABCB4		transporter				0.0225	0.125	LGALS3,PDGFRB,SERPINE1
ICOS		transmembrane receptor				0.0225	0.125	CXCR4,IL13,IL17A
Agtr1b		G-protein coupled receptor				0.0226	0.125	PTGS2
calpain		complex				0.0226	0.125	IL17A
Type I BMP receptor		group				0.0226	0.125	NGF
ZMIZ1		other				0.0226	0.125	SERPINE1
TTC7A		other				0.0226	0.125	EGFR
TSPAN33		other				0.0226	0.125	PTGS2
TRIB2		kinase				0.0226	0.125	CEBPB
MYLIP		enzyme				0.0226	0.125	LDLR
2810408I11Rik		other				0.0226	0.125	CCNYL1
Laminin (complex)		complex				0.0226	0.125	EGFR
KMO		enzyme				0.0226	0.125	IL17A
Atf		group				0.0226	0.125	PTGS2
NECTIN3		other				0.0226	0.125	Pvr
PTPRM		phosphatase				0.0226	0.125	CTNND1
HLX		transcription regulator				0.0226	0.125	IL4R
PAPPA		peptidase				0.0226	0.125	IGFBP5
PLCD1		enzyme				0.0226	0.125	IL17A
CDK5R1		kinase				0.0226	0.125	CD63
Mir1192		microRNA				0.0226	0.125	IL17A
miR-139-3p (miRNAs w/seed GGAGACG)		mature microRNA				0.0226	0.125	PRF1
miR-182-5p (and other miRNAs w/seed UUGGCAA)		mature microRNA				0.0226	0.125	FOXO1
miR-26a-5p (and other miRNAs w/seed UCAAGUA)		mature microRNA				0.0226	0.125	PTGS2
LGMN		peptidase				0.0226	0.125	EGFR
TLL1		peptidase				0.0226	0.125	IGFBP3
MAZ		transcription regulator				0.0226	0.125	KRAS
ALDH1A3		enzyme				0.0226	0.125	OTOP1
CTNNA1		other				0.0226	0.125	VCL
POU3F4		transcription regulator				0.0226	0.125	EPHA4
VEGFC		growth factor				0.0226	0.125	ITGA4
NME2		kinase				0.0226	0.125	PTGS2
AP3M2		transporter				0.0226	0.125	SLC32A1
TFF1		other				0.0226	0.125	PTGS2
THEM4		enzyme				0.0226	0.125	PTGS2
CNPY2		other				0.0226	0.125	LDLR
GCM1		transcription regulator				0.0226	0.125	FZD5
ADCY3		enzyme				0.0226	0.125	NRP1
PEX14		transcription regulator				0.0226	0.125	PTGS2
CLEC4G		other		0	bias	0.023	0.126	FZD4,IL17A,PRF1,TGFB3
FOXO1	1.111	transcription regulator				0.0231	0.126	CCR7,CH25H,ELOVL5,FLNB,FOXO1,IL7R,MYCN,PRF1,SERPINB2
LAMTOR1		other				0.0246	0.13	IMPDH2,NRP1
BMPR2		kinase				0.0246	0.13	EFNB2,EPHA4
E2F6		transcription regulator				0.0246	0.13	GJA1,SERPINE1
EFNB2	1.048	kinase				0.0246	0.13	IL7R,TIAM1
MYZAP		other				0.0246	0.13	GJA1,TJP1
Ncoa6		transcription regulator				0.0246	0.13	SERPINE1,TGFA
RGS10		other				0.0247	0.13	CCR4,CCR6,IL13,TNFRSF1B
CTGF		growth factor		1.067	bias	0.0247	0.13	FLNB,KITLG,MBNL2,SERPINE1
MYC		transcription regulator	Activated	2.415	bias	0.025	0.132	EPCAM,HK2,JARID2,SERPINE1,SLC3A2,SLC7A5,STAT3,TIAM1
RRP1B		transcription regulator				0.0261	0.137	ALDH5A1,CEBPB,FOXO1,HSP90AA1,ORC1,RHOQ
CCND1		transcription regulator	Activated	2	bias	0.0263	0.137	EGFR,EPHA2,TGFB3,TIAM1
IL2RG		transmembrane receptor		-1		0.0263	0.137	IL17A,IL7R,KLRB1,LTB
SMTNL1		other				0.0272	0.14	GJA1,HK2,PTGS2
CHADL		other				0.0272	0.14	CSPG4,IGFBP3,MET
CCR2		G-protein coupled receptor		0.647		0.0273	0.14	CCR5,COL12A1,FBLN2,IL13,IL17A,IL17F
AR		ligand-dependent nuclear receptor				0.0277	0.142	AMD1,CA5B,FKBP5,GJA1,KITLG,Nrgn,OCLN,TJP1,VCL
PTEN		phosphatase		0.068		0.0291	0.146	CEBPB,EFNB2,F3,FOXO1,GPR162,IL17A,NR4A2,PDGFRB,PTGS2,SMAD1,STAT3
LRAT		enzyme				0.0291	0.146	PPARD,TGFA
Tcrd		other				0.0291	0.146	IL17A,IL17F
NKX2-5		transcription regulator				0.0291	0.146	GJA1,MYLK
AGTR1		G-protein coupled receptor				0.0298	0.149	PTGS2,SERPINE1,TGFB3
KRT17		other				0.0298	0.149	CCR4,CCR5,IL13
MITF		transcription regulator				0.0324	0.16	ITGA4,MET,PRF1
KITLG	0.792	growth factor				0.0324	0.16	GJA1,IL13,PTGS2
POU4F2		transcription regulator				0.0324	0.16	NR4A2,SLC32A1,TFAP2A
PARP1		enzyme				0.0337	0.162	IL17A,KRAS,PTGS2,RELA
BTK		kinase				0.0337	0.162	CEBPB,FOXO1,IL13,ITGB3
RUNX3		transcription regulator				0.0338	0.162	CCR7,IL13
WNT1		cytokine				0.0338	0.162	KLF5,PTGS2
HR		transcription regulator				0.0338	0.162	AMD1,GJA1
PLA2G2E		enzyme				0.0338	0.162	KRT16,SERPINE1
RPS6KA5		kinase				0.0338	0.162	FOSL1,PTGS2
TLR9		transmembrane receptor	Activated	2.813	bias	0.0345	0.165	GCH1,Ifi202b,PHLDA1,PTGS2,SERPINE1,SGMS2,TNFRSF1B,UGCG
CYLD		transcription regulator				0.0352	0.166	IL17A,IL7R,SERPINE1
CASZ1		enzyme				0.0352	0.166	TGFB3,TNFRSF1B,XYLT1
VEGFA		growth factor				0.0358	0.166	HAVCR2,IL17A,LAG3,PDGFRB
TET2		enzyme		1.342		0.0367	0.166	EPCAM,ITGA2,NAV1,TGFA,XYLT1
TSC2		other				0.0378	0.166	HK2,IGFBP5,LGALS3,PDGFRB
KLF2		transcription regulator				0.0381	0.166	ACKR3,F3,PTGS2
SLC16A2		transporter				0.0381	0.166	Nrgn,RBM3,SLC7A5
IL13	0.594	cytokine	Activated	2.183	bias	0.0384	0.166	CCR5,IL13,IL17A,RORC,TNFRSF1B
PLP1		other				0.0389	0.166	CCR6,IL17A
TNFRSF18		transmembrane receptor				0.0389	0.166	IL17A,PTGS2
PTPRE		phosphatase				0.0389	0.166	MET,TSC22D1
S1PR2		G-protein coupled receptor				0.0389	0.166	F3,PTGS2
FABP5		transporter				0.0389	0.166	IL17A,RORC
WAS		other				0.0389	0.166	CCR4,CCR6
NFATC2		transcription regulator	Activated	2.186	bias	0.0403	0.166	CCR5,CCR7,IL17A,IL17F,PTGS2,RORC,TSC22D1
Pkc(s)		group				0.0411	0.166	NR4A2,PDIA4,PTGS2
ACOX1		enzyme		-1.195		0.0416	0.166	CD63,EGFR,LGALS3,NFE2L2,PALMD,PHLDA1,RBM3
ATF4		transcription regulator	Activated	2.408	bias	0.042	0.166	CEBPB,IGFBP5,LGALS3,OSMR,SLC3A2,SLC7A5
TNFRSF1A		transmembrane receptor		0.379	bias	0.042	0.166	IL17A,IL17F,LATS2,RORC,SERPINE1,TGFA
Vegf		group		-0.152		0.0422	0.166	CLDN1,IGFBP3,MET,MYCN
ZFP36		transcription regulator				0.0422	0.166	FOSL1,LATS2,MXD1,PTGS2
CHD7		enzyme				0.0442	0.166	EGFR,MYCN
WNT4		cytokine				0.0442	0.166	FKBP5,PTGS2
RPS6KB1		kinase				0.0442	0.166	IL17A,IL17F
MGAT5	-0.648	enzyme				0.0442	0.166	IL13,IL4R
NFIL3		transcription regulator				0.0442	0.166	IL13,IL17A
CXCL2		cytokine				0.0442	0.166	IL17A,IL17F
GABPA		transcription regulator				0.0442	0.166	DCLRE1C,IL7R
IL7		cytokine				0.0442	0.166	IL13,IL17A,IL7R
ESRRB		ligand-dependent nuclear receptor				0.0442	0.166	HK2,Hspa1b
POU2F2		transcription regulator				0.0442	0.166	ELL2,STAT3
FOXM1		transcription regulator				0.0445	0.166	MYCN,RELA,STAT3,ZEB1
DUB		group				0.0448	0.166	LDLR
PP2A		complex				0.0448	0.166	LYN
MAPKAPK2/3		group				0.0448	0.166	IL13
APH1A		peptidase				0.0448	0.166	EGFR
SPRED1		other				0.0448	0.166	IL13
ZFAT		transcription regulator				0.0448	0.166	FOXO1
ADCY		group				0.0448	0.166	NR4A2
IL17RC		transmembrane receptor				0.0448	0.166	PLET1
SLC33A1		transporter				0.0448	0.166	IL17A
RANBP10		other				0.0448	0.166	CD63
JPH4		other				0.0448	0.166	IL17A
LTB4R2		G-protein coupled receptor				0.0448	0.166	IL13
VAX2		transcription regulator				0.0448	0.166	EFNB2
FZD8		G-protein coupled receptor				0.0448	0.166	IGFBP5
E2F5		transcription regulator				0.0448	0.166	SERPINE1
ATP1A1		transporter				0.0448	0.166	LDLR
CCL1		cytokine				0.0448	0.166	SERPINE1
PTBP1		enzyme				0.0448	0.166	KRAS
TERT		enzyme				0.0448	0.166	SYNPO
APBB1	0.812	transcription regulator				0.0448	0.166	EGFR
miR-155-3p (miRNAs w/seed UCCUACC)		mature microRNA				0.0448	0.166	DNAJA2
mir-139		microRNA				0.0448	0.166	PRF1
mir-184		microRNA				0.0448	0.166	AGO2
miR-1195 (miRNAs w/seed GAGUUCG)		mature microRNA				0.0448	0.166	STAT3
P4HB		enzyme				0.0448	0.166	PDIA4
EEF1D		translation regulator				0.0448	0.166	ITGA4
PICK1		enzyme				0.0448	0.166	SLC1A1
FGF10		growth factor				0.0448	0.166	CEBPB
TIA1		other				0.0448	0.166	PTGS2
BMP1		peptidase				0.0448	0.166	IGFBP3
FSTL3		other				0.0448	0.166	SIRT1
ISG15		other				0.0448	0.166	Ifi202b
RTN4R		transmembrane receptor				0.0448	0.166	PTGS2
EFNB1		kinase				0.0448	0.166	IL7R
HBEGF		growth factor				0.0448	0.166	GJA1
DAZAP2		other				0.0448	0.166	IL13
WASHC1		other				0.0448	0.166	EGFR
ZRANB1		peptidase				0.0448	0.166	IL17A
NAA10		enzyme				0.0448	0.166	EGFR
YWHAE		other				0.0448	0.166	FOSL1
MXD3		transcription regulator				0.0448	0.166	MYCN
FURIN		peptidase				0.0448	0.166	IL4R
DVL2		other				0.0448	0.166	PLXNA2
CRTAP		other				0.0448	0.166	SERPINE1
HSPA1A/HSPA1B		enzyme				0.0448	0.166	Hspa1b
IL22		cytokine		0.871		0.0469	0.172	CLDN1,IL13,IL17A,PTGS2
LYN	0.667	kinase		-1.091		0.0469	0.172	IL13,IL17A,KLRB1,TGFB3
GNB2		enzyme				0.0475	0.174	CNNM2,FOSL2,NR4A2
GNB1		enzyme				0.0475	0.174	CNNM2,FOSL2,NR4A2
TRAF3IP2		other		0.89		0.0493	0.179	CXCL16,IL13,IL17A,IL17F
IL17C		cytokine				0.0498	0.179	IL17A,IL17F
NT5E		phosphatase				0.0498	0.179	IL13,SERPINE1
PDPK1		kinase				0.0498	0.179	CCR7,DYNC1LI1
CISH		other				0.0498	0.179	MYCN,PRF1
SCGB1A1		cytokine				0.0498	0.179	IL13,PTGS2
SOX4		transcription regulator	Inhibited	-2.236		0.0646	0.196	APBB1,BLK,NAV1,TDRKH,TMEM176B
